# Supplementary material for: Identification of Critical Transcriptomic Signaling Pathways in Patients with H Syndrome and Rosai-Dorfman Disease
Source: J Clin Immunol. 2020 Dec 7;41(2):441–57. doi: 10.1007/s10875-020-00932-1 (PMC7858559; doi:10.1007/s10875-020-00932-1)
Supplement: Supplementary file 1 — (XLSX 67 kb) [file 10875_2020_932_MOESM1_ESM.xlsx]

## Sheet: HCvsHS(mono)
Category	Term	Count	%	PValue	.-LOG10(p)	Fold Enrichment	FDR
GOTERM_BP_DIRECT	GO:0060337~type I interferon signaling pathway	12	11.4286	5.40168e-14	13.2675	33.1421	8.4166e-11
GOTERM_BP_DIRECT	GO:0060333~interferon-gamma-mediated signaling pathway	11	10.4762	6.45132e-12	11.1904	27.385	1.00429e-08
GOTERM_BP_DIRECT	GO:0006955~immune response	18	17.1429	1.59218e-10	9.79801	7.55734	2.47858e-07
GOTERM_CC_DIRECT	GO:0005615~extracellular space	26	24.7619	1.89391e-08	7.72264	3.62642	2.23462e-05
GOTERM_BP_DIRECT	GO:0002480~antigen processing and presentation of exogenous peptide antigen via MHC class I, TAP-independent	5	4.7619	1.1356e-07	6.94477	98.1988	0.000176781
GOTERM_BP_DIRECT	GO:0009615~response to virus	9	8.57143	1.8293e-07	6.73771	14.462	0.000284771
GOTERM_BP_DIRECT	GO:0006954~inflammatory response	14	13.3333	1.85506e-07	6.73164	6.52932	0.000288781
GOTERM_CC_DIRECT	GO:0042612~MHC class I protein complex	5	4.7619	2.31946e-07	6.63461	85.3983	0.000273673
GOTERM_CC_DIRECT	GO:0012507~ER to Golgi transport vesicle membrane	7	6.66667	3.0548e-07	6.51502	25.291	0.000360436
GOTERM_CC_DIRECT	GO:0071556~integral component of lumenal side of endoplasmic reticulum membrane	6	5.71429	3.92308e-07	6.40637	38.871	0.000462884
GOTERM_CC_DIRECT	GO:0009986~cell surface	15	14.2857	9.13965e-07	6.03907	5.19953	0.00107838
GOTERM_BP_DIRECT	GO:0051607~defense response to virus	9	8.57143	3.9846e-06	5.39962	9.64134	0.00620273
GOTERM_BP_DIRECT	GO:0019731~antibacterial humoral response	6	5.71429	4.51207e-06	5.34562	24.1033	0.0070238
GOTERM_CC_DIRECT	GO:0005576~extracellular region	24	22.8571	7.60473e-06	5.11892	2.80064	0.00897246
GOTERM_CC_DIRECT	GO:0005887~integral component of plasma membrane	22	20.9524	1.16665e-05	4.93306	2.92104	0.0137645
GOTERM_MF_DIRECT	GO:0042605~peptide antigen binding	5	4.7619	1.28285e-05	4.89182	33.8704	0.0162926
GOTERM_BP_DIRECT	GO:0019882~antigen processing and presentation	6	5.71429	1.37685e-05	4.86111	19.2827	0.0214316
GOTERM_CC_DIRECT	GO:0030670~phagocytic vesicle membrane	6	5.71429	1.45987e-05	4.83569	19.1061	0.0172236
GOTERM_BP_DIRECT	GO:0002474~antigen processing and presentation of peptide antigen via MHC class I	5	4.7619	2.25717e-05	4.64644	29.4596	0.035132
GOTERM_BP_DIRECT	GO:0002479~antigen processing and presentation of exogenous peptide antigen via MHC class I, TAP-dependent	6	5.71429	2.68552e-05	4.57097	16.8341	0.0417979
GOTERM_CC_DIRECT	GO:0070062~extracellular exosome	32	30.4762	2.76588e-05	4.55817	2.13876	0.0326297
GOTERM_BP_DIRECT	GO:0071222~cellular response to lipopolysaccharide	7	6.66667	4.08883e-05	4.3884	10.9496	0.0636327
GOTERM_BP_DIRECT	GO:0050776~regulation of immune response	8	7.61905	6.29681e-05	4.20088	7.94418	0.0979789
GOTERM_CC_DIRECT	GO:0030669~clathrin-coated endocytic vesicle membrane	5	4.7619	6.30608e-05	4.20024	22.9117	0.0743802
GOTERM_BP_DIRECT	GO:0045071~negative regulation of viral genome replication	5	4.7619	7.21178e-05	4.14196	22.0947	0.112208
GOTERM_MF_DIRECT	GO:0046977~TAP binding	3	2.85714	8.03295e-05	4.09513	189.674	0.101981
GOTERM_BP_DIRECT	GO:0002486~antigen processing and presentation of endogenous peptide antigen via MHC class I via ER pathway, TAP-independent	3	2.85714	9.26752e-05	4.03304	176.758	0.144172
GOTERM_CC_DIRECT	GO:0009897~external side of plasma membrane	8	7.61905	0.000133448	3.87469	7.05639	0.157342
GOTERM_BP_DIRECT	GO:0045087~innate immune response	11	10.4762	0.00014498	3.83869	4.52171	0.225455
GOTERM_CC_DIRECT	GO:0042613~MHC class II protein complex	4	3.80952	0.00020286	3.6928	34.1593	0.239093
GOTERM_CC_DIRECT	GO:0031901~early endosome membrane	6	5.71429	0.000369294	3.43263	9.71774	0.434863
GOTERM_BP_DIRECT	GO:0045766~positive regulation of angiogenesis	6	5.71429	0.000466525	3.33113	9.22215	0.723787
GOTERM_MF_DIRECT	GO:0001618~virus receptor activity	5	4.7619	0.000486288	3.31311	13.5482	0.615892
GOTERM_BP_DIRECT	GO:0002544~chronic inflammatory response	3	2.85714	0.00108798	2.96338	58.9193	1.68033
GOTERM_BP_DIRECT	GO:0050830~defense response to Gram-positive bacterium	5	4.7619	0.00131884	2.87981	10.3975	2.03346
GOTERM_BP_DIRECT	GO:0042742~defense response to bacterium	6	5.71429	0.00132785	2.87685	7.31412	2.04721
GOTERM_CC_DIRECT	GO:0042581~specific granule	3	2.85714	0.00206253	2.6856	43.3561	2.40666
GOTERM_BP_DIRECT	GO:0001916~positive regulation of T cell mediated cytotoxicity	3	2.85714	0.00232316	2.63392	40.7903	3.55596
GOTERM_BP_DIRECT	GO:0001878~response to yeast	3	2.85714	0.00232316	2.63392	40.7903	3.55596
GOTERM_BP_DIRECT	GO:0016045~detection of bacterium	3	2.85714	0.00232316	2.63392	40.7903	3.55596
GOTERM_BP_DIRECT	GO:0002576~platelet degranulation	5	4.7619	0.00266796	2.57382	8.58048	4.07354
GOTERM_MF_DIRECT	GO:0032395~MHC class II receptor activity	3	2.85714	0.00269932	2.56875	37.9348	3.37485
GOTERM_BP_DIRECT	GO:0071354~cellular response to interleukin-6	3	2.85714	0.0027005	2.56856	37.8767	4.12224
GOTERM_BP_DIRECT	GO:0001666~response to hypoxia	6	5.71429	0.0028023	2.55248	6.16597	4.27449
GOTERM_CC_DIRECT	GO:0031093~platelet alpha granule lumen	4	3.80952	0.00304796	2.51599	13.6637	3.53769
GOTERM_BP_DIRECT	GO:0071356~cellular response to tumor necrosis factor	5	4.7619	0.00338197	2.47083	8.03445	5.13706
GOTERM_BP_DIRECT	GO:0050829~defense response to Gram-negative bacterium	4	3.80952	0.00361075	2.4424	12.8551	5.4755
GOTERM_BP_DIRECT	GO:0007155~cell adhesion	9	8.57143	0.00419491	2.37728	3.46584	6.33451
GOTERM_MF_DIRECT	GO:0001948~glycoprotein binding	4	3.80952	0.00473616	2.32457	11.6723	5.85162
GOTERM_BP_DIRECT	GO:0006935~chemotaxis	5	4.7619	0.00489071	2.31063	7.24418	7.34817
GOTERM_BP_DIRECT	GO:0016525~negative regulation of angiogenesis	4	3.80952	0.00506074	2.29579	11.4037	7.59431
GOTERM_MF_DIRECT	GO:0042802~identical protein binding	11	10.4762	0.00553112	2.25719	2.7856	6.80231
GOTERM_CC_DIRECT	GO:0005886~plasma membrane	34	32.381	0.00561215	2.25087	1.55006	6.42475
GOTERM_BP_DIRECT	GO:0051384~response to glucocorticoid	4	3.80952	0.00577487	2.23846	10.8774	8.62143
GOTERM_BP_DIRECT	GO:0007204~positive regulation of cytosolic calcium ion concentration	5	4.7619	0.00679668	2.1677	6.59544	10.0725
GOTERM_CC_DIRECT	GO:0030141~secretory granule	4	3.80952	0.00700879	2.15436	10.1555	7.96377
GOTERM_BP_DIRECT	GO:0071398~cellular response to fatty acid	3	2.85714	0.00726633	2.13869	23.0554	10.7322
GOTERM_BP_DIRECT	GO:0070098~chemokine-mediated signaling pathway	4	3.80952	0.00737667	2.13214	9.95819	10.8865
GOTERM_BP_DIRECT	GO:0001525~angiogenesis	6	5.71429	0.00833474	2.07911	4.75582	12.2161
GOTERM_BP_DIRECT	GO:0050832~defense response to fungus	3	2.85714	0.00993582	2.0028	19.6398	14.3967

## Sheet: HCvsHS(M0)
Category	Term	Count	%	PValue	.-LOG10(p)	Fold Enrichment	FDR
GOTERM_BP_DIRECT	GO:0006955~immune response	23	13.0682	2.42644e-11	10.615	6.07535	3.82032e-08
GOTERM_CC_DIRECT	GO:0005576~extracellular region	38	21.5909	4.0005e-08	7.39789	2.67163	4.96337e-05
GOTERM_BP_DIRECT	GO:0060333~interferon-gamma-mediated signaling pathway	9	5.11364	2.22244e-07	6.65317	14.0964	0.000349913
GOTERM_BP_DIRECT	GO:0050776~regulation of immune response	12	6.81818	5.78593e-07	6.23763	7.49699	0.000910967
GOTERM_BP_DIRECT	GO:0002480~antigen processing and presentation of exogenous peptide antigen via MHC class I, TAP-independent	5	2.84091	7.44423e-07	6.12818	61.7807	0.00117206
GOTERM_CC_DIRECT	GO:0042612~MHC class I protein complex	5	2.84091	1.80002e-06	5.74472	51.4512	0.00223324
GOTERM_CC_DIRECT	GO:0005615~extracellular space	31	17.6136	1.91371e-06	5.71812	2.60503	0.0023743
GOTERM_MF_DIRECT	GO:0042605~peptide antigen binding	6	3.40909	3.41608e-06	5.46647	25.1205	0.00454839
GOTERM_CC_DIRECT	GO:0071556~integral component of lumenal side of endoplasmic reticulum membrane	6	3.40909	4.90735e-06	5.30915	23.4191	0.00608833
GOTERM_BP_DIRECT	GO:0002474~antigen processing and presentation of peptide antigen via MHC class I	6	3.40909	6.33148e-06	5.1985	22.2411	0.00996818
GOTERM_CC_DIRECT	GO:0012507~ER to Golgi transport vesicle membrane	6	3.40909	9.1271e-05	4.03967	13.0607	0.11318
GOTERM_CC_DIRECT	GO:0005887~integral component of plasma membrane	28	15.9091	0.00010193	3.9917	2.23985	0.12639
GOTERM_MF_DIRECT	GO:0046977~TAP binding	3	1.70455	0.000212593	3.67245	117.229	0.282696
GOTERM_BP_DIRECT	GO:0002486~antigen processing and presentation of endogenous peptide antigen via MHC class I via ER pathway, TAP-independent	3	1.70455	0.000236407	3.62634	111.205	0.371565
GOTERM_BP_DIRECT	GO:0060337~type I interferon signaling pathway	6	3.40909	0.000265425	3.57606	10.4255	0.417083
GOTERM_BP_DIRECT	GO:0070098~chemokine-mediated signaling pathway	6	3.40909	0.000431126	3.3654	9.39763	0.676636
GOTERM_CC_DIRECT	GO:0016021~integral component of membrane	66	37.5	0.000527769	3.27756	1.44697	0.65283
GOTERM_CC_DIRECT	GO:0070062~extracellular exosome	42	23.8636	0.000549044	3.26039	1.69124	0.679064
GOTERM_CC_DIRECT	GO:0015629~actin cytoskeleton	9	5.11364	0.000694877	3.15809	4.67309	0.858718
GOTERM_BP_DIRECT	GO:0042060~wound healing	6	3.40909	0.000746498	3.12697	8.3404	1.16888
GOTERM_CC_DIRECT	GO:0009986~cell surface	14	7.95455	0.00100925	2.996	2.92379	1.24499
GOTERM_CC_DIRECT	GO:0005581~collagen trimer	6	3.40909	0.00130344	2.88491	7.38212	1.60519
GOTERM_MF_DIRECT	GO:0030246~carbohydrate binding	8	4.54545	0.00141458	2.84937	4.78486	1.86719
GOTERM_CC_DIRECT	GO:0005886~plasma membrane	54	30.6818	0.00144454	2.84027	1.48323	1.77753
GOTERM_MF_DIRECT	GO:0004908~interleukin-1 receptor activity	3	1.70455	0.00145533	2.83704	50.2411	1.92049
GOTERM_CC_DIRECT	GO:0005788~endoplasmic reticulum lumen	8	4.54545	0.00155438	2.80844	4.71636	1.9115
GOTERM_CC_DIRECT	GO:0030670~phagocytic vesicle membrane	5	2.84091	0.00178942	2.74729	9.59259	2.1976
GOTERM_BP_DIRECT	GO:0002250~adaptive immune response	7	3.97727	0.00214074	2.66944	5.25971	3.31783
GOTERM_CC_DIRECT	GO:0000139~Golgi membrane	14	7.95455	0.00217764	2.66201	2.68138	2.66847
GOTERM_MF_DIRECT	GO:0001948~glycoprotein binding	5	2.84091	0.00224008	2.64974	9.01763	2.94185
GOTERM_BP_DIRECT	GO:0002479~antigen processing and presentation of exogenous peptide antigen via MHC class I, TAP-dependent	5	2.84091	0.00242116	2.61598	8.82582	3.74472
GOTERM_BP_DIRECT	GO:0030574~collagen catabolic process	5	2.84091	0.00256487	2.59093	8.68791	3.96282
GOTERM_BP_DIRECT	GO:0002544~chronic inflammatory response	3	1.70455	0.00273855	2.56248	37.0684	4.22577
GOTERM_MF_DIRECT	GO:0004222~metalloendopeptidase activity	6	3.40909	0.0027447	2.5615	6.22456	3.59342
GOTERM_BP_DIRECT	GO:0030593~neutrophil chemotaxis	5	2.84091	0.00286967	2.54217	8.42464	4.42384
GOTERM_CC_DIRECT	GO:0031901~early endosome membrane	6	3.40909	0.00359435	2.44438	5.85479	4.36918
GOTERM_MF_DIRECT	GO:0030881~beta-2-microglobulin binding	3	1.70455	0.00372774	2.42855	31.9716	4.85111
GOTERM_BP_DIRECT	GO:0002523~leukocyte migration involved in inflammatory response	3	1.70455	0.00413512	2.38351	30.3287	6.31582
GOTERM_CC_DIRECT	GO:0031012~extracellular matrix	9	5.11364	0.00469091	2.32874	3.44167	5.66675
GOTERM_CC_DIRECT	GO:0005604~basement membrane	5	2.84091	0.00516051	2.28731	7.16409	6.21747
GOTERM_BP_DIRECT	GO:0045087~innate immune response	11	6.25	0.00530901	2.27499	2.84479	8.03949
GOTERM_BP_DIRECT	GO:0001916~positive regulation of T cell mediated cytotoxicity	3	1.70455	0.00579609	2.23686	25.6628	8.74593
GOTERM_BP_DIRECT	GO:0016045~detection of bacterium	3	1.70455	0.00579609	2.23686	25.6628	8.74593
GOTERM_BP_DIRECT	GO:0006954~inflammatory response	10	5.68182	0.00706136	2.15111	2.93418	10.5574
GOTERM_CC_DIRECT	GO:0005925~focal adhesion	10	5.68182	0.00775364	2.11049	2.89495	9.20567
GOTERM_MF_DIRECT	GO:0008009~chemokine activity	4	2.27273	0.00825103	2.08349	9.56973	10.445
GOTERM_BP_DIRECT	GO:0007155~cell adhesion	11	6.25	0.00825651	2.0832	2.66505	12.2374
GOTERM_CC_DIRECT	GO:0005794~Golgi apparatus	16	9.09091	0.0090695	2.04242	2.09859	10.6883

## Sheet: HCvsHS(M1)
Category	Term	Count	%	PValue	.-LOG10(p)	Fold Enrichment	FDR
GOTERM_BP_DIRECT	GO:0006955~immune response	27	15.6069	1.3628e-14	13.8656	6.90334	2.18603e-11
GOTERM_MF_DIRECT	GO:0042605~peptide antigen binding	9	5.20231	8.16149e-11	10.0882	36.1736	1.11432e-07
GOTERM_CC_DIRECT	GO:0042612~MHC class I protein complex	7	4.04624	1.78807e-10	9.74762	72.4818	2.2145e-07
GOTERM_CC_DIRECT	GO:0071556~integral component of lumenal side of endoplasmic reticulum membrane	8	4.62428	4.47711e-09	8.349	31.4207	5.54486e-06
GOTERM_BP_DIRECT	GO:0002480~antigen processing and presentation of exogenous peptide antigen via MHC class I, TAP-independent	6	3.46821	7.68247e-09	8.1145	71.7607	1.22967e-05
GOTERM_CC_DIRECT	GO:0012507~ER to Golgi transport vesicle membrane	9	5.20231	1.52872e-08	7.81567	19.7135	1.8933e-05
GOTERM_BP_DIRECT	GO:0060333~interferon-gamma-mediated signaling pathway	10	5.78035	1.76104e-08	7.75423	15.1607	2.81876e-05
GOTERM_BP_DIRECT	GO:0002474~antigen processing and presentation of peptide antigen via MHC class I	7	4.04624	2.77553e-07	6.55665	25.1162	0.000444255
GOTERM_CC_DIRECT	GO:0030670~phagocytic vesicle membrane	8	4.62428	7.85922e-07	6.10462	15.4441	0.000973352
GOTERM_BP_DIRECT	GO:0030593~neutrophil chemotaxis	8	4.62428	2.45958e-06	5.60914	13.0474	0.00393677
GOTERM_MF_DIRECT	GO:0008009~chemokine activity	7	4.04624	4.37151e-06	5.35937	16.0771	0.00596844
GOTERM_BP_DIRECT	GO:0050776~regulation of immune response	11	6.35838	6.05521e-06	5.21787	6.65197	0.00969163
GOTERM_BP_DIRECT	GO:0071356~cellular response to tumor necrosis factor	9	5.20231	8.12703e-06	5.09007	8.80699	0.0130075
GOTERM_BP_DIRECT	GO:0019882~antigen processing and presentation	7	4.04624	1.12042e-05	4.95062	13.6998	0.0179322
GOTERM_CC_DIRECT	GO:0042613~MHC class II protein complex	5	2.89017	3.61067e-05	4.44241	25.8864	0.0447086
GOTERM_BP_DIRECT	GO:0002548~monocyte chemotaxis	6	3.46821	4.05634e-05	4.39187	15.3773	0.0649068
GOTERM_MF_DIRECT	GO:0048020~CCR chemokine receptor binding	5	2.89017	4.52983e-05	4.34392	24.4652	0.0618299
GOTERM_BP_DIRECT	GO:0070098~chemokine-mediated signaling pathway	7	4.04624	4.90248e-05	4.30958	10.6125	0.0784411
GOTERM_BP_DIRECT	GO:0071347~cellular response to interleukin-1	7	4.04624	4.90248e-05	4.30958	10.6125	0.0784411
GOTERM_BP_DIRECT	GO:0006954~inflammatory response	14	8.09249	5.09209e-05	4.2931	3.97619	0.0814738
GOTERM_BP_DIRECT	GO:0048247~lymphocyte chemotaxis	5	2.89017	0.000120312	3.91969	19.2216	0.192399
GOTERM_BP_DIRECT	GO:0071346~cellular response to interferon-gamma	6	3.46821	0.000178636	3.74803	11.3306	0.285544
GOTERM_CC_DIRECT	GO:0005886~plasma membrane	57	32.948	0.000192414	3.71576	1.57542	0.238043
GOTERM_MF_DIRECT	GO:0046977~TAP binding	3	1.7341	0.000230818	3.63673	112.54	0.314686
GOTERM_BP_DIRECT	GO:0002486~antigen processing and presentation of endogenous peptide antigen via MHC class I via ER pathway, TAP-independent	3	1.7341	0.000252434	3.59785	107.641	0.403286
GOTERM_CC_DIRECT	GO:0005615~extracellular space	26	15.0289	0.000263291	3.57956	2.19852	0.325595
GOTERM_MF_DIRECT	GO:0032395~MHC class II receptor activity	4	2.31214	0.000283669	3.54719	30.0107	0.38661
GOTERM_BP_DIRECT	GO:0002479~antigen processing and presentation of exogenous peptide antigen via MHC class I, TAP-dependent	6	3.46821	0.000286845	3.54235	10.2515	0.458143
GOTERM_CC_DIRECT	GO:0009986~cell surface	15	8.67052	0.000290568	3.53675	3.15221	0.359272
GOTERM_MF_DIRECT	GO:0005102~receptor binding	12	6.93642	0.000302088	3.51987	3.82572	0.411665
GOTERM_BP_DIRECT	GO:0060337~type I interferon signaling pathway	6	3.46821	0.00030886	3.51024	10.0913	0.493224
GOTERM_CC_DIRECT	GO:0030669~clathrin-coated endocytic vesicle membrane	5	2.89017	0.00043942	3.35712	13.8902	0.542859
GOTERM_CC_DIRECT	GO:0005887~integral component of plasma membrane	26	15.0289	0.000548801	3.26059	2.09286	0.677565
GOTERM_CC_DIRECT	GO:0005576~extracellular region	28	16.185	0.000720811	3.14218	1.98087	0.889064
GOTERM_CC_DIRECT	GO:0000139~Golgi membrane	14	8.09249	0.00206001	2.68613	2.69814	2.5216
GOTERM_BP_DIRECT	GO:0007165~signal transduction	22	12.7168	0.00231953	2.6346	2.03971	3.64876
GOTERM_CC_DIRECT	GO:0031901~early endosome membrane	6	3.46821	0.00349949	2.456	5.89138	4.24878
GOTERM_CC_DIRECT	GO:0030658~transport vesicle membrane	4	2.31214	0.00439513	2.35703	11.9895	5.30919
GOTERM_BP_DIRECT	GO:0070374~positive regulation of ERK1 and ERK2 cascade	7	4.04624	0.00571929	2.24266	4.30564	8.77186
GOTERM_BP_DIRECT	GO:0031295~T cell costimulation	5	2.89017	0.00586885	2.23145	6.90007	8.99126
GOTERM_BP_DIRECT	GO:0016045~detection of bacterium	3	1.7341	0.00617679	2.20924	24.8402	9.44144
GOTERM_BP_DIRECT	GO:0001916~positive regulation of T cell mediated cytotoxicity	3	1.7341	0.00617679	2.20924	24.8402	9.44144
GOTERM_BP_DIRECT	GO:0043547~positive regulation of GTPase activity	13	7.51445	0.00621658	2.20645	2.4767	9.49946

## Sheet: HCvsHS(M2)
Category	Term	Count	%	PValue	.-LOG10(p)	Fold Enrichment	FDR
GOTERM_BP_DIRECT	GO:0006955~immune response	71	8.06818	9.84296e-22	21.0069	3.72619	1.79352e-18
GOTERM_CC_DIRECT	GO:0005886~plasma membrane	283	32.1591	4.46649e-17	16.35	1.55852	6.38554e-14
GOTERM_CC_DIRECT	GO:0005615~extracellular space	125	14.2045	1.42007e-15	14.8477	2.10606	2.06501e-12
GOTERM_BP_DIRECT	GO:0006954~inflammatory response	52	5.90909	2.59748e-12	11.5854	3.03147	4.73297e-09
GOTERM_BP_DIRECT	GO:0070098~chemokine-mediated signaling pathway	21	2.38636	2.52712e-11	10.5974	6.53506	4.60477e-08
GOTERM_CC_DIRECT	GO:0005887~integral component of plasma membrane	117	13.2955	3.2461e-11	10.4886	1.87654	4.64079e-08
GOTERM_CC_DIRECT	GO:0005576~extracellular region	127	14.4318	8.80498e-11	10.0553	1.79022	1.25881e-07
GOTERM_CC_DIRECT	GO:0070062~extracellular exosome	190	21.5909	4.34519e-10	9.36199	1.53398	6.21211e-07
GOTERM_BP_DIRECT	GO:0030593~neutrophil chemotaxis	19	2.15909	4.51053e-10	9.34577	6.36061	8.21882e-07
GOTERM_BP_DIRECT	GO:0006935~chemotaxis	25	2.84091	9.34526e-10	9.02941	4.52761	1.70284e-06
GOTERM_MF_DIRECT	GO:0008009~chemokine activity	16	1.81818	1.96939e-09	8.70567	7.27198	3.10275e-06
GOTERM_BP_DIRECT	GO:0007155~cell adhesion	52	5.90909	2.77482e-09	8.55676	2.50311	5.05612e-06
GOTERM_BP_DIRECT	GO:0060326~cell chemotaxis	18	2.04545	2.79367e-09	8.55382	6.11854	5.09046e-06
GOTERM_BP_DIRECT	GO:0007165~signal transduction	97	11.0227	4.65388e-09	8.33219	1.84599	8.48001e-06
GOTERM_CC_DIRECT	GO:0009986~cell surface	56	6.36364	6.95836e-09	8.15749	2.34486	9.94805e-06
GOTERM_BP_DIRECT	GO:0060333~interferon-gamma-mediated signaling pathway	18	2.04545	1.20073e-08	7.92055	5.60148	2.18791e-05
GOTERM_BP_DIRECT	GO:0002548~monocyte chemotaxis	14	1.59091	2.24466e-08	7.64885	7.36491	4.09008e-05
GOTERM_BP_DIRECT	GO:0060337~type I interferon signaling pathway	16	1.81818	1.17852e-07	6.92866	5.52368	0.000214743
GOTERM_BP_DIRECT	GO:0050729~positive regulation of inflammatory response	17	1.93182	1.22299e-07	6.91258	5.14535	0.000222845
GOTERM_MF_DIRECT	GO:0042605~peptide antigen binding	11	1.25	1.94954e-07	6.71007	8.7491	0.000307148
GOTERM_BP_DIRECT	GO:0030198~extracellular matrix organization	28	3.18182	2.3923e-07	6.62118	3.15639	0.000435909
GOTERM_CC_DIRECT	GO:0071556~integral component of lumenal side of endoplasmic reticulum membrane	11	1.25	2.40835e-07	6.61828	8.60841	0.000344309
GOTERM_BP_DIRECT	GO:0042493~response to drug	36	4.09091	3.78814e-07	6.42157	2.61648	0.000690249
GOTERM_MF_DIRECT	GO:0032395~MHC class II receptor activity	8	0.909091	1.66481e-06	5.77863	11.8776	0.00262287
GOTERM_CC_DIRECT	GO:0012507~ER to Golgi transport vesicle membrane	13	1.47727	1.97625e-06	5.70416	5.67372	0.00282531
GOTERM_BP_DIRECT	GO:0006865~amino acid transport	11	1.25	2.20065e-06	5.65745	6.94406	0.00400982
GOTERM_BP_DIRECT	GO:0048247~lymphocyte chemotaxis	10	1.13636	2.38924e-06	5.62174	7.89098	0.00435344
GOTERM_CC_DIRECT	GO:0042612~MHC class I protein complex	7	0.795455	2.72449e-06	5.56471	14.4422	0.00389501
GOTERM_BP_DIRECT	GO:0002250~adaptive immune response	22	2.5	3.18637e-06	5.4967	3.28435	0.00580585
GOTERM_BP_DIRECT	GO:0050776~regulation of immune response	24	2.72727	5.57267e-06	5.25394	2.97907	0.0101537
GOTERM_BP_DIRECT	GO:0022617~extracellular matrix disassembly	15	1.70455	6.68315e-06	5.17502	4.3608	0.0121769
GOTERM_CC_DIRECT	GO:0016021~integral component of membrane	284	32.2727	6.82135e-06	5.16613	1.24837	0.00975172
GOTERM_BP_DIRECT	GO:0006952~defense response	14	1.59091	7.84434e-06	5.10544	4.61681	0.0142925
GOTERM_MF_DIRECT	GO:0004872~receptor activity	26	2.95455	1.49414e-05	4.82561	2.66835	0.0235375
GOTERM_BP_DIRECT	GO:0071347~cellular response to interleukin-1	14	1.59091	1.52058e-05	4.81799	4.35671	0.0277035
GOTERM_BP_DIRECT	GO:0002480~antigen processing and presentation of exogenous peptide antigen via MHC class I, TAP-independent	6	0.681818	2.01572e-05	4.69557	14.7298	0.0367229
GOTERM_BP_DIRECT	GO:0043547~positive regulation of GTPase activity	49	5.56818	2.03408e-05	4.69163	1.91618	0.0370573
GOTERM_CC_DIRECT	GO:0009897~external side of plasma membrane	25	2.84091	2.37494e-05	4.62435	2.66372	0.033948
GOTERM_CC_DIRECT	GO:0042613~MHC class II protein complex	8	0.909091	2.9724e-05	4.52689	8.25269	0.0424866
GOTERM_BP_DIRECT	GO:0071356~cellular response to tumor necrosis factor	17	1.93182	3.40234e-05	4.46822	3.41464	0.0619772
GOTERM_MF_DIRECT	GO:0015171~amino acid transmembrane transporter activity	11	1.25	3.54892e-05	4.4499	5.21223	0.0558984
GOTERM_BP_DIRECT	GO:0002474~antigen processing and presentation of peptide antigen via MHC class I	9	1.02273	4.04941e-05	4.39261	6.62842	0.0737601
GOTERM_BP_DIRECT	GO:0071346~cellular response to interferon-gamma	12	1.36364	4.11257e-05	4.38589	4.65152	0.0749103
GOTERM_MF_DIRECT	GO:0048020~CCR chemokine receptor binding	8	0.909091	4.62847e-05	4.33456	7.74624	0.0728962
GOTERM_CC_DIRECT	GO:0005581~collagen trimer	15	1.70455	4.72901e-05	4.32523	3.70025	0.0675872
GOTERM_BP_DIRECT	GO:0071222~cellular response to lipopolysaccharide	17	1.93182	4.76298e-05	4.32212	3.32399	0.0867525
GOTERM_CC_DIRECT	GO:0005578~proteinaceous extracellular matrix	28	3.18182	5.57936e-05	4.25342	2.37111	0.0797359
GOTERM_BP_DIRECT	GO:0042060~wound healing	14	1.59091	5.67091e-05	4.24635	3.86658	0.103281
GOTERM_BP_DIRECT	GO:0008283~cell proliferation	35	3.97727	5.82327e-05	4.23483	2.11288	0.106055
GOTERM_BP_DIRECT	GO:0045766~positive regulation of angiogenesis	17	1.93182	5.91747e-05	4.22786	3.26618	0.10777
GOTERM_BP_DIRECT	GO:0009615~response to virus	16	1.81818	0.000125819	3.90025	3.21378	0.229011
GOTERM_BP_DIRECT	GO:0019882~antigen processing and presentation	11	1.25	0.000154651	3.81065	4.41895	0.28142
GOTERM_MF_DIRECT	GO:0004222~metalloendopeptidase activity	16	1.81818	0.000156772	3.80473	3.15334	0.246708
GOTERM_MF_DIRECT	GO:0030246~carbohydrate binding	22	2.5	0.000198543	3.70214	2.49974	0.312345
GOTERM_BP_DIRECT	GO:0007267~cell-cell signaling	26	2.95455	0.000224121	3.64952	2.26167	0.407593
GOTERM_MF_DIRECT	GO:0001618~virus receptor activity	12	1.36364	0.000264243	3.578	3.81779	0.415502
GOTERM_BP_DIRECT	GO:0090023~positive regulation of neutrophil chemotaxis	7	0.795455	0.000334713	3.47533	7.03014	0.60814
GOTERM_CC_DIRECT	GO:0043025~neuronal cell body	29	3.29545	0.000342934	3.46479	2.08937	0.489161
GOTERM_MF_DIRECT	GO:0005125~cytokine activity	20	2.27273	0.000357056	3.44726	2.53073	0.56106
GOTERM_BP_DIRECT	GO:0050900~leukocyte migration	16	1.81818	0.000399227	3.39878	2.89767	0.724952
GOTERM_BP_DIRECT	GO:0006928~movement of cell or subcellular component	13	1.47727	0.000471268	3.32673	3.3399	0.855241
GOTERM_CC_DIRECT	GO:0030666~endocytic vesicle membrane	11	1.25	0.000581323	3.23558	3.78248	0.827886
GOTERM_BP_DIRECT	GO:0045087~innate immune response	36	4.09091	0.000582732	3.23453	1.84979	1.05651
GOTERM_CC_DIRECT	GO:0005876~spindle microtubule	9	1.02273	0.0005887	3.23011	4.64214	0.838351
GOTERM_CC_DIRECT	GO:0031093~platelet alpha granule lumen	10	1.13636	0.000609958	3.2147	4.12634	0.868501
GOTERM_CC_DIRECT	GO:0031012~extracellular matrix	27	3.06818	0.000662043	3.17911	2.07014	0.942338
GOTERM_BP_DIRECT	GO:0007166~cell surface receptor signaling pathway	26	2.95455	0.000696554	3.15705	2.09658	1.26163
GOTERM_BP_DIRECT	GO:0002430~complement receptor mediated signaling pathway	5	0.568182	0.000698852	3.15561	11.0474	1.26577
GOTERM_BP_DIRECT	GO:0033089~positive regulation of T cell differentiation in thymus	5	0.568182	0.000698852	3.15561	11.0474	1.26577
GOTERM_BP_DIRECT	GO:0002504~antigen processing and presentation of peptide or polysaccharide antigen via MHC class II	6	0.681818	0.000731436	3.13582	7.79814	1.32442
GOTERM_BP_DIRECT	GO:0002576~platelet degranulation	14	1.59091	0.000742857	3.12909	3.00317	1.34497
GOTERM_MF_DIRECT	GO:0008201~heparin binding	18	2.04545	0.000856759	3.06714	2.50543	1.34132
GOTERM_BP_DIRECT	GO:0046718~viral entry into host cell	12	1.36364	0.000909716	3.04109	3.31421	1.64471
GOTERM_CC_DIRECT	GO:0016323~basolateral plasma membrane	19	2.15909	0.00100888	2.99616	2.39557	1.43272
GOTERM_BP_DIRECT	GO:0001938~positive regulation of endothelial cell proliferation	11	1.25	0.00101787	2.99231	3.52235	1.83854
GOTERM_MF_DIRECT	GO:0015175~neutral amino acid transmembrane transporter activity	5	0.568182	0.00102808	2.98797	10.1229	1.60751
GOTERM_MF_DIRECT	GO:0019864~IgG binding	5	0.568182	0.00102808	2.98797	10.1229	1.60751
GOTERM_BP_DIRECT	GO:0035987~endodermal cell differentiation	7	0.795455	0.00109479	2.96067	5.72827	1.97617
GOTERM_BP_DIRECT	GO:0042110~T cell activation	9	1.02273	0.00110335	2.95729	4.23091	1.99148
GOTERM_BP_DIRECT	GO:0030336~negative regulation of cell migration	13	1.47727	0.00116401	2.93404	3.02349	2.09987
GOTERM_CC_DIRECT	GO:0005925~focal adhesion	32	3.63636	0.00117971	2.92822	1.85738	1.67341
GOTERM_MF_DIRECT	GO:0005102~receptor binding	30	3.40909	0.00126419	2.89819	1.89267	1.97325
GOTERM_MF_DIRECT	GO:0005518~collagen binding	10	1.13636	0.00132709	2.8771	3.71174	2.07047
GOTERM_BP_DIRECT	GO:0050710~negative regulation of cytokine secretion	5	0.568182	0.00153204	2.81473	9.20614	2.75506
GOTERM_MF_DIRECT	GO:0042169~SH2 domain binding	7	0.795455	0.00156221	2.80626	5.37563	2.43309
GOTERM_MF_DIRECT	GO:0004875~complement receptor activity	4	0.454545	0.00162248	2.78982	14.847	2.52583
GOTERM_BP_DIRECT	GO:0046697~decidualization	6	0.681818	0.0016372	2.7859	6.62842	2.94152
GOTERM_CC_DIRECT	GO:0030027~lamellipodium	17	1.93182	0.00187874	2.72613	2.41133	2.65265
GOTERM_CC_DIRECT	GO:0030669~clathrin-coated endocytic vesicle membrane	8	0.909091	0.00189173	2.72314	4.42827	2.67076
GOTERM_BP_DIRECT	GO:0016045~detection of bacterium	5	0.568182	0.00213431	2.67074	8.49798	3.81836
GOTERM_BP_DIRECT	GO:0015804~neutral amino acid transport	5	0.568182	0.00213431	2.67074	8.49798	3.81836
GOTERM_BP_DIRECT	GO:0030574~collagen catabolic process	10	1.13636	0.00222516	2.65264	3.4523	3.9778
GOTERM_CC_DIRECT	GO:0030139~endocytic vesicle	9	1.02273	0.00234803	2.6293	3.78248	3.30497
GOTERM_BP_DIRECT	GO:0070374~positive regulation of ERK1 and ERK2 cascade	18	2.04545	0.00247695	2.60608	2.2726	4.41836
GOTERM_BP_DIRECT	GO:0071345~cellular response to cytokine stimulus	6	0.681818	0.00258005	2.58837	6.02584	4.59822
GOTERM_CC_DIRECT	GO:0034362~low-density lipoprotein particle	5	0.568182	0.00261583	2.58239	8.10532	3.67539
GOTERM_BP_DIRECT	GO:0051092~positive regulation of NF-kappaB transcription factor activity	15	1.70455	0.00278188	2.55566	2.49189	4.94935
GOTERM_BP_DIRECT	GO:0002455~humoral immune response mediated by circulating immunoglobulin	4	0.454545	0.00280784	2.55163	12.6256	4.99444
GOTERM_BP_DIRECT	GO:0032496~response to lipopolysaccharide	17	1.93182	0.0031351	2.50375	2.29031	5.56096
GOTERM_BP_DIRECT	GO:0000187~activation of MAPK activity	13	1.47727	0.00323072	2.4907	2.68441	5.72588
GOTERM_BP_DIRECT	GO:0032755~positive regulation of interleukin-6 production	8	0.909091	0.00379761	2.42049	3.92795	6.69807
GOTERM_CC_DIRECT	GO:0016020~membrane	123	13.9773	0.00381489	2.41852	1.26885	5.31779
GOTERM_BP_DIRECT	GO:0010628~positive regulation of gene expression	23	2.61364	0.00397635	2.40051	1.93961	7.00265
GOTERM_CC_DIRECT	GO:0043202~lysosomal lumen	11	1.25	0.00408267	2.38906	2.93699	5.681
GOTERM_CC_DIRECT	GO:0030424~axon	20	2.27273	0.00442768	2.35382	2.04459	6.14705
GOTERM_BP_DIRECT	GO:0009636~response to toxic substance	11	1.25	0.00491173	2.30877	2.85932	8.5812
GOTERM_MF_DIRECT	GO:0005516~calmodulin binding	18	2.04545	0.00503644	2.29788	2.121	7.64673
GOTERM_BP_DIRECT	GO:0001822~kidney development	11	1.25	0.00533915	2.27253	2.82607	9.29407
GOTERM_MF_DIRECT	GO:0046977~TAP binding	3	0.340909	0.00584549	2.23318	22.2704	8.8228
GOTERM_BP_DIRECT	GO:0042130~negative regulation of T cell proliferation	7	0.795455	0.00586075	2.23205	4.18009	10.1569
GOTERM_BP_DIRECT	GO:0016337~single organismal cell-cell adhesion	12	1.36364	0.00587986	2.23063	2.62512	10.1883
GOTERM_BP_DIRECT	GO:0002486~antigen processing and presentation of endogenous peptide antigen via MHC class I via ER pathway, TAP-independent	3	0.340909	0.00593744	2.2264	22.0947	10.2831
GOTERM_BP_DIRECT	GO:0001523~retinoid metabolic process	9	1.02273	0.00593991	2.22622	3.25988	10.2871
GOTERM_CC_DIRECT	GO:0001726~ruffle	11	1.25	0.00613807	2.21197	2.77382	8.42607
GOTERM_MF_DIRECT	GO:0045236~CXCR chemokine receptor binding	4	0.454545	0.00615801	2.21056	9.89798	9.27333
GOTERM_MF_DIRECT	GO:0005515~protein binding	429	48.75	0.00618647	2.20856	1.08754	9.31426
GOTERM_BP_DIRECT	GO:0048245~eosinophil chemotaxis	4	0.454545	0.00629592	2.20094	9.81988	10.8708
GOTERM_CC_DIRECT	GO:0048471~perinuclear region of cytoplasm	42	4.77273	0.00644641	2.19068	1.53492	8.8314
GOTERM_BP_DIRECT	GO:0042157~lipoprotein metabolic process	7	0.795455	0.00669936	2.17397	4.07008	11.5279
GOTERM_BP_DIRECT	GO:0072659~protein localization to plasma membrane	9	1.02273	0.00722104	2.1414	3.15639	12.3707
GOTERM_BP_DIRECT	GO:0002479~antigen processing and presentation of exogenous peptide antigen via MHC class I, TAP-dependent	9	1.02273	0.00722104	2.1414	3.15639	12.3707
GOTERM_BP_DIRECT	GO:0031295~T cell costimulation	10	1.13636	0.00843401	2.07397	2.83266	14.3012
GOTERM_BP_DIRECT	GO:0019886~antigen processing and presentation of exogenous peptide antigen via MHC class II	11	1.25	0.00854778	2.06815	2.64176	14.4802
GOTERM_BP_DIRECT	GO:0046888~negative regulation of hormone secretion	4	0.454545	0.00869466	2.06075	8.83789	14.7107
GOTERM_BP_DIRECT	GO:0071549~cellular response to dexamethasone stimulus	6	0.681818	0.00896407	2.04749	4.57132	15.1321

## Sheet: HCvs(uSAID&TRAPS)(M0)
Category	Term	Count	%	PValue	.-LOG10(p)	Fold Enrichment	FDR
GOTERM_CC_DIRECT	GO:0005576~extracellular region	27	26.2136	2.36794e-07	6.62563	3.08707	0.00028623
GOTERM_MF_DIRECT	GO:0042605~peptide antigen binding	6	5.82524	3.06858e-07	6.51306	40.6445	0.000385552
GOTERM_BP_DIRECT	GO:0060333~interferon-gamma-mediated signaling pathway	7	6.79612	2.79828e-06	5.55311	17.4268	0.00422871
GOTERM_BP_DIRECT	GO:0006955~immune response	13	12.6214	3.93441e-06	5.40512	5.45808	0.00594556
GOTERM_CC_DIRECT	GO:0005887~integral component of plasma membrane	23	22.3301	4.65493e-06	5.33209	2.99213	0.0056266
GOTERM_CC_DIRECT	GO:0005615~extracellular space	22	21.3592	7.70185e-06	5.11341	3.00652	0.00930939
GOTERM_MF_DIRECT	GO:0030246~carbohydrate binding	9	8.73786	8.31846e-06	5.07996	8.70953	0.0104512
GOTERM_CC_DIRECT	GO:0012507~ER to Golgi transport vesicle membrane	6	5.82524	8.6314e-06	5.06392	21.2401	0.0104329
GOTERM_CC_DIRECT	GO:0031093~platelet alpha granule lumen	6	5.82524	1.1407e-05	4.94283	20.0815	0.0137877
GOTERM_BP_DIRECT	GO:0019882~antigen processing and presentation	6	5.82524	1.37685e-05	4.86111	19.2827	0.0208051
GOTERM_BP_DIRECT	GO:0002480~antigen processing and presentation of exogenous peptide antigen via MHC class I, TAP-independent	4	3.8835	1.39264e-05	4.85616	78.5591	0.0210437
GOTERM_CC_DIRECT	GO:0070062~extracellular exosome	33	32.0388	1.6033e-05	4.79499	2.16103	0.0193785
GOTERM_CC_DIRECT	GO:0005886~plasma membrane	42	40.7767	1.63486e-05	4.78652	1.8761	0.01976
GOTERM_CC_DIRECT	GO:0071556~integral component of lumenal side of endoplasmic reticulum membrane	5	4.85437	1.68425e-05	4.77359	31.7381	0.0203569
GOTERM_CC_DIRECT	GO:0042612~MHC class I protein complex	4	3.8835	2.41152e-05	4.61771	66.9385	0.0291459
GOTERM_MF_DIRECT	GO:0004222~metalloendopeptidase activity	7	6.79612	2.73052e-05	4.56375	11.7497	0.0343023
GOTERM_BP_DIRECT	GO:0016045~detection of bacterium	4	3.8835	4.66511e-05	4.33114	54.387	0.0704764
GOTERM_BP_DIRECT	GO:0070098~chemokine-mediated signaling pathway	6	5.82524	4.80225e-05	4.31856	14.9373	0.0725474
GOTERM_MF_DIRECT	GO:0046977~TAP binding	3	2.91262	8.03295e-05	4.09513	189.674	0.100883
GOTERM_BP_DIRECT	GO:0002486~antigen processing and presentation of endogenous peptide antigen via MHC class I via ER pathway, TAP-independent	3	2.91262	9.26752e-05	4.03304	176.758	0.13996
GOTERM_CC_DIRECT	GO:0005578~proteinaceous extracellular matrix	9	8.73786	9.89403e-05	4.00463	6.18182	0.119531
GOTERM_BP_DIRECT	GO:0045087~innate immune response	11	10.6796	0.00014498	3.83869	4.52171	0.218871
GOTERM_BP_DIRECT	GO:0002250~adaptive immune response	7	6.79612	0.000182259	3.73931	8.36017	0.275078
GOTERM_CC_DIRECT	GO:0042613~MHC class II protein complex	4	3.8835	0.000215608	3.66634	33.4692	0.26031
GOTERM_BP_DIRECT	GO:0002576~platelet degranulation	6	5.82524	0.000280494	3.55208	10.2966	0.423047
GOTERM_CC_DIRECT	GO:0030670~phagocytic vesicle membrane	5	4.85437	0.000285266	3.54475	15.6001	0.344278
GOTERM_BP_DIRECT	GO:0030593~neutrophil chemotaxis	5	4.85437	0.000508976	3.2933	13.3907	0.766413
GOTERM_BP_DIRECT	GO:0002474~antigen processing and presentation of peptide antigen via MHC class I	4	3.8835	0.000618118	3.20893	23.5677	0.930042
GOTERM_BP_DIRECT	GO:0022617~extracellular matrix disassembly	5	4.85437	0.000868266	3.06135	11.6288	1.30412
GOTERM_BP_DIRECT	GO:0006954~inflammatory response	9	8.73786	0.00128593	2.89078	4.19742	1.92578
GOTERM_CC_DIRECT	GO:0016021~integral component of membrane	43	41.7476	0.00142587	2.84592	1.53312	1.70999
GOTERM_MF_DIRECT	GO:0030881~beta-2-microglobulin binding	3	2.91262	0.00143323	2.84368	51.7293	1.78593
GOTERM_MF_DIRECT	GO:0008009~chemokine activity	4	3.8835	0.00212092	2.67348	15.4836	2.63239
GOTERM_BP_DIRECT	GO:0001916~positive regulation of T cell mediated cytotoxicity	3	2.91262	0.00232316	2.63392	40.7903	3.45382
GOTERM_CC_DIRECT	GO:0009986~cell surface	10	9.70874	0.00256688	2.59059	3.39632	3.059
GOTERM_BP_DIRECT	GO:0050776~regulation of immune response	6	5.82524	0.00324694	2.48853	5.95813	4.79597
GOTERM_CC_DIRECT	GO:0031901~early endosome membrane	5	4.85437	0.00355481	2.44918	7.93452	4.21328
GOTERM_CC_DIRECT	GO:0000139~Golgi membrane	10	9.70874	0.00453634	2.34329	3.11473	5.34759
GOTERM_BP_DIRECT	GO:0006935~chemotaxis	5	4.85437	0.00489071	2.31063	7.24418	7.1412
GOTERM_BP_DIRECT	GO:0048260~positive regulation of receptor-mediated endocytosis	3	2.91262	0.00498309	2.3025	27.9091	7.27139
GOTERM_CC_DIRECT	GO:0031012~extracellular matrix	7	6.79612	0.00527407	2.27785	4.35326	6.19201
GOTERM_BP_DIRECT	GO:0002479~antigen processing and presentation of exogenous peptide antigen via MHC class I, TAP-dependent	4	3.8835	0.00529247	2.27634	11.2227	7.70615
GOTERM_BP_DIRECT	GO:0030574~collagen catabolic process	4	3.8835	0.0055305	2.25724	11.0474	8.03935
GOTERM_MF_DIRECT	GO:0001618~virus receptor activity	4	3.8835	0.00582564	2.23466	10.8385	7.07806
GOTERM_CC_DIRECT	GO:0009897~external side of plasma membrane	6	5.82524	0.00586968	2.23139	5.18537	6.86873
GOTERM_CC_DIRECT	GO:0005769~early endosome	6	5.82524	0.00791211	2.10171	4.82308	9.1554
GOTERM_MF_DIRECT	GO:0008201~heparin binding	5	4.85437	0.00978819	2.0093	5.92732	11.6258

## Sheet: HCvs(uSAID&TRAPS)(M1)
Category	Term	Count	%	PValue	.-LOG10(p)	Fold Enrichment	FDR
GOTERM_BP_DIRECT	GO:0006955~immune response	16	26.2295	6.39935e-12	11.1939	11.003	9.4097e-09
GOTERM_CC_DIRECT	GO:0071556~integral component of lumenal side of endoplasmic reticulum membrane	7	11.4754	2.87393e-10	9.54152	77.1736	3.26314e-07
GOTERM_MF_DIRECT	GO:0042605~peptide antigen binding	7	11.4754	3.21962e-10	9.4922	75.3616	3.74941e-07
GOTERM_BP_DIRECT	GO:0030593~neutrophil chemotaxis	8	13.1148	2.36602e-09	8.62598	35.093	3.47905e-06
GOTERM_CC_DIRECT	GO:0012507~ER to Golgi transport vesicle membrane	7	11.4754	1.16677e-08	7.93301	43.0391	1.32478e-05
GOTERM_BP_DIRECT	GO:0060333~interferon-gamma-mediated signaling pathway	7	11.4754	1.41016e-07	6.85073	28.544	0.000207353
GOTERM_MF_DIRECT	GO:0008009~chemokine activity	6	9.83607	5.2117e-07	6.28302	36.9118	0.000606926
GOTERM_CC_DIRECT	GO:0042613~MHC class II protein complex	5	8.19672	5.61231e-07	6.25086	72.6635	0.000637236
GOTERM_BP_DIRECT	GO:0019882~antigen processing and presentation	6	9.83607	1.15126e-06	5.93883	31.5837	0.00169282
GOTERM_CC_DIRECT	GO:0005615~extracellular space	17	27.8689	1.78127e-06	5.74927	4.03506	0.00202249
GOTERM_MF_DIRECT	GO:0005102~receptor binding	10	16.3934	1.88031e-06	5.72577	8.53956	0.00218969
GOTERM_BP_DIRECT	GO:0071356~cellular response to tumor necrosis factor	7	11.4754	1.90505e-06	5.72009	18.4238	0.00280118
GOTERM_BP_DIRECT	GO:0002480~antigen processing and presentation of exogenous peptide antigen via MHC class I, TAP-independent	4	6.55738	3.07032e-06	5.51282	128.674	0.00451456
GOTERM_CC_DIRECT	GO:0005576~extracellular region	18	29.5082	3.88571e-06	5.41053	3.5745	0.00441186
GOTERM_BP_DIRECT	GO:0070098~chemokine-mediated signaling pathway	6	9.83607	4.13448e-06	5.38358	24.4662	0.00607925
GOTERM_BP_DIRECT	GO:0071347~cellular response to interleukin-1	6	9.83607	4.13448e-06	5.38358	24.4662	0.00607925
GOTERM_CC_DIRECT	GO:0042612~MHC class I protein complex	4	6.55738	4.4564e-06	5.35102	116.262	0.00505981
GOTERM_BP_DIRECT	GO:0050729~positive regulation of inflammatory response	6	9.83607	4.74517e-06	5.32375	23.7959	0.00697716
GOTERM_BP_DIRECT	GO:0006954~inflammatory response	10	16.3934	4.77628e-06	5.32091	7.63898	0.00702291
GOTERM_BP_DIRECT	GO:0002548~monocyte chemotaxis	5	8.19672	1.21289e-05	4.91618	34.4663	0.0178331
GOTERM_MF_DIRECT	GO:0032395~MHC class II receptor activity	4	6.55738	1.44836e-05	4.83912	80.3857	0.0168656
GOTERM_MF_DIRECT	GO:0046977~TAP binding	3	4.91803	3.1203e-05	4.5058	301.446	0.0363314
GOTERM_CC_DIRECT	GO:0030670~phagocytic vesicle membrane	5	8.19672	3.20919e-05	4.4936	27.0949	0.0364321
GOTERM_BP_DIRECT	GO:0002486~antigen processing and presentation of endogenous peptide antigen via MHC class I via ER pathway, TAP-independent	3	4.91803	3.38888e-05	4.46994	289.517	0.0498191
GOTERM_CC_DIRECT	GO:0009986~cell surface	10	16.3934	3.71372e-05	4.43019	5.89888	0.0421586
GOTERM_BP_DIRECT	GO:0071346~cellular response to interferon-gamma	5	8.19672	4.12147e-05	4.38495	25.3962	0.0605858
GOTERM_CC_DIRECT	GO:0070062~extracellular exosome	22	36.0656	4.63573e-05	4.33388	2.50225	0.0526229
GOTERM_BP_DIRECT	GO:0048247~lymphocyte chemotaxis	4	6.55738	0.000114381	3.94165	41.3596	0.168056
GOTERM_BP_DIRECT	GO:0002474~antigen processing and presentation of peptide antigen via MHC class I	4	6.55738	0.000141073	3.85056	38.6023	0.207236
GOTERM_MF_DIRECT	GO:0008201~heparin binding	6	9.83607	0.000170518	3.76823	11.3042	0.198397
GOTERM_BP_DIRECT	GO:0007165~signal transduction	13	21.3115	0.0004354	3.36111	3.2418	0.638315
GOTERM_BP_DIRECT	GO:0031100~organ regeneration	4	6.55738	0.000540848	3.26692	24.6398	0.792333
GOTERM_BP_DIRECT	GO:0002523~leukocyte migration involved in inflammatory response	3	4.91803	0.000610533	3.21429	78.9592	0.893994
GOTERM_BP_DIRECT	GO:0006935~chemotaxis	5	8.19672	0.000778183	3.10892	11.8655	1.13817
GOTERM_BP_DIRECT	GO:0016045~detection of bacterium	3	4.91803	0.000862078	3.06445	66.8117	1.26015
GOTERM_CC_DIRECT	GO:0005887~integral component of plasma membrane	13	21.3115	0.0010348	2.98514	2.93735	1.16867
GOTERM_BP_DIRECT	GO:0002479~antigen processing and presentation of exogenous peptide antigen via MHC class I, TAP-dependent	4	6.55738	0.00127464	2.89461	18.382	1.85797
GOTERM_BP_DIRECT	GO:0060337~type I interferon signaling pathway	4	6.55738	0.00133412	2.8748	18.0948	1.94389
GOTERM_BP_DIRECT	GO:0002504~antigen processing and presentation of peptide or polysaccharide antigen via MHC class II	3	4.91803	0.00149006	2.8268	51.0913	2.16878
GOTERM_BP_DIRECT	GO:0007267~cell-cell signaling	6	9.83607	0.00167909	2.77493	6.83899	2.44076
GOTERM_BP_DIRECT	GO:0007010~cytoskeleton organization	5	8.19672	0.0021664	2.66426	8.99122	3.13865
GOTERM_BP_DIRECT	GO:0031295~T cell costimulation	4	6.55738	0.00235567	2.62789	14.847	3.40847
GOTERM_MF_DIRECT	GO:0048020~CCR chemokine receptor binding	3	4.91803	0.00252369	2.59796	39.3191	2.8998
GOTERM_BP_DIRECT	GO:0070374~positive regulation of ERK1 and ERK2 cascade	5	8.19672	0.00292874	2.53332	8.27192	4.22112
GOTERM_BP_DIRECT	GO:0050776~regulation of immune response	5	8.19672	0.00311318	2.5068	8.13251	4.48131
GOTERM_BP_DIRECT	GO:0006874~cellular calcium ion homeostasis	4	6.55738	0.00387657	2.41155	12.4524	5.55123
GOTERM_BP_DIRECT	GO:0044344~cellular response to fibroblast growth factor stimulus	3	4.91803	0.00463309	2.33413	28.9517	6.6005
GOTERM_CC_DIRECT	GO:0031901~early endosome membrane	4	6.55738	0.00545069	2.26355	11.0248	6.01717
GOTERM_CC_DIRECT	GO:0030658~transport vesicle membrane	3	4.91803	0.00607346	2.21656	25.241	6.68321
GOTERM_BP_DIRECT	GO:0070488~neutrophil aggregation	2	3.27869	0.00677763	2.16892	289.517	9.51615
GOTERM_CC_DIRECT	GO:0030669~clathrin-coated endocytic vesicle membrane	3	4.91803	0.00704268	2.15226	23.3941	7.71122
GOTERM_CC_DIRECT	GO:0005886~plasma membrane	22	36.0656	0.00837198	2.07717	1.70682	9.10436
GOTERM_CC_DIRECT	GO:0000139~Golgi membrane	7	11.4754	0.00931866	2.03065	3.78686	10.0848
GOTERM_MF_DIRECT	GO:0031727~CCR2 chemokine receptor binding	2	3.27869	0.00974307	2.0113	200.964	10.7759

## Sheet: HCvs(uSAID&TRAPS)(M2)
Category	Term	Count	%	PValue	.-LOG10(p)	Fold Enrichment	FDR
GOTERM_BP_DIRECT	GO:0006955~immune response	68	6.40905	2.41359e-15	14.6173	2.93851	4.4964e-12
GOTERM_CC_DIRECT	GO:0005886~plasma membrane	317	29.8775	5.63253e-14	13.2493	1.4542	8.19789e-11
GOTERM_CC_DIRECT	GO:0005887~integral component of plasma membrane	131	12.3468	2.27947e-10	9.64217	1.75018	3.31975e-07
GOTERM_CC_DIRECT	GO:0009986~cell surface	66	6.22055	4.99346e-10	9.3016	2.30203	7.2723e-07
GOTERM_CC_DIRECT	GO:0005615~extracellular space	123	11.5928	2.13872e-09	8.66985	1.72625	3.11476e-06
GOTERM_BP_DIRECT	GO:0022617~extracellular matrix disassembly	21	1.97926	2.94351e-09	8.53113	5.02697	5.4247e-06
GOTERM_BP_DIRECT	GO:0006954~inflammatory response	51	4.80679	7.44511e-09	8.12813	2.44811	1.37209e-05
GOTERM_BP_DIRECT	GO:0050776~regulation of immune response	32	3.01602	9.71681e-09	8.01248	3.27062	1.79075e-05
GOTERM_BP_DIRECT	GO:0007165~signal transduction	110	10.3676	1.72682e-08	7.76275	1.7237	3.18241e-05
GOTERM_CC_DIRECT	GO:0016021~integral component of membrane	350	32.9877	2.69292e-08	7.56978	1.28154	3.92187e-05
GOTERM_CC_DIRECT	GO:0070062~extracellular exosome	212	19.9811	2.79362e-08	7.55383	1.42574	4.06853e-05
GOTERM_CC_DIRECT	GO:0009897~external side of plasma membrane	33	3.11027	8.80881e-08	7.05508	2.92888	0.000128288
GOTERM_MF_DIRECT	GO:0042605~peptide antigen binding	12	1.13101	9.05728e-08	7.043	7.99416	0.000144657
GOTERM_CC_DIRECT	GO:0071556~integral component of lumenal side of endoplasmic reticulum membrane	12	1.13101	1.21755e-07	6.91451	7.82258	0.000177319
GOTERM_BP_DIRECT	GO:0060333~interferon-gamma-mediated signaling pathway	17	1.60226	1.10868e-06	5.95519	4.35603	0.0020432
GOTERM_BP_DIRECT	GO:0070098~chemokine-mediated signaling pathway	17	1.60226	1.10868e-06	5.95519	4.35603	0.0020432
GOTERM_CC_DIRECT	GO:0005581~collagen trimer	19	1.79076	1.26758e-06	5.89703	3.9042	0.00184604
GOTERM_BP_DIRECT	GO:0007155~cell adhesion	52	4.90104	1.27852e-06	5.89329	2.06106	0.00235621
GOTERM_MF_DIRECT	GO:0030246~carbohydrate binding	29	2.73327	2.00035e-06	5.69889	2.75989	0.00319479
GOTERM_CC_DIRECT	GO:0031012~extracellular matrix	37	3.48728	2.76452e-06	5.55838	2.36307	0.00402608
GOTERM_CC_DIRECT	GO:0005576~extracellular region	127	11.9698	4.04643e-06	5.39293	1.49123	0.00589292
GOTERM_MF_DIRECT	GO:0004872~receptor activity	30	2.82752	5.13277e-06	5.28965	2.57876	0.00819742
GOTERM_BP_DIRECT	GO:0060337~type I interferon signaling pathway	15	1.41376	7.48826e-06	5.12562	4.26395	0.0137995
GOTERM_CC_DIRECT	GO:0042612~MHC class I protein complex	7	0.659755	7.87532e-06	5.10373	12.0302	0.0114687
GOTERM_MF_DIRECT	GO:0030881~beta-2-microglobulin binding	7	0.659755	8.49669e-06	5.07075	11.8701	0.0135695
GOTERM_BP_DIRECT	GO:0030335~positive regulation of cell migration	27	2.54477	8.78544e-06	5.05624	2.6696	0.0161898
GOTERM_BP_DIRECT	GO:0006935~chemotaxis	21	1.97926	1.03391e-05	4.98552	3.13156	0.0190526
GOTERM_BP_DIRECT	GO:0030593~neutrophil chemotaxis	15	1.41376	1.09336e-05	4.96124	4.13474	0.0201481
GOTERM_CC_DIRECT	GO:0012507~ER to Golgi transport vesicle membrane	13	1.22526	1.2844e-05	4.8913	4.72614	0.0187039
GOTERM_BP_DIRECT	GO:0002250~adaptive immune response	23	2.16777	1.89994e-05	4.72126	2.82727	0.0350089
GOTERM_BP_DIRECT	GO:0016045~detection of bacterium	7	0.659755	3.31444e-05	4.47959	9.79615	0.0610654
GOTERM_CC_DIRECT	GO:0030666~endocytic vesicle membrane	14	1.31951	3.47054e-05	4.4596	4.01006	0.0505319
GOTERM_BP_DIRECT	GO:0050729~positive regulation of inflammatory response	15	1.41376	3.6499e-05	4.43772	3.73826	0.067244
GOTERM_BP_DIRECT	GO:0030574~collagen catabolic process	14	1.31951	3.6544e-05	4.43718	3.97969	0.0673267
GOTERM_CC_DIRECT	GO:0030027~lamellipodium	23	2.16777	3.6662e-05	4.43578	2.71753	0.0533801
GOTERM_MF_DIRECT	GO:0030883~endogenous lipid antigen binding	5	0.471254	3.91187e-05	4.40762	18.653	0.0624596
GOTERM_MF_DIRECT	GO:0030884~exogenous lipid antigen binding	5	0.471254	3.91187e-05	4.40762	18.653	0.0624596
GOTERM_CC_DIRECT	GO:0030669~clathrin-coated endocytic vesicle membrane	11	1.03676	4.05569e-05	4.39194	5.07196	0.0590495
GOTERM_BP_DIRECT	GO:0002576~platelet degranulation	18	1.69651	4.28304e-05	4.36825	3.17933	0.0789042
GOTERM_MF_DIRECT	GO:0008009~chemokine activity	12	1.13101	4.3664e-05	4.35988	4.56809	0.0697145
GOTERM_BP_DIRECT	GO:0002480~antigen processing and presentation of exogenous peptide antigen via MHC class I, TAP-independent	6	0.565504	5.16753e-05	4.28672	12.1286	0.0951913
GOTERM_BP_DIRECT	GO:0006952~defense response	14	1.31951	6.05877e-05	4.21762	3.80149	0.1116
GOTERM_BP_DIRECT	GO:0007507~heart development	25	2.35627	6.59687e-05	4.18066	2.48536	0.121506
GOTERM_MF_DIRECT	GO:0005518~collagen binding	13	1.22526	6.68327e-05	4.17501	4.04149	0.106688
GOTERM_BP_DIRECT	GO:0001666~response to hypoxia	24	2.26202	6.86787e-05	4.16318	2.53854	0.126495
GOTERM_BP_DIRECT	GO:0002548~monocyte chemotaxis	11	1.03676	6.98915e-05	4.15558	4.76479	0.128727
GOTERM_BP_DIRECT	GO:0030198~extracellular matrix organization	26	2.45052	7.43388e-05	4.12878	2.41334	0.136913
GOTERM_MF_DIRECT	GO:0032395~MHC class II receptor activity	7	0.659755	7.64599e-05	4.11657	8.70475	0.122047
GOTERM_BP_DIRECT	GO:0048247~lymphocyte chemotaxis	9	0.848256	9.30339e-05	4.03136	5.8477	0.171317
GOTERM_CC_DIRECT	GO:0042613~MHC class II protein complex	8	0.754006	9.53097e-05	4.02086	6.87439	0.138716
GOTERM_CC_DIRECT	GO:0031093~platelet alpha granule lumen	12	1.13101	0.00011909	3.92412	4.12463	0.173299
GOTERM_CC_DIRECT	GO:0000139~Golgi membrane	54	5.08954	0.000119615	3.92222	1.72732	0.174062
GOTERM_BP_DIRECT	GO:0045332~phospholipid translocation	8	0.754006	0.000121128	3.91675	6.61558	0.222996
GOTERM_CC_DIRECT	GO:0043202~lysosomal lumen	15	1.41376	0.000136962	3.8634	3.3361	0.199282
GOTERM_MF_DIRECT	GO:0048020~CCR chemokine receptor binding	8	0.754006	0.000141974	3.84779	6.48801	0.226512
GOTERM_BP_DIRECT	GO:0019882~antigen processing and presentation	12	1.13101	0.000166495	3.7786	3.96935	0.306394
GOTERM_BP_DIRECT	GO:0001525~angiogenesis	27	2.54477	0.000237069	3.62513	2.20272	0.436001
GOTERM_MF_DIRECT	GO:0004252~serine-type endopeptidase activity	29	2.73327	0.000252888	3.59707	2.12133	0.403133
GOTERM_BP_DIRECT	GO:0002455~humoral immune response mediated by circulating immunoglobulin	5	0.471254	0.000276528	3.55826	12.9949	0.508397
GOTERM_BP_DIRECT	GO:0048007~antigen processing and presentation, exogenous lipid antigen via MHC class Ib	5	0.471254	0.000276528	3.55826	12.9949	0.508397
GOTERM_BP_DIRECT	GO:0009612~response to mechanical stimulus	12	1.13101	0.000318654	3.49668	3.70024	0.585631
GOTERM_BP_DIRECT	GO:0009615~response to virus	17	1.60226	0.000324824	3.48835	2.81162	0.596938
GOTERM_BP_DIRECT	GO:0071356~cellular response to tumor necrosis factor	17	1.60226	0.000324824	3.48835	2.81162	0.596938
GOTERM_CC_DIRECT	GO:0016020~membrane	152	14.3261	0.000369524	3.43236	1.30613	0.536816
GOTERM_BP_DIRECT	GO:0006024~glycosaminoglycan biosynthetic process	10	0.942507	0.00037705	3.4236	4.33163	0.6926
GOTERM_CC_DIRECT	GO:0005925~focal adhesion	38	3.58153	0.000448749	3.348	1.83727	0.651557
GOTERM_MF_DIRECT	GO:0071723~lipopeptide binding	5	0.471254	0.000480751	3.31808	11.6581	0.765068
GOTERM_BP_DIRECT	GO:0006865~amino acid transport	9	0.848256	0.000500416	3.30067	4.67816	0.918223
GOTERM_BP_DIRECT	GO:0007166~cell surface receptor signaling pathway	30	2.82752	0.000542995	3.2652	1.99192	0.995983
GOTERM_MF_DIRECT	GO:0042803~protein homodimerization activity	61	5.74929	0.000637373	3.19561	1.55868	1.01313
GOTERM_MF_DIRECT	GO:0005102~receptor binding	35	3.29877	0.000687074	3.163	1.84945	1.09172
GOTERM_CC_DIRECT	GO:0048471~perinuclear region of cytoplasm	53	4.99529	0.000705854	3.15129	1.61343	1.02307
GOTERM_BP_DIRECT	GO:0045786~negative regulation of cell cycle	9	0.848256	0.000744701	3.12802	4.42529	1.36357
GOTERM_MF_DIRECT	GO:0015171~amino acid transmembrane transporter activity	10	0.942507	0.000753828	3.12273	3.96873	1.1972
GOTERM_BP_DIRECT	GO:0007267~cell-cell signaling	28	2.63902	0.000778065	3.10898	2.00551	1.42424
GOTERM_BP_DIRECT	GO:0030203~glycosaminoglycan metabolic process	8	0.754006	0.000791368	3.10162	5.01872	1.44843
GOTERM_BP_DIRECT	GO:0055114~oxidation-reduction process	52	4.90104	0.000945454	3.02436	1.59802	1.72813
GOTERM_CC_DIRECT	GO:0030670~phagocytic vesicle membrane	11	1.03676	0.00095996	3.01775	3.52458	1.38899
GOTERM_BP_DIRECT	GO:0050900~leukocyte migration	17	1.60226	0.00103732	2.98409	2.53507	1.89452
GOTERM_CC_DIRECT	GO:0002102~podosome	7	0.659755	0.00126891	2.89657	5.51383	1.83219
GOTERM_BP_DIRECT	GO:0048168~regulation of neuronal synaptic plasticity	6	0.565504	0.00129698	2.88707	6.82232	2.36343
GOTERM_BP_DIRECT	GO:0045087~innate immune response	40	3.77003	0.00144403	2.84042	1.69236	2.62803
GOTERM_BP_DIRECT	GO:0002381~immunoglobulin production involved in immunoglobulin mediated immune response	4	0.377003	0.00151771	2.81881	14.5543	2.76036
GOTERM_BP_DIRECT	GO:0070374~positive regulation of ERK1 and ERK2 cascade	21	1.97926	0.00152004	2.81814	2.18314	2.76454
GOTERM_BP_DIRECT	GO:0045766~positive regulation of angiogenesis	16	1.50801	0.00155349	2.80869	2.53118	2.82455
GOTERM_CC_DIRECT	GO:0005796~Golgi lumen	14	1.31951	0.00158888	2.79891	2.75692	2.28922
GOTERM_BP_DIRECT	GO:0006897~endocytosis	18	1.69651	0.00160624	2.79419	2.35591	2.91913
GOTERM_BP_DIRECT	GO:0002504~antigen processing and presentation of peptide or polysaccharide antigen via MHC class II	6	0.565504	0.00175502	2.75572	6.42101	3.1854
GOTERM_BP_DIRECT	GO:0045599~negative regulation of fat cell differentiation	9	0.848256	0.00178586	2.74815	3.89847	3.2405
GOTERM_CC_DIRECT	GO:0000922~spindle pole	15	1.41376	0.00179024	2.74709	2.60155	2.57583
GOTERM_BP_DIRECT	GO:0016485~protein processing	12	1.13101	0.00179787	2.74524	3.03214	3.26195
GOTERM_CC_DIRECT	GO:0005911~cell-cell junction	20	1.88501	0.0019013	2.72095	2.19821	2.73357
GOTERM_BP_DIRECT	GO:0060135~maternal process involved in female pregnancy	7	0.659755	0.00193982	2.71224	5.094	3.51516
GOTERM_MF_DIRECT	GO:0003779~actin binding	28	2.63902	0.00207807	2.68234	1.87872	3.26783
GOTERM_MF_DIRECT	GO:0008201~heparin binding	19	1.79076	0.00232192	2.63415	2.21505	3.64466
GOTERM_BP_DIRECT	GO:0030308~negative regulation of cell growth	16	1.50801	0.00258145	2.58814	2.40567	4.65193
GOTERM_BP_DIRECT	GO:0043627~response to estrogen	11	1.03676	0.0027145	2.56631	3.07879	4.88605
GOTERM_MF_DIRECT	GO:0002020~protease binding	14	1.31951	0.00282353	2.54921	2.58557	4.41548
GOTERM_MF_DIRECT	GO:0005509~calcium ion binding	57	5.37229	0.00302025	2.51996	1.48288	4.71621
GOTERM_BP_DIRECT	GO:0036499~PERK-mediated unfolded protein response	5	0.471254	0.00313391	2.50391	7.58035	5.62053
GOTERM_BP_DIRECT	GO:0007010~cytoskeleton organization	19	1.79076	0.00324475	2.48882	2.14698	5.81375
GOTERM_BP_DIRECT	GO:0032729~positive regulation of interferon-gamma production	9	0.848256	0.00325337	2.48767	3.55947	5.82876
GOTERM_BP_DIRECT	GO:0071222~cellular response to lipopolysaccharide	15	1.41376	0.00355192	2.44954	2.41498	6.34722
GOTERM_BP_DIRECT	GO:0008283~cell proliferation	34	3.20452	0.0035581	2.44878	1.69005	6.35792
GOTERM_BP_DIRECT	GO:0046697~decidualization	6	0.565504	0.00383354	2.4164	5.45785	6.83383
GOTERM_BP_DIRECT	GO:0032753~positive regulation of interleukin-4 production	6	0.565504	0.00383354	2.4164	5.45785	6.83383
GOTERM_BP_DIRECT	GO:0019370~leukotriene biosynthetic process	6	0.565504	0.00383354	2.4164	5.45785	6.83383
GOTERM_CC_DIRECT	GO:0005794~Golgi apparatus	65	6.1263	0.00390923	2.40791	1.42387	5.54477
GOTERM_MF_DIRECT	GO:0001618~virus receptor activity	11	1.03676	0.00394475	2.40398	2.93119	6.11764
GOTERM_CC_DIRECT	GO:0005764~lysosome	23	2.16777	0.00430141	2.36639	1.92392	6.08494
GOTERM_BP_DIRECT	GO:0019886~antigen processing and presentation of exogenous peptide antigen via MHC class II	13	1.22526	0.00441365	2.3552	2.57073	7.82865
GOTERM_MF_DIRECT	GO:0016004~phospholipase activator activity	4	0.377003	0.00455334	2.34167	10.6589	7.0296
GOTERM_MF_DIRECT	GO:0051015~actin filament binding	16	1.50801	0.00470857	2.32711	2.26097	7.26089
GOTERM_BP_DIRECT	GO:0021915~neural tube development	7	0.659755	0.00514683	2.28846	4.245	9.07159
GOTERM_BP_DIRECT	GO:0002474~antigen processing and presentation of peptide antigen via MHC class I	7	0.659755	0.00514683	2.28846	4.245	9.07159
GOTERM_MF_DIRECT	GO:0004012~phospholipid-translocating ATPase activity	5	0.471254	0.00530951	2.27495	6.6618	8.15116
GOTERM_CC_DIRECT	GO:0005765~lysosomal membrane	26	2.45052	0.00566591	2.24673	1.79386	7.94197
GOTERM_BP_DIRECT	GO:0030336~negative regulation of cell migration	13	1.22526	0.00572623	2.24213	2.48955	10.0426
GOTERM_BP_DIRECT	GO:0006629~lipid metabolic process	18	1.69651	0.00574259	2.24089	2.0858	10.0699
GOTERM_BP_DIRECT	GO:0009607~response to biotic stimulus	5	0.471254	0.00580381	2.23629	6.49745	10.1719
GOTERM_CC_DIRECT	GO:0015629~actin cytoskeleton	22	2.07352	0.00585556	2.23243	1.9078	8.19735
GOTERM_MF_DIRECT	GO:0005200~structural constituent of cytoskeleton	14	1.31951	0.00591055	2.22837	2.37402	9.03356
GOTERM_MF_DIRECT	GO:0005516~calmodulin binding	20	1.88501	0.00621637	2.20646	1.97387	9.4795
GOTERM_BP_DIRECT	GO:0009791~post-embryonic development	11	1.03676	0.00635699	2.19675	2.74139	11.0885
GOTERM_BP_DIRECT	GO:0030334~regulation of cell migration	11	1.03676	0.00699855	2.15499	2.70434	12.1406
GOTERM_CC_DIRECT	GO:0016323~basolateral plasma membrane	19	1.79076	0.00705587	2.15145	1.99548	9.79845
GOTERM_BP_DIRECT	GO:0050852~T cell receptor signaling pathway	17	1.60226	0.00734391	2.13407	2.08972	12.702
GOTERM_MF_DIRECT	GO:0004222~metalloendopeptidase activity	14	1.31951	0.00739473	2.13108	2.311	11.1786
GOTERM_BP_DIRECT	GO:0060346~bone trabecula formation	4	0.377003	0.007503	2.12476	9.09642	12.9595
GOTERM_BP_DIRECT	GO:0033629~negative regulation of cell adhesion mediated by integrin	4	0.377003	0.007503	2.12476	9.09642	12.9595
GOTERM_BP_DIRECT	GO:0031666~positive regulation of lipopolysaccharide-mediated signaling pathway	4	0.377003	0.007503	2.12476	9.09642	12.9595
GOTERM_BP_DIRECT	GO:0051983~regulation of chromosome segregation	4	0.377003	0.007503	2.12476	9.09642	12.9595
GOTERM_MF_DIRECT	GO:0001948~glycoprotein binding	10	0.942507	0.00750385	2.12472	2.8697	11.3344
GOTERM_BP_DIRECT	GO:0006636~unsaturated fatty acid biosynthetic process	5	0.471254	0.0075748	2.12063	6.06428	13.0755
GOTERM_BP_DIRECT	GO:0006691~leukotriene metabolic process	5	0.471254	0.0075748	2.12063	6.06428	13.0755
GOTERM_MF_DIRECT	GO:0004175~endopeptidase activity	9	0.848256	0.00763943	2.11694	3.10884	11.5277
GOTERM_BP_DIRECT	GO:0043547~positive regulation of GTPase activity	46	4.33553	0.0076991	2.11356	1.48119	13.2759
GOTERM_CC_DIRECT	GO:0005876~spindle microtubule	8	0.754006	0.00778146	2.10894	3.43719	10.7537
GOTERM_BP_DIRECT	GO:0043065~positive regulation of apoptotic process	28	2.63902	0.00797997	2.098	1.698	13.7272
GOTERM_CC_DIRECT	GO:0005578~proteinaceous extracellular matrix	25	2.35627	0.00824147	2.084	1.76349	11.3544
GOTERM_MF_DIRECT	GO:0031727~CCR2 chemokine receptor binding	3	0.282752	0.00828805	2.08155	18.653	12.4468
GOTERM_MF_DIRECT	GO:0046977~TAP binding	3	0.282752	0.00828805	2.08155	18.653	12.4468
GOTERM_BP_DIRECT	GO:2001179~regulation of interleukin-10 secretion	3	0.282752	0.00870505	2.06023	18.1928	14.8819
GOTERM_BP_DIRECT	GO:0002486~antigen processing and presentation of endogenous peptide antigen via MHC class I via ER pathway, TAP-independent	3	0.282752	0.00870505	2.06023	18.1928	14.8819
GOTERM_BP_DIRECT	GO:0048870~cell motility	6	0.565504	0.00876172	2.05741	4.54821	14.9716
GOTERM_BP_DIRECT	GO:0060326~cell chemotaxis	10	0.942507	0.00877613	2.0567	2.7989	14.9943
GOTERM_BP_DIRECT	GO:0032496~response to lipopolysaccharide	18	1.69651	0.00879219	2.0559	1.99678	15.0197
GOTERM_BP_DIRECT	GO:0016337~single organismal cell-cell adhesion	13	1.22526	0.00926925	2.03296	2.34165	15.7703
GOTERM_BP_DIRECT	GO:0042493~response to drug	28	2.63902	0.00942979	2.0255	1.67566	16.0215
GOTERM_BP_DIRECT	GO:0050995~negative regulation of lipid catabolic process	5	0.471254	0.00966741	2.01469	5.68527	16.392
GOTERM_BP_DIRECT	GO:0010744~positive regulation of macrophage derived foam cell differentiation	5	0.471254	0.00966741	2.01469	5.68527	16.392
