# Supplementary material for: Identification of Critical Transcriptomic Signaling Pathways in Patients with H Syndrome and Rosai-Dorfman Disease
Source: J Clin Immunol. 2020 Dec 7;41(2):441–57. doi: 10.1007/s10875-020-00932-1 (PMC7858559; doi:10.1007/s10875-020-00932-1)
Supplement: Supplementary file 2 — (XLSX 342 kb) [file 10875_2020_932_MOESM2_ESM.xlsx]

## Sheet: Mono
gene_id	gene	sample_1	sample_2	value_1	value_2	log2(fold_change)	p_value	q_value	significant
gene-AP2A2-2	AP2A2	HC.mono	HS1.mono	1.4921	0	#NAME?	5e-05	0.00951796	yes
gene-GABBR1-5	GABBR1	HC.mono	HS1.mono	1.08498	0	#NAME?	5e-05	0.00951796	yes
gene-HCG26	HCG26	HC.mono	HS1.mono	1.63732	0	#NAME?	5e-05	0.00951796	yes
gene-HCG27-4	HCG27	HC.mono	HS1.mono	0.65591	0	#NAME?	5e-05	0.00951796	yes
gene-HLA-DMB-2	HLA-DMB	HC.mono	HS1.mono	10.507	0	#NAME?	5e-05	0.00951796	yes
gene-HLA-DQA1-5	HLA-DQA1	HC.mono	HS1.mono	11.3436	0	#NAME?	5e-05	0.00951796	yes
gene-HLA-DQA1-7	HLA-DQA1	HC.mono	HS1.mono	4.10985	0	#NAME?	5e-05	0.00951796	yes
gene-HLA-DQB1-7	HLA-DQB1	HC.mono	HS1.mono	16.2096	0	#NAME?	5e-05	0.00951796	yes
gene-HLA-DRB1-4	HLA-DRB1	HC.mono	HS1.mono	6.57408	0	#NAME?	5e-05	0.00951796	yes
gene-HLA-DRB4	HLA-DRB4	HC.mono	HS1.mono	57.7782	0	#NAME?	5e-05	0.00951796	yes
gene-HLA-DRB4-2	HLA-DRB4	HC.mono	HS1.mono	27.7619	0	#NAME?	5e-05	0.00951796	yes
gene-HSPA1A-5	HSPA1A	HC.mono	HS1.mono	1.89812	0	#NAME?	5e-05	0.00951796	yes
gene-LILRA4	LILRA4	HC.mono	HS1.mono	0.932646	0	#NAME?	5e-05	0.00951796	yes
gene-MICA-4	MICA	HC.mono	HS1.mono	1.17338	0	#NAME?	5e-05	0.00951796	yes
gene-PSPHP1	PSPHP1	HC.mono	HS1.mono	6.4597	0	#NAME?	5e-05	0.00951796	yes
gene-PTPRM	PTPRM	HC.mono	HS1.mono	0.548463	0	#NAME?	5e-05	0.00951796	yes
gene-RPS4Y1	RPS4Y1	HC.mono	HS1.mono	108.606	0	#NAME?	5e-05	0.00951796	yes
gene-AP2A2-2	AP2A2	HC.mono	HS2.mono	1.4921	0	#NAME?	5e-05	0.00951796	yes
gene-AP2A2-3	AP2A2	HC.mono	HS2.mono	0.661845	0	#NAME?	5e-05	0.00951796	yes
gene-CENPM	CENPM	HC.mono	HS2.mono	0.720067	0	#NAME?	0.00015	0.0246113	yes
gene-HCG26	HCG26	HC.mono	HS2.mono	1.63732	0	#NAME?	5e-05	0.00951796	yes
gene-HLA-DQA1-5	HLA-DQA1	HC.mono	HS2.mono	11.3436	0	#NAME?	5e-05	0.00951796	yes
gene-HLA-DRA-3	HLA-DRA	HC.mono	HS2.mono	1.02858	0	#NAME?	0.0001	0.017664	yes
gene-HLA-DRB4-2	HLA-DRB4	HC.mono	HS2.mono	27.7619	0	#NAME?	5e-05	0.00951796	yes
gene-LOC105374796	LOC105374796	HC.mono	HS2.mono	0.665196	0	#NAME?	0.00015	0.0246113	yes
gene-LOC107987414	LOC107987414	HC.mono	HS2.mono	0.9542	0	#NAME?	5e-05	0.00951796	yes
gene-LOC653303	LOC653303	HC.mono	HS2.mono	1.77912	0	#NAME?	5e-05	0.00951796	yes
gene-MED16-2	MED16	HC.mono	HS2.mono	1.42956	0	#NAME?	5e-05	0.00951796	yes
gene-PSPHP1	PSPHP1	HC.mono	HS2.mono	6.4597	0	#NAME?	5e-05	0.00951796	yes
gene-RPS4Y1	RPS4Y1	HC.mono	HS2.mono	108.606	0	#NAME?	5e-05	0.00951796	yes
gene-ACTBP8	ACTBP8	HS1.mono	HS2.mono	1.12897	0	#NAME?	5e-05	0.00951796	yes
gene-AGPAT1	AGPAT1	HS1.mono	HS2.mono	1.33703	0	#NAME?	5e-05	0.00951796	yes
gene-APOBEC3A_B	APOBEC3A_B	HS1.mono	HS2.mono	3.85404	0	#NAME?	5e-05	0.00951796	yes
gene-CTAG2	CTAG2	HS1.mono	HS2.mono	1.44937	0	#NAME?	5e-05	0.00951796	yes
gene-FOPNL-2	FOPNL	HS1.mono	HS2.mono	0.769661	0	#NAME?	5e-05	0.00951796	yes
gene-GSTT1	GSTT1	HS1.mono	HS2.mono	3.59182	0	#NAME?	5e-05	0.00951796	yes
gene-GTF2H2	GTF2H2	HS1.mono	HS2.mono	1.43252	0	#NAME?	5e-05	0.00951796	yes
gene-HCP5-2	HCP5	HS1.mono	HS2.mono	0.731137	0	#NAME?	5e-05	0.00951796	yes
gene-LILRA2-4	LILRA2	HS1.mono	HS2.mono	12.8178	0	#NAME?	5e-05	0.00951796	yes
gene-LILRA6-4	LILRA6	HS1.mono	HS2.mono	1.76295	0	#NAME?	5e-05	0.00951796	yes
gene-LILRB1-3	LILRB1	HS1.mono	HS2.mono	10.9358	0	#NAME?	5e-05	0.00951796	yes
gene-LOC105377884	LOC105377884	HS1.mono	HS2.mono	1.03395	0	#NAME?	5e-05	0.00951796	yes
gene-LOC105377885	LOC105377885	HS1.mono	HS2.mono	0.813021	0	#NAME?	5e-05	0.00951796	yes
gene-LOC107987414	LOC107987414	HS1.mono	HS2.mono	1.06497	0	#NAME?	5e-05	0.00951796	yes
gene-LOC653303	LOC653303	HS1.mono	HS2.mono	2.15022	0	#NAME?	5e-05	0.00951796	yes
gene-MED16-2	MED16	HS1.mono	HS2.mono	3.773	0	#NAME?	5e-05	0.00951796	yes
gene-MICB-6	MICB	HS1.mono	HS2.mono	0.603242	0	#NAME?	5e-05	0.00951796	yes
gene-OCLNP1	OCLNP1	HS1.mono	HS2.mono	1.94827	0	#NAME?	0.00035	0.0470031	yes
gene-PBX2-4	PBX2	HS1.mono	HS2.mono	0.87468	0	#NAME?	5e-05	0.00951796	yes
gene-PPP1R11-5	PPP1R11	HS1.mono	HS2.mono	4.50887	0	#NAME?	5e-05	0.00951796	yes
gene-VPS52-6	VPS52	HS1.mono	HS2.mono	1.58021	0	#NAME?	5e-05	0.00951796	yes
gene-WDR46-5	WDR46	HS1.mono	HS2.mono	4.47989	0	#NAME?	5e-05	0.00951796	yes
gene-ZBTB22-5	ZBTB22	HS1.mono	HS2.mono	1.33622	0	#NAME?	5e-05	0.00951796	yes
gene-CTAG2	CTAG2	HC.mono	HS1.mono	0	1.44937	inf	5e-05	0.00951796	yes
gene-HCP5-2	HCP5	HC.mono	HS1.mono	0	0.731137	inf	5e-05	0.00951796	yes
gene-MICB-6	MICB	HC.mono	HS1.mono	0	0.603242	inf	5e-05	0.00951796	yes
gene-VPS52-6	VPS52	HC.mono	HS1.mono	0	1.58021	inf	5e-05	0.00951796	yes
gene-WDR46-5	WDR46	HC.mono	HS1.mono	0	4.47989	inf	5e-05	0.00951796	yes
gene-HCG27-5	HCG27	HC.mono	HS2.mono	0	1.14243	inf	5e-05	0.00951796	yes
gene-TBC1D3D	TBC1D3D	HC.mono	HS2.mono	0	0.630391	inf	5e-05	0.00951796	yes
gene-AIF1-3	AIF1	HS1.mono	HS2.mono	0	4.26342	inf	5e-05	0.00951796	yes
gene-C4BPA	C4BPA	HS1.mono	HS2.mono	0	0.810932	inf	5e-05	0.00951796	yes
gene-C6orf47-3	C6orf47	HS1.mono	HS2.mono	0	0.571799	inf	5e-05	0.00951796	yes
gene-CES1-2	CES1	HS1.mono	HS2.mono	0	3.95552	inf	5e-05	0.00951796	yes
gene-CLEC2L	CLEC2L	HS1.mono	HS2.mono	0	0.936871	inf	5e-05	0.00951796	yes
gene-FCAR-4	FCAR	HS1.mono	HS2.mono	0	2.72592	inf	5e-05	0.00951796	yes
gene-GABBR1-2	GABBR1	HS1.mono	HS2.mono	0	1.36409	inf	5e-05	0.00951796	yes
gene-GABBR1-5	GABBR1	HS1.mono	HS2.mono	0	1.20572	inf	5e-05	0.00951796	yes
gene-GPANK1-3	GPANK1	HS1.mono	HS2.mono	0	0.679105	inf	5e-05	0.00951796	yes
gene-HBG1	HBG1	HS1.mono	HS2.mono	0	1.88856	inf	5e-05	0.00951796	yes
gene-HCG26-6	HCG26	HS1.mono	HS2.mono	0	4.29231	inf	5e-05	0.00951796	yes
gene-HCG27-5	HCG27	HS1.mono	HS2.mono	0	1.14243	inf	5e-05	0.00951796	yes
gene-HLA-DQA1	HLA-DQA1	HS1.mono	HS2.mono	0	47.9581	inf	5e-05	0.00951796	yes
gene-HLA-DQB1	HLA-DQB1	HS1.mono	HS2.mono	0	150.408	inf	5e-05	0.00951796	yes
gene-HLA-DQB1-3	HLA-DQB1	HS1.mono	HS2.mono	0	1.36558	inf	5e-05	0.00951796	yes
gene-HLA-DQB1-5	HLA-DQB1	HS1.mono	HS2.mono	0	14.9003	inf	5e-05	0.00951796	yes
gene-HLA-DQB1-7	HLA-DQB1	HS1.mono	HS2.mono	0	21.5008	inf	5e-05	0.00951796	yes
gene-HSPA1A-5	HSPA1A	HS1.mono	HS2.mono	0	4.31947	inf	5e-05	0.00951796	yes
gene-LAIR1-2	LAIR1	HS1.mono	HS2.mono	0	0.68958	inf	5e-05	0.00951796	yes
gene-LILRA1-2	LILRA1	HS1.mono	HS2.mono	0	3.8062	inf	5e-05	0.00951796	yes
gene-LINC00431	LINC00431	HS1.mono	HS2.mono	0	1.287	inf	0.0002	0.0308772	yes
gene-MICA-4	MICA	HS1.mono	HS2.mono	0	2.14415	inf	5e-05	0.00951796	yes
gene-MRPL45	MRPL45	HS1.mono	HS2.mono	0	1.75885	inf	5e-05	0.00951796	yes
gene-NIPA2-2	NIPA2	HS1.mono	HS2.mono	0	1.33947	inf	5e-05	0.00951796	yes
gene-PTPRM	PTPRM	HS1.mono	HS2.mono	0	0.912284	inf	5e-05	0.00951796	yes
gene-RPS9-8	RPS9	HS1.mono	HS2.mono	0	2.99503	inf	5e-05	0.00951796	yes
gene-TBC1D3D	TBC1D3D	HS1.mono	HS2.mono	0	0.630391	inf	5e-05	0.00951796	yes
gene-HLA-C-5	HLA-C	HS1.mono	HS2.mono	1.67489	895.235	9.06206	5e-05	0.00951796	yes
gene-SERPINA1-2	SERPINA1	HC.mono	HS1.mono	0.166606	39.9765	7.90657	5e-05	0.00951796	yes
gene-B2M-2	B2M	HS1.mono	HS2.mono	3.21249	429.642	7.0633	5e-05	0.00951796	yes
gene-SERPINA1-2	SERPINA1	HC.mono	HS2.mono	0.166606	20.024	6.90915	5e-05	0.00951796	yes
gene-MEG3	MEG3	HS1.mono	HS2.mono	0.132383	11.6457	6.45893	5e-05	0.00951796	yes
gene-HLA-C-4	HLA-C	HS1.mono	HS2.mono	2.85225	102.356	5.16535	5e-05	0.00951796	yes
gene-LOC728488-2	LOC728488	HS1.mono	HS2.mono	0.53895	18.0569	5.06626	5e-05	0.00951796	yes
gene-HLA-DRB3-2	HLA-DRB3	HC.mono	HS1.mono	9.3699	302.283	5.01172	5e-05	0.00951796	yes
gene-CKB	CKB	HS1.mono	HS2.mono	0.975665	27.0181	4.7914	5e-05	0.00951796	yes
gene-HLA-A-8	HLA-A	HS1.mono	HS2.mono	3.2319	82.948	4.68175	5e-05	0.00951796	yes
gene-CYP4F22	CYP4F22	HS1.mono	HS2.mono	0.33449	6.71476	4.3273	5e-05	0.00951796	yes
gene-HLA-A-7	HLA-A	HC.mono	HS1.mono	62.1817	1246.55	4.32531	5e-05	0.00951796	yes
gene-LOC200772	LOC200772	HS1.mono	HS2.mono	0.698982	11.6455	4.05838	5e-05	0.00951796	yes
gene-THBS1	THBS1	HS1.mono	HS2.mono	1.51384	24.711	4.02887	5e-05	0.00951796	yes
gene-MXRA7	MXRA7	HS1.mono	HS2.mono	0.778311	12.5748	4.01405	5e-05	0.00951796	yes
gene-HLA-B-5	HLA-B	HS1.mono	HS2.mono	69.5985	994.672	3.83709	5e-05	0.00951796	yes
gene-PPFIA4	PPFIA4	HS1.mono	HS2.mono	0.129137	1.5143	3.55168	5e-05	0.00951796	yes
gene-HLA-B-4	HLA-B	HS1.mono	HS2.mono	42.9589	490.942	3.51453	5e-05	0.00951796	yes
gene-SLC39A8	SLC39A8	HC.mono	HS2.mono	1.86834	20.7665	3.47443	5e-05	0.00951796	yes
gene-DDX11	DDX11	HS1.mono	HS2.mono	0.58257	6.28674	3.43181	5e-05	0.00951796	yes
gene-CCL2	CCL2	HC.mono	HS1.mono	12.7547	137.101	3.42614	5e-05	0.00951796	yes
gene-HLA-B-2	HLA-B	HC.mono	HS1.mono	209.888	2188.14	3.38201	5e-05	0.00951796	yes
gene-WDR81-2	WDR81	HS1.mono	HS2.mono	0.869159	6.93738	2.9967	0.00015	0.0246113	yes
gene-TNFAIP6	TNFAIP6	HC.mono	HS2.mono	1.43594	11.2566	2.9707	5e-05	0.00951796	yes
gene-SIGLEC1	SIGLEC1	HC.mono	HS1.mono	11.1027	82.8385	2.89939	5e-05	0.00951796	yes
gene-HLA-B-5	HLA-B	HC.mono	HS2.mono	135.664	994.672	2.87418	5e-05	0.00951796	yes
gene-TNFAIP6	TNFAIP6	HC.mono	HS1.mono	1.43594	10.2405	2.83423	0.00025	0.0367172	yes
gene-ITGA2B	ITGA2B	HS1.mono	HS2.mono	3.68359	23.608	2.68009	5e-05	0.00951796	yes
gene-LILRA6-2	LILRA6	HC.mono	HS2.mono	3.40429	20.5112	2.59099	5e-05	0.00951796	yes
gene-AGAP7P	AGAP7P	HS1.mono	HS2.mono	1.02383	6.12011	2.57959	0.00025	0.0367172	yes
gene-WDR81-2	WDR81	HC.mono	HS2.mono	1.16471	6.93738	2.57442	5e-05	0.00951796	yes
gene-SLC39A8	SLC39A8	HC.mono	HS1.mono	1.86834	10.5687	2.49998	5e-05	0.00951796	yes
gene-ANKRD22	ANKRD22	HC.mono	HS1.mono	1.01306	5.54803	2.45326	5e-05	0.00951796	yes
gene-SERPING1	SERPING1	HC.mono	HS1.mono	9.97594	54.299	2.4444	5e-05	0.00951796	yes
gene-HLA-B	HLA-B	HS1.mono	HS2.mono	74.3816	403.319	2.4389	5e-05	0.00951796	yes
gene-SNHG5	SNHG5	HS1.mono	HS2.mono	80.7125	426.153	2.40051	5e-05	0.00951796	yes
gene-GATA2	GATA2	HS1.mono	HS2.mono	7.80151	39.4638	2.33871	0.0003	0.042015	yes
gene-KLHDC7B	KLHDC7B	HC.mono	HS1.mono	1.58348	7.89464	2.31778	5e-05	0.00951796	yes
gene-ISG15	ISG15	HC.mono	HS1.mono	96.2947	478.983	2.31444	5e-05	0.00951796	yes
gene-IFI44	IFI44	HC.mono	HS1.mono	42.2538	208.412	2.30228	5e-05	0.00951796	yes
gene-PROK2	PROK2	HC.mono	HS1.mono	7.63909	36.9337	2.27346	5e-05	0.00951796	yes
gene-CMPK2	CMPK2	HC.mono	HS1.mono	10.0643	47.2591	2.23134	5e-05	0.00951796	yes
gene-FCER2	FCER2	HC.mono	HS2.mono	4.92411	22.6771	2.20331	0.00035	0.0470031	yes
gene-IFI44L	IFI44L	HC.mono	HS1.mono	14.1437	64.5702	2.19071	5e-05	0.00951796	yes
gene-OASL	OASL	HC.mono	HS1.mono	9.85483	44.9408	2.18912	5e-05	0.00951796	yes
gene-MUC1	MUC1	HC.mono	HS2.mono	0.458442	2.0691	2.1742	0.00035	0.0470031	yes
gene-HLA-A	HLA-A	HC.mono	HS1.mono	186.736	838.066	2.16606	5e-05	0.00951796	yes
gene-LMNA	LMNA	HC.mono	HS1.mono	19.6858	86.2338	2.1311	5e-05	0.00951796	yes
gene-ADK	ADK	HC.mono	HS1.mono	8.04886	35.1491	2.12663	5e-05	0.00951796	yes
gene-ADM	ADM	HC.mono	HS2.mono	17.9093	77.0688	2.10544	5e-05	0.00951796	yes
gene-IFI6	IFI6	HC.mono	HS1.mono	118.44	506.588	2.09666	5e-05	0.00951796	yes
gene-PROK2	PROK2	HC.mono	HS2.mono	7.63909	32.5706	2.09209	0.0001	0.017664	yes
gene-MMP25	MMP25	HC.mono	HS2.mono	16.3888	69.1468	2.07695	5e-05	0.00951796	yes
gene-C3AR1	C3AR1	HS1.mono	HS2.mono	10.6746	44.9436	2.07393	5e-05	0.00951796	yes
gene-EPSTI1	EPSTI1	HC.mono	HS1.mono	19.3464	79.481	2.03855	0.0001	0.017664	yes
gene-PTX3	PTX3	HC.mono	HS1.mono	8.11048	33.2888	2.03718	5e-05	0.00951796	yes
gene-PPBP	PPBP	HS1.mono	HS2.mono	29.5525	120.579	2.02863	0.00015	0.0246113	yes
gene-MMP25	MMP25	HS1.mono	HS2.mono	17.5971	69.1468	1.97433	5e-05	0.00951796	yes
gene-CLU	CLU	HS1.mono	HS2.mono	24.3762	94.9903	1.96231	0.00025	0.0367172	yes
gene-IFIT2	IFIT2	HC.mono	HS1.mono	9.92762	37.7345	1.92637	5e-05	0.00951796	yes
gene-GIMAP7	GIMAP7	HS1.mono	HS2.mono	12.7287	48.3202	1.92454	0.0003	0.042015	yes
gene-IFITM1	IFITM1	HC.mono	HS1.mono	62.5205	235.13	1.91106	5e-05	0.00951796	yes
gene-FFAR2	FFAR2	HC.mono	HS1.mono	13.1856	49.5133	1.90885	5e-05	0.00951796	yes
gene-ADM	ADM	HC.mono	HS1.mono	17.9093	66.9817	1.90306	5e-05	0.00951796	yes
gene-IFIT1	IFIT1	HC.mono	HS1.mono	4.73518	17.6795	1.90059	5e-05	0.00951796	yes
gene-IFIT3	IFIT3	HC.mono	HS1.mono	14.9152	54.617	1.87256	5e-05	0.00951796	yes
gene-G0S2	G0S2	HC.mono	HS1.mono	207.774	756.618	1.86455	5e-05	0.00951796	yes
gene-EPHB2	EPHB2	HC.mono	HS1.mono	2.8193	9.74535	1.78938	0.00025	0.0367172	yes
gene-LAP3	LAP3	HC.mono	HS1.mono	58.4677	201.697	1.78648	5e-05	0.00951796	yes
gene-PADI2	PADI2	HC.mono	HS2.mono	13.9098	45.7218	1.71678	5e-05	0.00951796	yes
gene-NECTIN2	NECTIN2	HC.mono	HS1.mono	8.60192	28.2383	1.71492	0.0001	0.017664	yes
gene-ANPEP	ANPEP	HC.mono	HS2.mono	80.447	263.081	1.7094	5e-05	0.00951796	yes
gene-IL1B	IL1B	HC.mono	HS1.mono	169.556	553.666	1.70726	0.0002	0.0308772	yes
gene-VNN1	VNN1	HC.mono	HS2.mono	7.39774	24.0271	1.6995	0.00015	0.0246113	yes
gene-GIMAP7	GIMAP7	HC.mono	HS2.mono	14.9574	48.3202	1.69176	0.0002	0.0308772	yes
gene-TNFAIP3	TNFAIP3	HC.mono	HS1.mono	37.0793	118.911	1.68119	0.00025	0.0367172	yes
gene-LDLR	LDLR	HC.mono	HS1.mono	8.13055	25.5112	1.64971	0.00025	0.0367172	yes
gene-ISG15	ISG15	HC.mono	HS2.mono	96.2947	297.281	1.6263	0.00035	0.0470031	yes
gene-OAS3	OAS3	HC.mono	HS1.mono	21.6826	66.892	1.62529	0.0003	0.042015	yes
gene-FCGR1A	FCGR1A	HC.mono	HS1.mono	27.2216	83.078	1.60972	5e-05	0.00951796	yes
gene-IFI6	IFI6	HC.mono	HS2.mono	118.44	356.187	1.58848	0.00015	0.0246113	yes
gene-MT2A	MT2A	HC.mono	HS1.mono	197.143	554.675	1.4924	0.0001	0.017664	yes
gene-FPR2	FPR2	HC.mono	HS2.mono	17.1463	45.5344	1.40906	0.0003	0.042015	yes
gene-CX3CR1	CX3CR1	HC.mono	HS2.mono	46.3842	116.566	1.32944	0.00035	0.0470031	yes
gene-APOL6	APOL6	HC.mono	HS1.mono	9.43938	23.4474	1.31266	0.0002	0.0308772	yes
gene-PER1	PER1	HC.mono	HS2.mono	46.6039	17.6116	-1.40392	0.0001	0.017664	yes
gene-SNHG5	SNHG5	HC.mono	HS1.mono	243.364	80.7125	-1.59225	0.00015	0.0246113	yes
gene-PID1	PID1	HC.mono	HS2.mono	24.4091	8.06645	-1.59741	0.0002	0.0308772	yes
gene-H3P6	H3P6	HS1.mono	HS2.mono	104.99	34.6144	-1.60081	0.00025	0.0367172	yes
gene-PPBP	PPBP	HC.mono	HS1.mono	91.4054	29.5525	-1.629	0.00025	0.0367172	yes
gene-KLF10	KLF10	HS1.mono	HS2.mono	173.583	52.4231	-1.72735	0.00035	0.0470031	yes
gene-LMNA	LMNA	HS1.mono	HS2.mono	86.2338	25.935	-1.73335	0.0002	0.0308772	yes
gene-SIGLEC1	SIGLEC1	HS1.mono	HS2.mono	82.8385	24.8042	-1.73972	0.0002	0.0308772	yes
gene-NFIL3	NFIL3	HS1.mono	HS2.mono	126.329	37.6292	-1.74726	5e-05	0.00951796	yes
gene-CAMK2D	CAMK2D	HS1.mono	HS2.mono	11.8596	3.46836	-1.77372	5e-05	0.00951796	yes
gene-DUSP2	DUSP2	HS1.mono	HS2.mono	96.5672	27.6085	-1.80642	0.00025	0.0367172	yes
gene-NR4A1	NR4A1	HC.mono	HS2.mono	67.1033	18.6834	-1.84462	0.0001	0.017664	yes
gene-SERPING1	SERPING1	HS1.mono	HS2.mono	54.299	15.0907	-1.84726	0.00025	0.0367172	yes
gene-TRIB1	TRIB1	HS1.mono	HS2.mono	187.532	51.8531	-1.85464	0.00015	0.0246113	yes
gene-PTX3	PTX3	HS1.mono	HS2.mono	33.2888	9.03842	-1.8809	0.0002	0.0308772	yes
gene-PLD4	PLD4	HC.mono	HS1.mono	21.3585	5.77042	-1.88806	0.00035	0.0470031	yes
gene-CDKN1A	CDKN1A	HS1.mono	HS2.mono	273.497	73.5927	-1.89389	0.0001	0.017664	yes
gene-PPIF	PPIF	HS1.mono	HS2.mono	211.162	56.3251	-1.9065	5e-05	0.00951796	yes
gene-CXCR4	CXCR4	HS1.mono	HS2.mono	212.458	56.5053	-1.91072	5e-05	0.00951796	yes
gene-GZMB	GZMB	HC.mono	HS2.mono	33.0951	8.76177	-1.91732	0.0002	0.0308772	yes
gene-LGALS2	LGALS2	HC.mono	HS1.mono	327.917	86.741	-1.91854	5e-05	0.00951796	yes
gene-CD83	CD83	HC.mono	HS2.mono	102.58	26.7462	-1.93934	5e-05	0.00951796	yes
gene-ID2	ID2	HS1.mono	HS2.mono	390.922	101.821	-1.94084	5e-05	0.00951796	yes
gene-TENT5C	TENT5C	HC.mono	HS2.mono	2.5436	0.657469	-1.95188	0.00035	0.0470031	yes
gene-SLC38A1	SLC38A1	HC.mono	HS2.mono	2.93808	0.751422	-1.96718	0.00015	0.0246113	yes
gene-PDE4B	PDE4B	HS1.mono	HS2.mono	15.7087	4.00498	-1.9717	0.00015	0.0246113	yes
gene-ITGA2B	ITGA2B	HC.mono	HS1.mono	14.8745	3.68359	-2.01366	5e-05	0.00951796	yes
gene-ARL4C	ARL4C	HC.mono	HS2.mono	31.16	7.63749	-2.02852	5e-05	0.00951796	yes
gene-THBD	THBD	HC.mono	HS2.mono	11.4948	2.77964	-2.04801	5e-05	0.00951796	yes
gene-BPI	BPI	HC.mono	HS1.mono	33.4156	8.02748	-2.0575	0.0002	0.0308772	yes
gene-SEZ6L	SEZ6L	HC.mono	HS1.mono	1.25621	0.297658	-2.07735	0.00035	0.0470031	yes
gene-GZMB	GZMB	HC.mono	HS1.mono	33.0951	7.79879	-2.0853	0.00015	0.0246113	yes
gene-ARRDC3	ARRDC3	HS1.mono	HS2.mono	41.9668	9.86414	-2.08898	5e-05	0.00951796	yes
gene-HLA-C-3	HLA-C	HS1.mono	HS2.mono	1611.4	371.342	-2.11749	0.0003	0.042015	yes
gene-FOLR3	FOLR3	HC.mono	HS2.mono	114.14	25.9216	-2.13858	0.0001	0.017664	yes
gene-HBEGF	HBEGF	HS1.mono	HS2.mono	46.5961	10.5405	-2.14426	5e-05	0.00951796	yes
gene-PID1	PID1	HS1.mono	HS2.mono	36.3014	8.06645	-2.17002	0.0001	0.017664	yes
gene-CXCR4	CXCR4	HC.mono	HS2.mono	256.677	56.5053	-2.1835	5e-05	0.00951796	yes
gene-HLA-B-2	HLA-B	HS1.mono	HS2.mono	2188.14	480.735	-2.18639	5e-05	0.00951796	yes
gene-LGALS3BP	LGALS3BP	HS1.mono	HS2.mono	38.6998	8.40463	-2.20307	5e-05	0.00951796	yes
gene-DEFA3	DEFA3	HC.mono	HS1.mono	436.451	92.9631	-2.23109	0.0002	0.0308772	yes
gene-CD83	CD83	HS1.mono	HS2.mono	127.979	26.7462	-2.2585	5e-05	0.00951796	yes
gene-HLA-H	HLA-H	HC.mono	HS1.mono	7.84486	1.63053	-2.26641	0.0003	0.042015	yes
gene-ATF3	ATF3	HC.mono	HS2.mono	40.835	8.43693	-2.27502	5e-05	0.00951796	yes
gene-PTGS2	PTGS2	HC.mono	HS2.mono	68.2332	13.9888	-2.2862	5e-05	0.00951796	yes
gene-LOC105373033	LOC105373033	HS1.mono	HS2.mono	7.46977	1.52882	-2.28864	0.0003	0.042015	yes
gene-SIK1B	SIK1B	HS1.mono	HS2.mono	12.3375	2.5184	-2.29246	5e-05	0.00951796	yes
gene-IFI44L	IFI44L	HS1.mono	HS2.mono	64.5702	13.1436	-2.29651	5e-05	0.00951796	yes
gene-KLHDC7B	KLHDC7B	HS1.mono	HS2.mono	7.89464	1.5893	-2.31248	0.0003	0.042015	yes
gene-ID1	ID1	HC.mono	HS2.mono	32.6188	6.5026	-2.32662	0.00025	0.0367172	yes
gene-SASH1	SASH1	HS1.mono	HS2.mono	4.18581	0.831942	-2.33095	0.0002	0.0308772	yes
gene-PFKFB3	PFKFB3	HS1.mono	HS2.mono	98.3122	19.5338	-2.3314	5e-05	0.00951796	yes
gene-ITM2C	ITM2C	HC.mono	HS2.mono	24.3456	4.69548	-2.37432	5e-05	0.00951796	yes
gene-HLA-A	HLA-A	HS1.mono	HS2.mono	838.066	159.238	-2.39588	5e-05	0.00951796	yes
gene-TMTC1	TMTC1	HC.mono	HS2.mono	1.11054	0.209057	-2.40929	0.0003	0.042015	yes
gene-ANXA3	ANXA3	HC.mono	HS2.mono	9.39445	1.75658	-2.41904	0.0003	0.042015	yes
gene-ADK	ADK	HS1.mono	HS2.mono	35.1491	6.55059	-2.42379	5e-05	0.00951796	yes
gene-PTGDS	PTGDS	HC.mono	HS2.mono	20.2487	3.71999	-2.44445	0.00015	0.0246113	yes
gene-CSGALNACT1	CSGALNACT1	HC.mono	HS2.mono	3.4327	0.612436	-2.48671	5e-05	0.00951796	yes
gene-PTGS2	PTGS2	HS1.mono	HS2.mono	79.5617	13.9888	-2.5078	5e-05	0.00951796	yes
gene-GNLY	GNLY	HC.mono	HS1.mono	47.7116	8.38385	-2.50866	0.00015	0.0246113	yes
gene-DDX11	DDX11	HC.mono	HS1.mono	3.39506	0.58257	-2.54293	5e-05	0.00951796	yes
gene-CCL2	CCL2	HS1.mono	HS2.mono	137.101	23.3012	-2.55676	5e-05	0.00951796	yes
gene-CXCL2	CXCL2	HS1.mono	HS2.mono	38.7074	6.5113	-2.57159	5e-05	0.00951796	yes
gene-LCN2	LCN2	HC.mono	HS2.mono	126.233	21.0617	-2.5834	0.0001	0.017664	yes
gene-THBD	THBD	HS1.mono	HS2.mono	17.133	2.77964	-2.62381	5e-05	0.00951796	yes
gene-S100P	S100P	HS1.mono	HS2.mono	86.4089	13.8055	-2.64593	0.0003	0.042015	yes
gene-HBEGF	HBEGF	HC.mono	HS2.mono	70.3038	10.5405	-2.73765	5e-05	0.00951796	yes
gene-CAMP	CAMP	HC.mono	HS2.mono	150.578	20.6359	-2.86729	0.0001	0.017664	yes
gene-CTSG	CTSG	HC.mono	HS1.mono	19.3521	2.50527	-2.94945	0.00035	0.0470031	yes
gene-HLA-A-5	HLA-A	HC.mono	HS1.mono	13.611	1.74437	-2.964	0.0003	0.042015	yes
gene-CKB	CKB	HC.mono	HS1.mono	7.92274	0.975665	-3.02154	0.00025	0.0367172	yes
gene-IL1B	IL1B	HS1.mono	HS2.mono	553.666	66.8736	-3.04951	5e-05	0.00951796	yes
gene-ICOSLG	ICOSLG	HS1.mono	HS2.mono	1.44337	0.173958	-3.05263	5e-05	0.00951796	yes
gene-G0S2	G0S2	HS1.mono	HS2.mono	756.618	90.9393	-3.05659	5e-05	0.00951796	yes
gene-HLA-DRB1-6	HLA-DRB1	HC.mono	HS2.mono	237.255	27.9351	-3.08629	5e-05	0.00951796	yes
gene-ATF3	ATF3	HS1.mono	HS2.mono	71.8275	8.43693	-3.08974	5e-05	0.00951796	yes
gene-PDE9A	PDE9A	HS1.mono	HS2.mono	0.615863	0.0701516	-3.13406	5e-05	0.00951796	yes
gene-PLEKHA5	PLEKHA5	HC.mono	HS1.mono	0.998677	0.113262	-3.14036	5e-05	0.00951796	yes
gene-LCN2	LCN2	HC.mono	HS1.mono	126.233	14.1387	-3.15838	5e-05	0.00951796	yes
gene-HLA-B	HLA-B	HC.mono	HS1.mono	675.258	74.3816	-3.18242	5e-05	0.00951796	yes
gene-GPNMB	GPNMB	HS1.mono	HS2.mono	2.56745	0.280786	-3.1928	0.0002	0.0308772	yes
gene-POU2AF1	POU2AF1	HC.mono	HS2.mono	3.29295	0.341507	-3.2694	0.00015	0.0246113	yes
gene-HLA-B-4	HLA-B	HC.mono	HS1.mono	415.959	42.9589	-3.27541	5e-05	0.00951796	yes
gene-CD24	CD24	HC.mono	HS1.mono	13.1925	1.35185	-3.28671	5e-05	0.00951796	yes
gene-CAMP	CAMP	HC.mono	HS1.mono	150.578	15.1799	-3.31028	5e-05	0.00951796	yes
gene-FGFBP2	FGFBP2	HC.mono	HS1.mono	7.73488	0.766861	-3.33434	0.00035	0.0470031	yes
gene-PPFIA4	PPFIA4	HC.mono	HS1.mono	1.34653	0.129137	-3.38228	5e-05	0.00951796	yes
gene-LOC728488	LOC728488	HS1.mono	HS2.mono	12.1104	1.10115	-3.45916	5e-05	0.00951796	yes
gene-RPL13P12	RPL13P12	HC.mono	HS2.mono	68.865	6.16107	-3.48252	0.00025	0.0367172	yes
gene-PRDM1	PRDM1	HC.mono	HS2.mono	2.01501	0.179296	-3.49037	0.0003	0.042015	yes
gene-RGS1	RGS1	HC.mono	HS2.mono	14.932	1.32861	-3.49042	5e-05	0.00951796	yes
gene-CD24	CD24	HC.mono	HS2.mono	13.1925	1.16021	-3.50726	5e-05	0.00951796	yes
gene-RGS1	RGS1	HS1.mono	HS2.mono	15.4557	1.32861	-3.54015	0.0001	0.017664	yes
gene-HLA-DRB3-2	HLA-DRB3	HS1.mono	HS2.mono	302.283	24.2342	-3.64078	5e-05	0.00951796	yes
gene-SNAI1	SNAI1	HS1.mono	HS2.mono	7.96212	0.59076	-3.75251	0.00015	0.0246113	yes
gene-MEG3	MEG3	HC.mono	HS1.mono	1.82423	0.132383	-3.7845	0.0001	0.017664	yes
gene-LILRB2-4	LILRB2	HS1.mono	HS2.mono	6.81443	0.475534	-3.84097	5e-05	0.00951796	yes
gene-PRDM1	PRDM1	HS1.mono	HS2.mono	2.65451	0.179296	-3.88803	0.0001	0.017664	yes
gene-SNAI1	SNAI1	HC.mono	HS2.mono	8.9869	0.59076	-3.92718	5e-05	0.00951796	yes
gene-LOC728488-2	LOC728488	HC.mono	HS1.mono	8.356	0.53895	-3.95459	5e-05	0.00951796	yes
gene-JCHAIN	JCHAIN	HS1.mono	HS2.mono	138.647	8.67852	-3.99782	5e-05	0.00951796	yes
gene-OLFM4	OLFM4	HC.mono	HS2.mono	5.57728	0.326181	-4.09582	0.00015	0.0246113	yes
gene-JCHAIN	JCHAIN	HC.mono	HS2.mono	153.826	8.67852	-4.1477	5e-05	0.00951796	yes
gene-LOC200772	LOC200772	HC.mono	HS1.mono	13.1818	0.698982	-4.23715	0.00035	0.0470031	yes
gene-HLA-A-7	HLA-A	HS1.mono	HS2.mono	1246.55	65.044	-4.26038	5e-05	0.00951796	yes
gene-HLA-F	HLA-F	HS1.mono	HS2.mono	78.2779	3.79572	-4.36616	5e-05	0.00951796	yes
gene-NAPSB	NAPSB	HC.mono	HS1.mono	160.613	6.95711	-4.52896	5e-05	0.00951796	yes
gene-RPL13P12	RPL13P12	HC.mono	HS1.mono	68.865	2.90833	-4.56551	5e-05	0.00951796	yes
gene-THBS1	THBS1	HC.mono	HS1.mono	40.2002	1.51384	-4.73092	5e-05	0.00951796	yes
gene-FAM3D	FAM3D	HC.mono	HS2.mono	0.606006	0.0226476	-4.7419	0.0002	0.0308772	yes
gene-HLA-C-4	HLA-C	HC.mono	HS1.mono	77.1826	2.85225	-4.7581	5e-05	0.00951796	yes
gene-HLA-A-8	HLA-A	HC.mono	HS1.mono	104.803	3.2319	-5.01915	5e-05	0.00951796	yes
gene-B2M-2	B2M	HC.mono	HS1.mono	104.836	3.21249	-5.02829	5e-05	0.00951796	yes
gene-NBPF3	NBPF3	HC.mono	HS2.mono	0.996625	0.0246801	-5.33563	5e-05	0.00951796	yes
gene-HLA-DRB1	HLA-DRB1	HC.mono	HS2.mono	246.082	5.25424	-5.54951	5e-05	0.00951796	yes
gene-WDR81	WDR81	HS1.mono	HS2.mono	5.44655	0.0903965	-5.91293	0.0002	0.0308772	yes
gene-WDR81	WDR81	HC.mono	HS2.mono	5.71896	0.0903965	-5.98334	0.0001	0.017664	yes
gene-HLA-B-6	HLA-B	HC.mono	HS2.mono	22.5887	0.354189	-5.99494	0.00015	0.0246113	yes
gene-HLA-C-5	HLA-C	HC.mono	HS1.mono	892.88	1.67489	-9.05826	5e-05	0.00951796	yes

## Sheet: M0
gene_id	gene	sample_1	sample_2	value_1	value_2	log2(fold_change)	p_value	q_value	significant
gene-AP2A2-2	AP2A2	HC.M0	HS1.MO	1.19944	0	#NAME?	5e-05	0.00714843	yes
gene-AP2A2-3	AP2A2	HC.M0	HS1.MO	0.673953	0	#NAME?	5e-05	0.00714843	yes
gene-C2orf27A	C2orf27A	HC.M0	HS1.MO	0.454416	0	#NAME?	0.00025	0.0282971	yes
gene-C9orf57	C9orf57	HC.M0	HS1.MO	0.611074	0	#NAME?	5e-05	0.00714843	yes
gene-CBS	CBS	HC.M0	HS1.MO	1.78319	0	#NAME?	5e-05	0.00714843	yes
gene-CCL18-2	CCL18	HC.M0	HS1.MO	4.1053	0	#NAME?	5e-05	0.00714843	yes
gene-CSNK2B-5	CSNK2B	HC.M0	HS1.MO	2.27443	0	#NAME?	0.00025	0.0282971	yes
gene-DUSP14-2	DUSP14	HC.M0	HS1.MO	1.25413	0	#NAME?	0.00015	0.0186838	yes
gene-FAM239B	FAM239B	HC.M0	HS1.MO	0.48175	0	#NAME?	5e-05	0.00714843	yes
gene-HCG26	HCG26	HC.M0	HS1.MO	0.769715	0	#NAME?	0.0001	0.0132035	yes
gene-HLA-C-6	HLA-C	HC.M0	HS1.MO	1.25316	0	#NAME?	0.0002	0.0236381	yes
gene-HLA-DMA	HLA-DMA	HC.M0	HS1.MO	6.01091	0	#NAME?	5e-05	0.00714843	yes
gene-HLA-DPB1-5	HLA-DPB1	HC.M0	HS1.MO	14.607	0	#NAME?	5e-05	0.00714843	yes
gene-HLA-DQA1	HLA-DQA1	HC.M0	HS1.MO	47.1826	0	#NAME?	5e-05	0.00714843	yes
gene-HLA-DQA1-7	HLA-DQA1	HC.M0	HS1.MO	3.94294	0	#NAME?	5e-05	0.00714843	yes
gene-HLA-DQB1	HLA-DQB1	HC.M0	HS1.MO	63.7231	0	#NAME?	5e-05	0.00714843	yes
gene-HLA-DQB1-4	HLA-DQB1	HC.M0	HS1.MO	9.63774	0	#NAME?	5e-05	0.00714843	yes
gene-HLA-DQB1-7	HLA-DQB1	HC.M0	HS1.MO	5.19223	0	#NAME?	5e-05	0.00714843	yes
gene-HLA-DRB1	HLA-DRB1	HC.M0	HS1.MO	377.972	0	#NAME?	5e-05	0.00714843	yes
gene-HLA-DRB4	HLA-DRB4	HC.M0	HS1.MO	34.2229	0	#NAME?	5e-05	0.00714843	yes
gene-HLA-DRB5	HLA-DRB5	HC.M0	HS1.MO	334.318	0	#NAME?	5e-05	0.00714843	yes
gene-HR	HR	HC.M0	HS1.MO	0.656261	0	#NAME?	5e-05	0.00714843	yes
gene-HSPA1A-5	HSPA1A	HC.M0	HS1.MO	0.898512	0	#NAME?	0.0002	0.0236381	yes
gene-KLRF1	KLRF1	HC.M0	HS1.MO	0.463521	0	#NAME?	0.00015	0.0186838	yes
gene-LILRA6-5	LILRA6	HC.M0	HS1.MO	2.11796	0	#NAME?	5e-05	0.00714843	yes
gene-MICA-4	MICA	HC.M0	HS1.MO	1.99186	0	#NAME?	5e-05	0.00714843	yes
gene-MRPS36-2	MRPS36	HC.M0	HS1.MO	1.31727	0	#NAME?	0.0001	0.0132035	yes
gene-PSPHP1	PSPHP1	HC.M0	HS1.MO	10.7894	0	#NAME?	5e-05	0.00714843	yes
gene-RPS4Y1	RPS4Y1	HC.M0	HS1.MO	28.7634	0	#NAME?	5e-05	0.00714843	yes
gene-SIGLEC12	SIGLEC12	HC.M0	HS1.MO	4.46976	0	#NAME?	5e-05	0.00714843	yes
gene-SNHG9	SNHG9	HC.M0	HS1.MO	19.0287	0	#NAME?	0.0003	0.0329184	yes
gene-TAP2-6	TAP2	HC.M0	HS1.MO	1.29644	0	#NAME?	5e-05	0.00714843	yes
gene-AP2A2-3	AP2A2	HC.M0	HS2.MO	0.673953	0	#NAME?	5e-05	0.00714843	yes
gene-AREG	AREG	HC.M0	HS2.MO	0.522389	0	#NAME?	5e-05	0.00714843	yes
gene-CCL19	CCL19	HC.M0	HS2.MO	2.32094	0	#NAME?	5e-05	0.00714843	yes
gene-CSNK2B-5	CSNK2B	HC.M0	HS2.MO	2.27443	0	#NAME?	5e-05	0.00714843	yes
gene-FAM239B	FAM239B	HC.M0	HS2.MO	0.48175	0	#NAME?	5e-05	0.00714843	yes
gene-FAM3B	FAM3B	HC.M0	HS2.MO	0.738148	0	#NAME?	5e-05	0.00714843	yes
gene-FOPNL-2	FOPNL	HC.M0	HS2.MO	0.91919	0	#NAME?	5e-05	0.00714843	yes
gene-HCG26	HCG26	HC.M0	HS2.MO	0.769715	0	#NAME?	5e-05	0.00714843	yes
gene-HLA-DPB1-5	HLA-DPB1	HC.M0	HS2.MO	14.607	0	#NAME?	5e-05	0.00714843	yes
gene-HLA-DQA1-7	HLA-DQA1	HC.M0	HS2.MO	3.94294	0	#NAME?	5e-05	0.00714843	yes
gene-HLA-DQB1-4	HLA-DQB1	HC.M0	HS2.MO	9.63774	0	#NAME?	5e-05	0.00714843	yes
gene-HR	HR	HC.M0	HS2.MO	0.656261	0	#NAME?	5e-05	0.00714843	yes
gene-KRT42P	KRT42P	HC.M0	HS2.MO	0.600902	0	#NAME?	5e-05	0.00714843	yes
gene-LINC01235	LINC01235	HC.M0	HS2.MO	0.507088	0	#NAME?	5e-05	0.00714843	yes
gene-LINC02206	LINC02206	HC.M0	HS2.MO	0.869563	0	#NAME?	5e-05	0.00714843	yes
gene-LINC02397	LINC02397	HC.M0	HS2.MO	0.56822	0	#NAME?	5e-05	0.00714843	yes
gene-LOC107983971	LOC107983971	HC.M0	HS2.MO	0.862399	0	#NAME?	5e-05	0.00714843	yes
gene-LOC653303	LOC653303	HC.M0	HS2.MO	1.03081	0	#NAME?	5e-05	0.00714843	yes
gene-MRPS36-2	MRPS36	HC.M0	HS2.MO	1.31727	0	#NAME?	5e-05	0.00714843	yes
gene-MTX1P1	MTX1P1	HC.M0	HS2.MO	3.6064	0	#NAME?	5e-05	0.00714843	yes
gene-PSPHP1	PSPHP1	HC.M0	HS2.MO	10.7894	0	#NAME?	5e-05	0.00714843	yes
gene-RPS4Y1	RPS4Y1	HC.M0	HS2.MO	28.7634	0	#NAME?	5e-05	0.00714843	yes
gene-RPSAP47	RPSAP47	HC.M0	HS2.MO	1.44596	0	#NAME?	5e-05	0.00714843	yes
gene-TAP2-6	TAP2	HC.M0	HS2.MO	1.29644	0	#NAME?	5e-05	0.00714843	yes
gene-CARS1-2	CARS1	HC.M0	HS1.MO	0	0.603834	inf	5e-05	0.00714843	yes
gene-CCL23-2	CCL23	HC.M0	HS1.MO	0	3.24746	inf	5e-05	0.00714843	yes
gene-CTAG2	CTAG2	HC.M0	HS1.MO	0	4.79765	inf	5e-05	0.00714843	yes
gene-LINC02864	LINC02864	HC.M0	HS1.MO	0	0.545525	inf	5e-05	0.00714843	yes
gene-NAP1L4-2	NAP1L4	HC.M0	HS1.MO	0	1.7417	inf	5e-05	0.00714843	yes
gene-C6orf47-3	C6orf47	HC.M0	HS2.MO	0	0.789556	inf	5e-05	0.00714843	yes
gene-CARS1-2	CARS1	HC.M0	HS2.MO	0	1.0392	inf	5e-05	0.00714843	yes
gene-CCL23-2	CCL23	HC.M0	HS2.MO	0	1.86874	inf	5e-05	0.00714843	yes
gene-DGCR6	DGCR6	HC.M0	HS2.MO	0	1.02595	inf	5e-05	0.00714843	yes
gene-GPANK1-3	GPANK1	HC.M0	HS2.MO	0	0.706039	inf	5e-05	0.00714843	yes
gene-HBG2	HBG2	HC.M0	HS2.MO	0	1.292	inf	5e-05	0.00714843	yes
gene-LAIR1-2	LAIR1	HC.M0	HS2.MO	0	1.09572	inf	5e-05	0.00714843	yes
gene-MRPL45	MRPL45	HC.M0	HS2.MO	0	1.88103	inf	5e-05	0.00714843	yes
gene-NAP1L4-2	NAP1L4	HC.M0	HS2.MO	0	0.765744	inf	5e-05	0.00714843	yes
gene-B2M-2	B2M	HC.M0	HS2.MO	0.925982	316.259	8.41591	5e-05	0.00714843	yes
gene-SERPINA1-2	SERPINA1	HC.M0	HS1.MO	0.0601999	9.35455	7.27976	0.0004	0.041206	yes
gene-SERPINA1-2	SERPINA1	HC.M0	HS2.MO	0.0601999	7.21231	6.90456	5e-05	0.00714843	yes
gene-THBS1	THBS1	HC.M0	HS2.MO	0.0488659	2.01944	5.36898	0.00015	0.0186838	yes
gene-ANKS1B	ANKS1B	HC.M0	HS2.MO	0.0356952	1.29837	5.18482	5e-05	0.00714843	yes
gene-HLA-B-2	HLA-B	HC.M0	HS1.MO	59.191	966.607	4.02948	5e-05	0.00714843	yes
gene-RPS9-2	RPS9	HC.M0	HS2.MO	14.159	169.869	3.58463	5e-05	0.00714843	yes
gene-HLA-A-7	HLA-A	HC.M0	HS1.MO	61.2464	722.012	3.55933	5e-05	0.00714843	yes
gene-LOC105376781	LOC105376781	HC.M0	HS2.MO	0.151155	1.57352	3.37989	0.00025	0.0282971	yes
gene-WDR81-2	WDR81	HC.M0	HS2.MO	1.26297	11.5231	3.18964	5e-05	0.00714843	yes
gene-LOC107986537	LOC107986537	HC.M0	HS2.MO	1.49035	11.9684	3.00551	0.00015	0.0186838	yes
gene-SCD5	SCD5	HC.M0	HS2.MO	0.178099	1.36688	2.94014	0.0002	0.0236381	yes
gene-TMEM176B	TMEM176B	HC.M0	HS2.MO	98.6589	751.702	2.92964	5e-05	0.00714843	yes
gene-PADI2	PADI2	HC.M0	HS2.MO	4.98806	37.6101	2.91457	5e-05	0.00714843	yes
gene-HLA-B-2	HLA-B	HC.M0	HS2.MO	59.191	415.354	2.81089	5e-05	0.00714843	yes
gene-CDH23	CDH23	HC.M0	HS2.MO	14.4184	98.7524	2.7759	5e-05	0.00714843	yes
gene-LINC02777	LINC02777	HC.M0	HS2.MO	3.40349	18.2808	2.42525	5e-05	0.00714843	yes
gene-RETN	RETN	HC.M0	HS2.MO	8.71496	45.8118	2.39415	0.00015	0.0186838	yes
gene-PLAC8	PLAC8	HC.M0	HS2.MO	1.02832	5.02075	2.28762	0.0003	0.0329184	yes
gene-SECTM1	SECTM1	HC.M0	HS2.MO	0.848327	4.10972	2.27635	5e-05	0.00714843	yes
gene-CHDH	CHDH	HC.M0	HS2.MO	0.400048	1.86159	2.21829	5e-05	0.00714843	yes
gene-PKD1P5-LOC105376752	PKD1P5-LOC105376752	HC.M0	HS1.MO	0.344456	1.53775	2.15843	0.0003	0.0329184	yes
gene-MARCO	MARCO	HC.M0	HS2.MO	103.923	432.941	2.05866	5e-05	0.00714843	yes
gene-SNHG5	SNHG5	HC.M0	HS2.MO	72.2128	300.553	2.05729	5e-05	0.00714843	yes
gene-LILRB1	LILRB1	HC.M0	HS2.MO	0.517663	2.09569	2.01734	0.00045	0.044833	yes
gene-DBH-AS1	DBH-AS1	HC.M0	HS2.MO	2.06147	8.2137	1.99436	0.00045	0.044833	yes
gene-FTH1P7	FTH1P7	HC.M0	HS2.MO	2.34385	9.16068	1.96658	0.00025	0.0282971	yes
gene-CD300A	CD300A	HC.M0	HS2.MO	8.5501	33.3931	1.96554	5e-05	0.00714843	yes
gene-LOC107984482	LOC107984482	HC.M0	HS2.MO	5.10243	19.5651	1.93903	5e-05	0.00714843	yes
gene-NFE2	NFE2	HC.M0	HS2.MO	3.95634	15.0779	1.9302	0.00015	0.0186838	yes
gene-HLA-C	HLA-C	HC.M0	HS2.MO	74.1368	278.662	1.91025	0.0002	0.0236381	yes
gene-LILRA6-2	LILRA6	HC.M0	HS2.MO	2.25825	7.68306	1.76648	5e-05	0.00714843	yes
gene-GPX1P1	GPX1P1	HC.M0	HS2.MO	63.6076	214.169	1.75148	5e-05	0.00714843	yes
gene-NT5C3B	NT5C3B	HC.M0	HS2.MO	7.20689	22.8145	1.6625	5e-05	0.00714843	yes
gene-MCEMP1	MCEMP1	HC.M0	HS2.MO	98.9435	311.594	1.65499	5e-05	0.00714843	yes
gene-HLA-B-4	HLA-B	HC.M0	HS2.MO	150.217	473.046	1.65494	5e-05	0.00714843	yes
gene-SLC24A4	SLC24A4	HC.M0	HS2.MO	0.26879	0.831588	1.62939	0.00025	0.0282971	yes
gene-S100A8	S100A8	HC.M0	HS2.MO	200.142	588.907	1.55702	5e-05	0.00714843	yes
gene-FCN1	FCN1	HC.M0	HS2.MO	22.8459	65.8965	1.52827	5e-05	0.00714843	yes
gene-C1QA	C1QA	HC.M0	HS2.MO	334.805	883.876	1.40052	0.00015	0.0186838	yes
gene-PHETA1	PHETA1	HC.M0	HS2.MO	24.3843	63.7144	1.38567	5e-05	0.00714843	yes
gene-TNFSF13	TNFSF13	HC.M0	HS2.MO	53.9964	139.415	1.36845	0.0003	0.0329184	yes
gene-JAML	JAML	HC.M0	HS2.MO	82.0706	206.651	1.33226	5e-05	0.00714843	yes
gene-FSCN1	FSCN1	HC.M0	HS2.MO	126.605	59.39	-1.09204	0.00035	0.0372656	yes
gene-COL22A1	COL22A1	HC.M0	HS2.MO	34.2	15.3875	-1.15224	0.00045	0.044833	yes
gene-OAS3	OAS3	HC.M0	HS2.MO	8.88119	3.71018	-1.25926	0.00025	0.0282971	yes
gene-TIMP3	TIMP3	HC.M0	HS2.MO	49.7074	20.5791	-1.27228	5e-05	0.00714843	yes
gene-CDC42EP1	CDC42EP1	HC.M0	HS2.MO	19.1617	7.41679	-1.36936	0.0004	0.041206	yes
gene-ATP9A	ATP9A	HC.M0	HS2.MO	8.81709	3.38432	-1.38144	5e-05	0.00714843	yes
gene-HPGD	HPGD	HC.M0	HS2.MO	64.7568	24.47	-1.40402	0.0001	0.0132035	yes
gene-SLC39A10	SLC39A10	HC.M0	HS2.MO	12.377	4.53981	-1.44696	0.0004	0.041206	yes
gene-IL1R1	IL1R1	HC.M0	HS2.MO	8.17032	2.90423	-1.49223	0.00035	0.0372656	yes
gene-CH25H	CH25H	HC.M0	HS2.MO	15.0043	5.24383	-1.51669	0.00045	0.044833	yes
gene-NRCAM	NRCAM	HC.M0	HS2.MO	0.822965	0.286202	-1.5238	5e-05	0.00714843	yes
gene-NR4A3	NR4A3	HC.M0	HS2.MO	4.13459	1.43667	-1.52501	0.00015	0.0186838	yes
gene-SLC7A11	SLC7A11	HC.M0	HS2.MO	8.04998	2.7479	-1.55066	0.0001	0.0132035	yes
gene-ETS1	ETS1	HC.M0	HS2.MO	2.54355	0.866653	-1.55332	0.00045	0.044833	yes
gene-FANK1	FANK1	HC.M0	HS2.MO	0.819331	0.273871	-1.58095	0.0003	0.0329184	yes
gene-SPATA13	SPATA13	HC.M0	HS1.MO	18.6463	6.04465	-1.62516	0.00015	0.0186838	yes
gene-H3P6	H3P6	HC.M0	HS2.MO	39.2028	12.6303	-1.63407	5e-05	0.00714843	yes
gene-SH2D3C	SH2D3C	HC.M0	HS1.MO	24.811	7.67019	-1.69365	0.00045	0.044833	yes
gene-HSPA7	HSPA7	HC.M0	HS2.MO	12.6273	3.89581	-1.69655	0.0001	0.0132035	yes
gene-MYRF	MYRF	HC.M0	HS2.MO	3.18696	0.962493	-1.72733	0.0001	0.0132035	yes
gene-C1orf115	C1orf115	HC.M0	HS2.MO	4.07619	1.19642	-1.7685	0.00015	0.0186838	yes
gene-CHIT1	CHIT1	HC.M0	HS1.MO	1187.91	347.139	-1.77484	0.00035	0.0372656	yes
gene-SLC7A8	SLC7A8	HC.M0	HS1.MO	75.9367	22.0655	-1.783	5e-05	0.00714843	yes
gene-TBCEL	TBCEL	HC.M0	HS2.MO	2.4463	0.709926	-1.78486	0.00015	0.0186838	yes
gene-CD226	CD226	HC.M0	HS2.MO	2.66598	0.757976	-1.81444	0.0004	0.041206	yes
gene-KIAA1755	KIAA1755	HC.M0	HS2.MO	3.38262	0.959554	-1.81771	0.00045	0.044833	yes
gene-RASA4	RASA4	HC.M0	HS2.MO	2.92643	0.800961	-1.86934	5e-05	0.00714843	yes
gene-CTSK	CTSK	HC.M0	HS1.MO	118.008	32.1516	-1.87592	0.0002	0.0236381	yes
gene-POU6F1	POU6F1	HC.M0	HS2.MO	0.941521	0.248905	-1.9194	0.0005	0.0489211	yes
gene-APOC2	APOC2	HC.M0	HS1.MO	456.064	120.37	-1.92176	0.0003	0.0329184	yes
gene-TESPA1	TESPA1	HC.M0	HS2.MO	0.736744	0.193793	-1.92664	0.0001	0.0132035	yes
gene-PRDX2	PRDX2	HC.M0	HS1.MO	64.3567	16.5622	-1.9582	0.00015	0.0186838	yes
gene-SERPINF1	SERPINF1	HC.M0	HS2.MO	8.49783	2.1802	-1.96263	0.0001	0.0132035	yes
gene-HCAR2	HCAR2	HC.M0	HS2.MO	6.29108	1.59098	-1.98339	0.0002	0.0236381	yes
gene-IL1RL2	IL1RL2	HC.M0	HS2.MO	0.700185	0.176039	-1.99184	0.0002	0.0236381	yes
gene-APBB2	APBB2	HC.M0	HS2.MO	4.20537	1.05218	-1.99885	5e-05	0.00714843	yes
gene-TACSTD2	TACSTD2	HC.M0	HS2.MO	98.4187	24.5236	-2.00476	5e-05	0.00714843	yes
gene-CST7	CST7	HC.M0	HS2.MO	18.0822	4.45226	-2.02196	5e-05	0.00714843	yes
gene-FAM135B	FAM135B	HC.M0	HS2.MO	0.874823	0.213257	-2.0364	5e-05	0.00714843	yes
gene-COL7A1	COL7A1	HC.M0	HS2.MO	1.20294	0.292894	-2.03811	5e-05	0.00714843	yes
gene-TCF7	TCF7	HC.M0	HS2.MO	0.869639	0.210983	-2.04329	5e-05	0.00714843	yes
gene-MARCKSL1	MARCKSL1	HC.M0	HS2.MO	9.02583	2.17961	-2.04999	5e-05	0.00714843	yes
gene-CANX	CANX	HC.M0	HS2.MO	6.98783	1.68094	-2.05558	0.0001	0.0132035	yes
gene-OVOL1	OVOL1	HC.M0	HS1.MO	8.92416	2.0841	-2.09829	0.0001	0.0132035	yes
gene-RAI14	RAI14	HC.M0	HS2.MO	10.3759	2.39447	-2.11545	5e-05	0.00714843	yes
gene-ABLIM1	ABLIM1	HC.M0	HS2.MO	0.628678	0.140679	-2.15991	5e-05	0.00714843	yes
gene-ST6GAL1	ST6GAL1	HC.M0	HS1.MO	26.0121	5.80457	-2.16392	5e-05	0.00714843	yes
gene-ARHGAP6	ARHGAP6	HC.M0	HS2.MO	1.55068	0.345732	-2.16518	0.0001	0.0132035	yes
gene-OLFM2	OLFM2	HC.M0	HS2.MO	3.31282	0.723958	-2.19408	0.00045	0.044833	yes
gene-LRGUK	LRGUK	HC.M0	HS2.MO	2.55815	0.554582	-2.20563	5e-05	0.00714843	yes
gene-CEP112	CEP112	HC.M0	HS2.MO	0.482445	0.102414	-2.23595	5e-05	0.00714843	yes
gene-BEAN1	BEAN1	HC.M0	HS2.MO	0.703579	0.146361	-2.26518	0.0001	0.0132035	yes
gene-KHDRBS3	KHDRBS3	HC.M0	HS2.MO	1.52974	0.317103	-2.27026	5e-05	0.00714843	yes
gene-MME	MME	HC.M0	HS2.MO	1.76424	0.36347	-2.27914	5e-05	0.00714843	yes
gene-ICAM3	ICAM3	HC.M0	HS1.MO	30.3727	6.24932	-2.281	5e-05	0.00714843	yes
gene-ADAMTS14	ADAMTS14	HC.M0	HS2.MO	1.0581	0.215766	-2.29394	0.0001	0.0132035	yes
gene-LAYN	LAYN	HC.M0	HS1.MO	9.44431	1.89371	-2.31823	5e-05	0.00714843	yes
gene-MYO1B	MYO1B	HC.M0	HS2.MO	3.79948	0.758204	-2.32515	5e-05	0.00714843	yes
gene-CA11	CA11	HC.M0	HS1.MO	13.9691	2.77969	-2.32924	0.0004	0.041206	yes
gene-HSD11B1	HSD11B1	HC.M0	HS2.MO	46.1329	9.0768	-2.34554	0.00015	0.0186838	yes
gene-PLCL1	PLCL1	HC.M0	HS2.MO	4.28619	0.840835	-2.3498	5e-05	0.00714843	yes
gene-LOC105371019	LOC105371019	HC.M0	HS2.MO	1.63846	0.317756	-2.36635	0.0002	0.0236381	yes
gene-NDRG4	NDRG4	HC.M0	HS2.MO	2.50382	0.473222	-2.40354	5e-05	0.00714843	yes
gene-IGSF3	IGSF3	HC.M0	HS2.MO	0.59156	0.107964	-2.45397	0.0004	0.041206	yes
gene-DSP	DSP	HC.M0	HS1.MO	27.7623	5.0483	-2.45926	5e-05	0.00714843	yes
gene-SLC29A3	SLC29A3	HC.M0	HS2.MO	116.549	21.0663	-2.46793	5e-05	0.00714843	yes
gene-SLC38A1	SLC38A1	HC.M0	HS1.MO	2.2407	0.402275	-2.4777	5e-05	0.00714843	yes
gene-MCOLN2	MCOLN2	HC.M0	HS2.MO	1.80802	0.313583	-2.52749	0.0004	0.041206	yes
gene-HLA-DRB1-6	HLA-DRB1	HC.M0	HS2.MO	247.246	42.5724	-2.53796	5e-05	0.00714843	yes
gene-SLC35F3	SLC35F3	HC.M0	HS2.MO	1.89298	0.319939	-2.56479	0.0002	0.0236381	yes
gene-CLEC6A	CLEC6A	HC.M0	HS2.MO	3.81468	0.64307	-2.56851	0.00015	0.0186838	yes
gene-NFATC2	NFATC2	HC.M0	HS2.MO	0.482848	0.0801762	-2.59032	5e-05	0.00714843	yes
gene-HAPLN3	HAPLN3	HC.M0	HS2.MO	1.32365	0.218729	-2.5973	0.0003	0.0329184	yes
gene-IL1RL2	IL1RL2	HC.M0	HS1.MO	0.700185	0.115681	-2.59759	0.0005	0.0489211	yes
gene-MMP8	MMP8	HC.M0	HS2.MO	3.72074	0.613779	-2.5998	5e-05	0.00714843	yes
gene-SNHG5	SNHG5	HC.M0	HS1.MO	72.2128	11.9121	-2.59982	0.0003	0.0329184	yes
gene-SORBS1	SORBS1	HC.M0	HS2.MO	9.91353	1.63279	-2.60206	5e-05	0.00714843	yes
gene-TPST1	TPST1	HC.M0	HS2.MO	0.886373	0.144906	-2.6128	0.0004	0.041206	yes
gene-PTK7	PTK7	HC.M0	HS2.MO	3.66294	0.597709	-2.61549	5e-05	0.00714843	yes
gene-F13A1	F13A1	HC.M0	HS1.MO	12.2251	1.96386	-2.63808	5e-05	0.00714843	yes
gene-CDC42EP1	CDC42EP1	HC.M0	HS1.MO	19.1617	3.03863	-2.65673	5e-05	0.00714843	yes
gene-NCAM1	NCAM1	HC.M0	HS2.MO	0.962526	0.152118	-2.66163	5e-05	0.00714843	yes
gene-CAMP	CAMP	HC.M0	HS1.MO	100.352	15.5675	-2.68845	0.00045	0.044833	yes
gene-CLDN1	CLDN1	HC.M0	HS1.MO	18.2631	2.82039	-2.69497	0.0002	0.0236381	yes
gene-STEAP4	STEAP4	HC.M0	HS2.MO	1.03225	0.159202	-2.69686	5e-05	0.00714843	yes
gene-ALS2CL	ALS2CL	HC.M0	HS1.MO	1.54331	0.229217	-2.75124	5e-05	0.00714843	yes
gene-PPP1R16B	PPP1R16B	HC.M0	HS2.MO	0.865965	0.128155	-2.75642	5e-05	0.00714843	yes
gene-ADGRD1	ADGRD1	HC.M0	HS1.MO	0.917636	0.127988	-2.84191	0.0005	0.0489211	yes
gene-IL1R2	IL1R2	HC.M0	HS1.MO	6.49668	0.895477	-2.85897	0.00045	0.044833	yes
gene-CDH1	CDH1	HC.M0	HS2.MO	0.861361	0.118109	-2.8665	5e-05	0.00714843	yes
gene-PKIB	PKIB	HC.M0	HS2.MO	6.45923	0.882455	-2.87177	5e-05	0.00714843	yes
gene-BIRC3	BIRC3	HC.M0	HS2.MO	3.78753	0.514818	-2.87912	5e-05	0.00714843	yes
gene-OLIG2	OLIG2	HC.M0	HS2.MO	1.54233	0.206107	-2.90365	0.00015	0.0186838	yes
gene-RPL10P9	RPL10P9	HC.M0	HS2.MO	6.00503	0.770356	-2.96258	0.0001	0.0132035	yes
gene-TNC	TNC	HC.M0	HS2.MO	8.05634	1.03211	-2.96452	5e-05	0.00714843	yes
gene-PARM1	PARM1	HC.M0	HS2.MO	4.89068	0.621675	-2.9758	5e-05	0.00714843	yes
gene-NDRG4	NDRG4	HC.M0	HS1.MO	2.50382	0.312948	-3.00013	5e-05	0.00714843	yes
gene-INAVA	INAVA	HC.M0	HS2.MO	0.809261	0.10107	-3.00125	5e-05	0.00714843	yes
gene-PTGDS	PTGDS	HC.M0	HS1.MO	674.805	83.0411	-3.02257	5e-05	0.00714843	yes
gene-LIPG	LIPG	HC.M0	HS1.MO	2.27854	0.277186	-3.03919	0.0003	0.0329184	yes
gene-BPI	BPI	HC.M0	HS1.MO	8.78752	1.05082	-3.06395	0.0001	0.0132035	yes
gene-PROC	PROC	HC.M0	HS1.MO	15.7305	1.87835	-3.06603	5e-05	0.00714843	yes
gene-HLA-C-7	HLA-C	HC.M0	HS2.MO	4.73868	0.563731	-3.07141	5e-05	0.00714843	yes
gene-PGBD5	PGBD5	HC.M0	HS2.MO	0.602967	0.070248	-3.10155	5e-05	0.00714843	yes
gene-PATJ	PATJ	HC.M0	HS1.MO	0.936188	0.107543	-3.12188	5e-05	0.00714843	yes
gene-ROBO4	ROBO4	HC.M0	HS2.MO	1.12172	0.126339	-3.15033	5e-05	0.00714843	yes
gene-P3H2	P3H2	HC.M0	HS1.MO	3.52679	0.39544	-3.15683	0.0004	0.041206	yes
gene-HLA-B-6	HLA-B	HC.M0	HS2.MO	6.75129	0.74603	-3.17786	0.0001	0.0132035	yes
gene-IL1R2	IL1R2	HC.M0	HS2.MO	6.49668	0.709944	-3.19392	5e-05	0.00714843	yes
gene-TIFAB	TIFAB	HC.M0	HS2.MO	3.54304	0.376701	-3.2335	5e-05	0.00714843	yes
gene-SLC35F2	SLC35F2	HC.M0	HS2.MO	3.92542	0.416433	-3.23669	5e-05	0.00714843	yes
gene-ZNF415	ZNF415	HC.M0	HS1.MO	0.550442	0.0553398	-3.3142	5e-05	0.00714843	yes
gene-MEP1A	MEP1A	HC.M0	HS2.MO	2.66115	0.259871	-3.35618	5e-05	0.00714843	yes
gene-HLA-F	HLA-F	HC.M0	HS2.MO	9.96527	0.942795	-3.40189	5e-05	0.00714843	yes
gene-KANK4	KANK4	HC.M0	HS1.MO	1.84838	0.174018	-3.40896	0.0001	0.0132035	yes
gene-CCL1	CCL1	HC.M0	HS2.MO	60.4238	5.62888	-3.4242	5e-05	0.00714843	yes
gene-MMP12	MMP12	HC.M0	HS1.MO	92.2632	8.20475	-3.49122	5e-05	0.00714843	yes
gene-DKK2	DKK2	HC.M0	HS2.MO	1.77791	0.152471	-3.54358	5e-05	0.00714843	yes
gene-SMAD3	SMAD3	HC.M0	HS2.MO	0.560656	0.0478574	-3.5503	5e-05	0.00714843	yes
gene-PRAG1-2	PRAG1	HC.M0	HS2.MO	0.496628	0.0414384	-3.58313	0.00045	0.044833	yes
gene-CLEC10A	CLEC10A	HC.M0	HS1.MO	63.999	5.27972	-3.59952	5e-05	0.00714843	yes
gene-CSRP2	CSRP2	HC.M0	HS1.MO	35.6537	2.80208	-3.66948	5e-05	0.00714843	yes
gene-ST18	ST18	HC.M0	HS2.MO	0.789415	0.061561	-3.6807	5e-05	0.00714843	yes
gene-KIAA1755	KIAA1755	HC.M0	HS1.MO	3.38262	0.257922	-3.71314	5e-05	0.00714843	yes
gene-CCDC74A	CCDC74A	HC.M0	HS1.MO	0.551946	0.0400728	-3.78383	5e-05	0.00714843	yes
gene-TMTC1	TMTC1	HC.M0	HS2.MO	3.93425	0.285057	-3.78677	5e-05	0.00714843	yes
gene-MOCOS	MOCOS	HC.M0	HS2.MO	0.773422	0.055584	-3.79851	5e-05	0.00714843	yes
gene-SCN9A	SCN9A	HC.M0	HS2.MO	1.12052	0.0789351	-3.82736	5e-05	0.00714843	yes
gene-PTK7	PTK7	HC.M0	HS1.MO	3.66294	0.249706	-3.8747	5e-05	0.00714843	yes
gene-HLA-B-4	HLA-B	HC.M0	HS1.MO	150.217	10.2274	-3.87654	5e-05	0.00714843	yes
gene-DSP	DSP	HC.M0	HS2.MO	27.7623	1.87723	-3.88644	5e-05	0.00714843	yes
gene-CD1A	CD1A	HC.M0	HS1.MO	55.6017	3.7509	-3.88982	5e-05	0.00714843	yes
gene-ASGR2	ASGR2	HC.M0	HS2.MO	2.79448	0.187691	-3.89615	5e-05	0.00714843	yes
gene-TUBB-7	TUBB	HC.M0	HS1.MO	3.59185	0.23968	-3.90555	0.00045	0.044833	yes
gene-PPBP	PPBP	HC.M0	HS1.MO	37.9502	2.52938	-3.90725	5e-05	0.00714843	yes
gene-HLA-B-5	HLA-B	HC.M0	HS1.MO	564.717	37.6206	-3.90793	5e-05	0.00714843	yes
gene-NLRP2-8	NLRP2	HC.M0	HS2.MO	1.97516	0.126215	-3.96801	5e-05	0.00714843	yes
gene-CCR6	CCR6	HC.M0	HS1.MO	4.22351	0.254657	-4.05182	0.00025	0.0282971	yes
gene-EREG	EREG	HC.M0	HS2.MO	1.41584	0.0795594	-4.15348	5e-05	0.00714843	yes
gene-CXCL5	CXCL5	HC.M0	HS1.MO	35.2275	1.96403	-4.16481	5e-05	0.00714843	yes
gene-LGALS2	LGALS2	HC.M0	HS2.MO	81.3058	3.93436	-4.36916	5e-05	0.00714843	yes
gene-HLA-B	HLA-B	HC.M0	HS1.MO	570.936	26.7744	-4.4144	5e-05	0.00714843	yes
gene-PRUNE2	PRUNE2	HC.M0	HS1.MO	1.07627	0.0500446	-4.42668	0.0002	0.0236381	yes
gene-LOC105373595	LOC105373595	HC.M0	HS1.MO	7.04788	0.317397	-4.47283	0.0002	0.0236381	yes
gene-CD1E	CD1E	HC.M0	HS2.MO	44.0481	1.98054	-4.47511	5e-05	0.00714843	yes
gene-TUBB-7	TUBB	HC.M0	HS2.MO	3.59185	0.156497	-4.52052	5e-05	0.00714843	yes
gene-SELENOOLP	SELENOOLP	HC.M0	HS2.MO	3.83724	0.165475	-4.53538	0.0002	0.0236381	yes
gene-NBPF3	NBPF3	HC.M0	HS2.MO	1.49575	0.0643992	-4.53769	5e-05	0.00714843	yes
gene-CLEC10A	CLEC10A	HC.M0	HS2.MO	63.999	2.70203	-4.56594	5e-05	0.00714843	yes
gene-CLEC4F	CLEC4F	HC.M0	HS1.MO	6.13833	0.239133	-4.68196	0.0001	0.0132035	yes
gene-PID1	PID1	HC.M0	HS2.MO	3.43949	0.13264	-4.69661	5e-05	0.00714843	yes
gene-CX3CR1	CX3CR1	HC.M0	HS2.MO	3.3091	0.1187	-4.80105	5e-05	0.00714843	yes
gene-ETNK2	ETNK2	HC.M0	HS1.MO	9.82424	0.350591	-4.80849	0.00015	0.0186838	yes
gene-IRF4	IRF4	HC.M0	HS2.MO	2.61395	0.0844252	-4.95242	5e-05	0.00714843	yes
gene-F13A1	F13A1	HC.M0	HS2.MO	12.2251	0.37454	-5.02858	5e-05	0.00714843	yes
gene-HLA-C-4	HLA-C	HC.M0	HS1.MO	83.8562	2.4443	-5.10042	5e-05	0.00714843	yes
gene-CD1A	CD1A	HC.M0	HS2.MO	55.6017	1.40783	-5.30358	5e-05	0.00714843	yes
gene-ASGR2	ASGR2	HC.M0	HS1.MO	2.79448	0.0703262	-5.31238	0.0001	0.0132035	yes
gene-LAMP3	LAMP3	HC.M0	HS2.MO	8.16021	0.201656	-5.33864	5e-05	0.00714843	yes
gene-ADAM19	ADAM19	HC.M0	HS2.MO	4.5915	0.111197	-5.36777	5e-05	0.00714843	yes
gene-CCL17	CCL17	HC.M0	HS2.MO	193.894	4.27302	-5.50387	5e-05	0.00714843	yes
gene-HLA-DRB1	HLA-DRB1	HC.M0	HS2.MO	377.972	6.39076	-5.88615	5e-05	0.00714843	yes
gene-NBPF3	NBPF3	HC.M0	HS1.MO	1.49575	0.024003	-5.96152	5e-05	0.00714843	yes
gene-UTY	UTY	HC.M0	HS2.MO	0.650656	0.00614185	-6.72708	0.00015	0.0186838	yes
gene-CLEC4F	CLEC4F	HC.M0	HS2.MO	6.13833	0.0419817	-7.19194	5e-05	0.00714843	yes
gene-MMP12	MMP12	HC.M0	HS2.MO	92.2632	0.38249	-7.91419	5e-05	0.00714843	yes
gene-WDR81	WDR81	HC.M0	HS2.MO	7.65134	0.0293719	-8.02513	5e-05	0.00714843	yes
gene-CLDN1	CLDN1	HC.M0	HS2.MO	18.2631	0.0633341	-8.17173	0.0003	0.0329184	yes
gene-HLA-C-5	HLA-C	HC.M0	HS1.MO	356.61	1.17482	-8.24576	5e-05	0.00714843	yes
gene-BIRC7	BIRC7	HC.M0	uSAIDM0	2.07501	0	#NAME?	5e-05	0.00714843	yes
gene-CREB3L1	CREB3L1	HC.M0	uSAIDM0	0.549434	0	#NAME?	0.00015	0.0186838	yes
gene-FAM3B	FAM3B	HC.M0	uSAIDM0	0.738148	0	#NAME?	0.0001	0.0132035	yes
gene-GSTM1	GSTM1	HC.M0	uSAIDM0	27.5583	0	#NAME?	5e-05	0.00714843	yes
gene-HLA-A	HLA-A	HC.M0	uSAIDM0	313.024	0	#NAME?	5e-05	0.00714843	yes
gene-HLA-B-4	HLA-B	HC.M0	uSAIDM0	150.217	0	#NAME?	5e-05	0.00714843	yes
gene-HLA-DMA	HLA-DMA	HC.M0	uSAIDM0	6.01091	0	#NAME?	5e-05	0.00714843	yes
gene-HLA-DPB1-5	HLA-DPB1	HC.M0	uSAIDM0	14.607	0	#NAME?	5e-05	0.00714843	yes
gene-HLA-DQB1	HLA-DQB1	HC.M0	uSAIDM0	63.7231	0	#NAME?	5e-05	0.00714843	yes
gene-HLA-DQB1-4	HLA-DQB1	HC.M0	uSAIDM0	9.63774	0	#NAME?	5e-05	0.00714843	yes
gene-HLA-H	HLA-H	HC.M0	uSAIDM0	5.72365	0	#NAME?	5e-05	0.00714843	yes
gene-HLA-H-7	HLA-H	HC.M0	uSAIDM0	0.62649	0	#NAME?	0.0002	0.0236381	yes
gene-HSPA1A-5	HSPA1A	HC.M0	uSAIDM0	0.898512	0	#NAME?	0.0002	0.0236381	yes
gene-IDO1	IDO1	HC.M0	uSAIDM0	1.00449	0	#NAME?	0.0001	0.0132035	yes
gene-KRT42P	KRT42P	HC.M0	uSAIDM0	0.600902	0	#NAME?	5e-05	0.00714843	yes
gene-LAIR1-3	LAIR1	HC.M0	uSAIDM0	2.8939	0	#NAME?	5e-05	0.00714843	yes
gene-LOC100129184	LOC100129184	HC.M0	uSAIDM0	6.56066	0	#NAME?	5e-05	0.00714843	yes
gene-MED16-2	MED16	HC.M0	uSAIDM0	1.36921	0	#NAME?	5e-05	0.00714843	yes
gene-MICA-4	MICA	HC.M0	uSAIDM0	1.99186	0	#NAME?	5e-05	0.00714843	yes
gene-MRPS36-2	MRPS36	HC.M0	uSAIDM0	1.31727	0	#NAME?	0.0001	0.0132035	yes
gene-MTX1P1	MTX1P1	HC.M0	uSAIDM0	3.6064	0	#NAME?	5e-05	0.00714843	yes
gene-OLFML3	OLFML3	HC.M0	uSAIDM0	1.85436	0	#NAME?	5e-05	0.00714843	yes
gene-SERPINB9P1	SERPINB9P1	HC.M0	uSAIDM0	1.85185	0	#NAME?	5e-05	0.00714843	yes
gene-TAP2-6	TAP2	HC.M0	uSAIDM0	1.29644	0	#NAME?	5e-05	0.00714843	yes
gene-CSNK2B-5	CSNK2B	HC.M0	TRAPSM0	2.27443	0	#NAME?	0.00025	0.0282971	yes
gene-DUSP14-2	DUSP14	HC.M0	TRAPSM0	1.25413	0	#NAME?	0.00015	0.0186838	yes
gene-FOLR3P1	FOLR3P1	HC.M0	TRAPSM0	0.729509	0	#NAME?	0.0005	0.0489211	yes
gene-FOPNL-2	FOPNL	HC.M0	TRAPSM0	0.91919	0	#NAME?	5e-05	0.00714843	yes
gene-GAPDHP1	GAPDHP1	HC.M0	TRAPSM0	5.48751	0	#NAME?	5e-05	0.00714843	yes
gene-HLA-A-5	HLA-A	HC.M0	TRAPSM0	8.17511	0	#NAME?	5e-05	0.00714843	yes
gene-HLA-A-8	HLA-A	HC.M0	TRAPSM0	88.5659	0	#NAME?	5e-05	0.00714843	yes
gene-HLA-B-3	HLA-B	HC.M0	TRAPSM0	127.172	0	#NAME?	5e-05	0.00714843	yes
gene-HLA-B-5	HLA-B	HC.M0	TRAPSM0	564.717	0	#NAME?	5e-05	0.00714843	yes
gene-HLA-C-4	HLA-C	HC.M0	TRAPSM0	83.8562	0	#NAME?	5e-05	0.00714843	yes
gene-HLA-C-6	HLA-C	HC.M0	TRAPSM0	1.25316	0	#NAME?	0.0002	0.0236381	yes
gene-HLA-C-7	HLA-C	HC.M0	TRAPSM0	4.73868	0	#NAME?	5e-05	0.00714843	yes
gene-HLA-DMA	HLA-DMA	HC.M0	TRAPSM0	6.01091	0	#NAME?	5e-05	0.00714843	yes
gene-HLA-DMB-2	HLA-DMB	HC.M0	TRAPSM0	2.3241	0	#NAME?	5e-05	0.00714843	yes
gene-HLA-DQA1	HLA-DQA1	HC.M0	TRAPSM0	47.1826	0	#NAME?	5e-05	0.00714843	yes
gene-HLA-DQB1	HLA-DQB1	HC.M0	TRAPSM0	63.7231	0	#NAME?	5e-05	0.00714843	yes
gene-HLA-DQB1-4	HLA-DQB1	HC.M0	TRAPSM0	9.63774	0	#NAME?	5e-05	0.00714843	yes
gene-HLA-DRB4	HLA-DRB4	HC.M0	TRAPSM0	34.2229	0	#NAME?	5e-05	0.00714843	yes
gene-HLA-H-7	HLA-H	HC.M0	TRAPSM0	0.62649	0	#NAME?	0.0002	0.0236381	yes
gene-HSPA1A-5	HSPA1A	HC.M0	TRAPSM0	0.898512	0	#NAME?	0.0002	0.0236381	yes
gene-LOC105370691	LOC105370691	HC.M0	TRAPSM0	0.486575	0	#NAME?	5e-05	0.00714843	yes
gene-MED16-2	MED16	HC.M0	TRAPSM0	1.36921	0	#NAME?	5e-05	0.00714843	yes
gene-MICA-4	MICA	HC.M0	TRAPSM0	1.99186	0	#NAME?	5e-05	0.00714843	yes
gene-MTCO2P12	MTCO2P12	HC.M0	TRAPSM0	1.54791	0	#NAME?	0.00045	0.044833	yes
gene-PRAG1-2	PRAG1	HC.M0	TRAPSM0	0.496628	0	#NAME?	5e-05	0.00714843	yes
gene-PWP2	PWP2	HC.M0	TRAPSM0	0.805474	0	#NAME?	5e-05	0.00714843	yes
gene-RPS4Y1	RPS4Y1	HC.M0	TRAPSM0	28.7634	0	#NAME?	5e-05	0.00714843	yes
gene-RPS9-2	RPS9	HC.M0	TRAPSM0	14.159	0	#NAME?	5e-05	0.00714843	yes
gene-RPSAP47	RPSAP47	HC.M0	TRAPSM0	1.44596	0	#NAME?	5e-05	0.00714843	yes
gene-TAP2-6	TAP2	HC.M0	TRAPSM0	1.29644	0	#NAME?	5e-05	0.00714843	yes
gene-TCN1	TCN1	HC.M0	TRAPSM0	0.742291	0	#NAME?	0.00015	0.0186838	yes
gene-TUBBP2	TUBBP2	HC.M0	TRAPSM0	3.57875	0	#NAME?	5e-05	0.00714843	yes
gene-VAT1L	VAT1L	HC.M0	TRAPSM0	0.471326	0	#NAME?	5e-05	0.00714843	yes
gene-VCAM1	VCAM1	HC.M0	TRAPSM0	0.562795	0	#NAME?	5e-05	0.00714843	yes
gene-WDR81-2	WDR81	HC.M0	TRAPSM0	1.26297	0	#NAME?	5e-05	0.00714843	yes
gene-AIF1-4	AIF1	HC.M0	uSAIDM0	0	1.96775	inf	0.0004	0.041206	yes
gene-CYFIP1-3	CYFIP1	HC.M0	uSAIDM0	0	3.9599	inf	5e-05	0.00714843	yes
gene-PPP1R11-8	PPP1R11	HC.M0	uSAIDM0	0	5.73979	inf	5e-05	0.00714843	yes
gene-TRIM31-7	TRIM31	HC.M0	uSAIDM0	0	0.566889	inf	5e-05	0.00714843	yes
gene-CTAG2	CTAG2	HC.M0	TRAPSM0	0	2.98668	inf	5e-05	0.00714843	yes
gene-CYFIP1-3	CYFIP1	HC.M0	TRAPSM0	0	3.5841	inf	5e-05	0.00714843	yes
gene-HLA-DQA1-5	HLA-DQA1	HC.M0	TRAPSM0	0	32.5813	inf	5e-05	0.00714843	yes
gene-LAIR1-2	LAIR1	HC.M0	TRAPSM0	0	1.05302	inf	5e-05	0.00714843	yes
gene-LOC107984142	LOC107984142	HC.M0	TRAPSM0	0	10.5643	inf	5e-05	0.00714843	yes
gene-MICB-3	MICB	HC.M0	TRAPSM0	0	0.462767	inf	0.00015	0.0186838	yes
gene-NSF-2	NSF	HC.M0	TRAPSM0	0	0.818373	inf	5e-05	0.00714843	yes
gene-RNF5-3	RNF5	HC.M0	TRAPSM0	0	15.287	inf	5e-05	0.00714843	yes
gene-TRIM26-3	TRIM26	HC.M0	TRAPSM0	0	1.55212	inf	5e-05	0.00714843	yes
gene-TRIM27-3	TRIM27	HC.M0	TRAPSM0	0	1.31194	inf	5e-05	0.00714843	yes
gene-ZNRD1-3	ZNRD1	HC.M0	TRAPSM0	0	1.22487	inf	0.00015	0.0186838	yes
gene-B2M-2	B2M	HC.M0	uSAIDM0	0.925982	222.619	7.90938	5e-05	0.00714843	yes
gene-SERPINA1-2	SERPINA1	HC.M0	TRAPSM0	0.0601999	7.98945	7.05219	0.0004	0.041206	yes
gene-SERPINA1-2	SERPINA1	HC.M0	uSAIDM0	0.0601999	4.40265	6.19247	0.0004	0.041206	yes
gene-HLA-C-2	HLA-C	HC.M0	TRAPSM0	2.79058	168.481	5.91588	5e-05	0.00714843	yes
gene-HLA-A-5	HLA-A	HC.M0	uSAIDM0	8.17511	441.402	5.75471	5e-05	0.00714843	yes
gene-HLA-B-6	HLA-B	HC.M0	uSAIDM0	6.75129	325	5.58913	5e-05	0.00714843	yes
gene-UNC13A	UNC13A	HC.M0	TRAPSM0	0.101894	1.89943	4.22043	0.0002	0.0236381	yes
gene-HLA-C-2	HLA-C	HC.M0	uSAIDM0	2.79058	45.4102	4.02438	5e-05	0.00714843	yes
gene-CMKLR1	CMKLR1	HC.M0	TRAPSM0	0.912796	12.5432	3.78047	5e-05	0.00714843	yes
gene-HLA-B-2	HLA-B	HC.M0	TRAPSM0	59.191	767.543	3.6968	5e-05	0.00714843	yes
gene-C1S	C1S	HC.M0	TRAPSM0	0.606025	5.94887	3.29517	0.0002	0.0236381	yes
gene-SYT7	SYT7	HC.M0	TRAPSM0	0.0983945	0.919314	3.22391	5e-05	0.00714843	yes
gene-PADI2	PADI2	HC.M0	uSAIDM0	4.98806	39.5942	2.98874	5e-05	0.00714843	yes
gene-ADGRG1	ADGRG1	HC.M0	TRAPSM0	0.0686989	0.544037	2.98535	5e-05	0.00714843	yes
gene-WDR81-2	WDR81	HC.M0	uSAIDM0	1.26297	9.59425	2.92535	5e-05	0.00714843	yes
gene-HLA-C-4	HLA-C	HC.M0	uSAIDM0	83.8562	563.25	2.74778	5e-05	0.00714843	yes
gene-LYNX1	LYNX1	HC.M0	TRAPSM0	2.09759	13.8812	2.72632	5e-05	0.00714843	yes
gene-LILRB1	LILRB1	HC.M0	TRAPSM0	0.517663	3.31608	2.6794	0.0004	0.041206	yes
gene-FCER2	FCER2	HC.M0	uSAIDM0	5.31041	32.6171	2.61873	5e-05	0.00714843	yes
gene-TNC	TNC	HC.M0	TRAPSM0	8.05634	43.5605	2.43482	0.0001	0.0132035	yes
gene-HLA-A-8	HLA-A	HC.M0	uSAIDM0	88.5659	412.801	2.22062	5e-05	0.00714843	yes
gene-SERPINE1	SERPINE1	HC.M0	TRAPSM0	15.4004	69.7846	2.17994	5e-05	0.00714843	yes
gene-FCER2	FCER2	HC.M0	TRAPSM0	5.31041	23.6029	2.15207	0.0003	0.0329184	yes
gene-GJB6	GJB6	HC.M0	uSAIDM0	4.17156	18.5056	2.14931	0.0001	0.0132035	yes
gene-CD209	CD209	HC.M0	TRAPSM0	2.7714	12.244	2.14338	0.0001	0.0132035	yes
gene-TIMP1	TIMP1	HC.M0	TRAPSM0	184.838	722.979	1.96769	0.0001	0.0132035	yes
gene-SLC7A11	SLC7A11	HC.M0	TRAPSM0	8.04998	31.1871	1.95389	0.0001	0.0132035	yes
gene-LOC107984482	LOC107984482	HC.M0	uSAIDM0	5.10243	19.2891	1.91853	0.0005	0.0489211	yes
gene-CCL7	CCL7	HC.M0	TRAPSM0	25.306	92.1443	1.86442	0.00025	0.0282971	yes
gene-HIP1	HIP1	HC.M0	TRAPSM0	2.33633	8.21183	1.81346	0.0001	0.0132035	yes
gene-SLC12A8	SLC12A8	HC.M0	TRAPSM0	15.6963	54.684	1.80069	0.00025	0.0282971	yes
gene-CIR1	CIR1	HC.M0	TRAPSM0	162.162	53.7822	-1.59223	0.00035	0.0372656	yes
gene-TDRD3	TDRD3	HC.M0	TRAPSM0	53.5031	17.5577	-1.60752	0.0003	0.0329184	yes
gene-TOP2A	TOP2A	HC.M0	TRAPSM0	10.8239	3.39191	-1.67406	0.00025	0.0282971	yes
gene-LY86	LY86	HC.M0	TRAPSM0	89.9338	27.123	-1.72935	0.00015	0.0186838	yes
gene-STMN1	STMN1	HC.M0	TRAPSM0	56.4154	16.3757	-1.78453	0.0003	0.0329184	yes
gene-DDO	DDO	HC.M0	TRAPSM0	22.4811	6.42862	-1.80613	0.00025	0.0282971	yes
gene-FCN1	FCN1	HC.M0	uSAIDM0	22.8459	6.45845	-1.82267	0.0005	0.0489211	yes
gene-ANO5	ANO5	HC.M0	TRAPSM0	7.78883	2.18177	-1.8359	0.00025	0.0282971	yes
gene-CLEC5A	CLEC5A	HC.M0	uSAIDM0	72.4938	20.11	-1.84995	5e-05	0.00714843	yes
gene-ADAM12	ADAM12	HC.M0	uSAIDM0	9.94626	2.71616	-1.87259	0.0001	0.0132035	yes
gene-FANCE	FANCE	HC.M0	TRAPSM0	49.9092	13.4853	-1.88792	5e-05	0.00714843	yes
gene-MRGPRF	MRGPRF	HC.M0	TRAPSM0	14.5072	3.83703	-1.91871	0.00045	0.044833	yes
gene-CAMK2B	CAMK2B	HC.M0	TRAPSM0	0.947003	0.245303	-1.9488	5e-05	0.00714843	yes
gene-SLC12A8	SLC12A8	HC.M0	uSAIDM0	15.6963	3.91665	-2.00273	5e-05	0.00714843	yes
gene-MS4A6A	MS4A6A	HC.M0	TRAPSM0	34.778	8.67351	-2.00349	0.00015	0.0186838	yes
gene-APOC2	APOC2	HC.M0	uSAIDM0	456.064	112.717	-2.01653	0.0002	0.0236381	yes
gene-SORBS1	SORBS1	HC.M0	TRAPSM0	9.91353	2.38592	-2.05486	0.00045	0.044833	yes
gene-MIR3142HG	MIR3142HG	HC.M0	TRAPSM0	10.1825	2.44987	-2.05531	0.00015	0.0186838	yes
gene-TACSTD2	TACSTD2	HC.M0	uSAIDM0	98.4187	23.3533	-2.07531	5e-05	0.00714843	yes
gene-PODXL	PODXL	HC.M0	TRAPSM0	11.3992	2.63271	-2.11432	5e-05	0.00714843	yes
gene-FCN1	FCN1	HC.M0	TRAPSM0	22.8459	5.06126	-2.17437	5e-05	0.00714843	yes
gene-FA2H	FA2H	HC.M0	TRAPSM0	9.82117	2.12362	-2.20937	0.0004	0.041206	yes
gene-CCR2	CCR2	HC.M0	uSAIDM0	9.30038	2.00538	-2.21342	0.0003	0.0329184	yes
gene-PTGDS	PTGDS	HC.M0	TRAPSM0	674.805	141.744	-2.25118	0.0001	0.0132035	yes
gene-MMP2	MMP2	HC.M0	uSAIDM0	13.7905	2.83144	-2.28406	0.00025	0.0282971	yes
gene-CHRD	CHRD	HC.M0	TRAPSM0	5.51123	1.13039	-2.28555	0.0004	0.041206	yes
gene-RGS16	RGS16	HC.M0	TRAPSM0	15.8406	3.18063	-2.31624	5e-05	0.00714843	yes
gene-KRT79	KRT79	HC.M0	TRAPSM0	24.1494	4.82684	-2.32284	5e-05	0.00714843	yes
gene-NRCAM	NRCAM	HC.M0	TRAPSM0	0.822965	0.16185	-2.34617	5e-05	0.00714843	yes
gene-ANKRD22	ANKRD22	HC.M0	uSAIDM0	2.98141	0.584871	-2.34981	0.00045	0.044833	yes
gene-TEAD3	TEAD3	HC.M0	TRAPSM0	11.3485	2.22481	-2.35075	5e-05	0.00714843	yes
gene-PPBP	PPBP	HC.M0	TRAPSM0	37.9502	7.12094	-2.41397	5e-05	0.00714843	yes
gene-MME	MME	HC.M0	TRAPSM0	1.76424	0.330667	-2.4156	0.00045	0.044833	yes
gene-GPD1	GPD1	HC.M0	TRAPSM0	49.787	9.17246	-2.44039	5e-05	0.00714843	yes
gene-DYSF	DYSF	HC.M0	TRAPSM0	10.8177	1.97603	-2.45272	0.00025	0.0282971	yes
gene-CD180	CD180	HC.M0	uSAIDM0	8.85542	1.54524	-2.51873	0.0003	0.0329184	yes
gene-SCN9A	SCN9A	HC.M0	uSAIDM0	1.12052	0.184874	-2.59956	0.0001	0.0132035	yes
gene-ADAM19	ADAM19	HC.M0	TRAPSM0	4.5915	0.730472	-2.65206	5e-05	0.00714843	yes
gene-TRIB3	TRIB3	HC.M0	uSAIDM0	5.31336	0.84064	-2.66006	5e-05	0.00714843	yes
gene-HPGD	HPGD	HC.M0	TRAPSM0	64.7568	9.65702	-2.74538	5e-05	0.00714843	yes
gene-S100B	S100B	HC.M0	TRAPSM0	26.5189	3.86648	-2.77793	0.00025	0.0282971	yes
gene-LAMP3	LAMP3	HC.M0	uSAIDM0	8.16021	1.18554	-2.78306	0.00025	0.0282971	yes
gene-TDRD9	TDRD9	HC.M0	TRAPSM0	20.6764	2.85899	-2.8544	5e-05	0.00714843	yes
gene-CCL17	CCL17	HC.M0	TRAPSM0	193.894	26.6317	-2.86405	0.0001	0.0132035	yes
gene-SLC6A7	SLC6A7	HC.M0	TRAPSM0	3.3873	0.462698	-2.87199	0.00015	0.0186838	yes
gene-HCAR2	HCAR2	HC.M0	uSAIDM0	6.29108	0.847762	-2.89158	0.0005	0.0489211	yes
gene-IL1B	IL1B	HC.M0	uSAIDM0	27.4029	3.67226	-2.89959	5e-05	0.00714843	yes
gene-SIGLEC12	SIGLEC12	HC.M0	TRAPSM0	4.46976	0.561412	-2.99307	0.0002	0.0236381	yes
gene-ALPK3	ALPK3	HC.M0	TRAPSM0	11.7045	1.43077	-3.0322	5e-05	0.00714843	yes
gene-TNC	TNC	HC.M0	uSAIDM0	8.05634	0.979569	-3.03991	5e-05	0.00714843	yes
gene-LINC00520	LINC00520	HC.M0	TRAPSM0	5.2442	0.626954	-3.06429	0.00045	0.044833	yes
gene-CD93	CD93	HC.M0	TRAPSM0	4.10347	0.489605	-3.06715	5e-05	0.00714843	yes
gene-CCL22	CCL22	HC.M0	TRAPSM0	1361.76	160.753	-3.08256	5e-05	0.00714843	yes
gene-PKD2L1	PKD2L1	HC.M0	TRAPSM0	3.22028	0.363607	-3.14674	0.00025	0.0282971	yes
gene-CD93	CD93	HC.M0	uSAIDM0	4.10347	0.449856	-3.18931	5e-05	0.00714843	yes
gene-PARM1	PARM1	HC.M0	uSAIDM0	4.89068	0.535569	-3.19089	5e-05	0.00714843	yes
gene-COL22A1	COL22A1	HC.M0	TRAPSM0	34.2	3.73268	-3.19571	5e-05	0.00714843	yes
gene-ADAMTS14	ADAMTS14	HC.M0	uSAIDM0	1.0581	0.112756	-3.23019	0.0005	0.0489211	yes
gene-P3H2	P3H2	HC.M0	TRAPSM0	3.52679	0.370728	-3.24992	5e-05	0.00714843	yes
gene-ATP9A	ATP9A	HC.M0	TRAPSM0	8.81709	0.890643	-3.30738	5e-05	0.00714843	yes
gene-HES2	HES2	HC.M0	TRAPSM0	13.4932	1.33213	-3.34043	5e-05	0.00714843	yes
gene-PALD1	PALD1	HC.M0	uSAIDM0	4.80703	0.473025	-3.34516	0.00015	0.0186838	yes
gene-STEAP4	STEAP4	HC.M0	TRAPSM0	1.03225	0.0942184	-3.45364	0.0005	0.0489211	yes
gene-CLEC10A	CLEC10A	HC.M0	TRAPSM0	63.999	5.65369	-3.50079	5e-05	0.00714843	yes
gene-SIRPB1	SIRPB1	HC.M0	TRAPSM0	39.8398	3.31007	-3.58928	5e-05	0.00714843	yes
gene-KANK4	KANK4	HC.M0	TRAPSM0	1.84838	0.145106	-3.67109	0.0005	0.0489211	yes
gene-ICOSLG	ICOSLG	HC.M0	uSAIDM0	1.0694	0.0746631	-3.84027	0.0003	0.0329184	yes
gene-S100B	S100B	HC.M0	uSAIDM0	26.5189	1.75074	-3.92098	5e-05	0.00714843	yes
gene-CLDN1	CLDN1	HC.M0	TRAPSM0	18.2631	1.19578	-3.93291	5e-05	0.00714843	yes
gene-MMP7	MMP7	HC.M0	TRAPSM0	205.969	13.1555	-3.96869	5e-05	0.00714843	yes
gene-PKIB	PKIB	HC.M0	uSAIDM0	6.45923	0.373852	-4.11082	5e-05	0.00714843	yes
gene-ADAM19	ADAM19	HC.M0	uSAIDM0	4.5915	0.254015	-4.17598	5e-05	0.00714843	yes
gene-HLA-DRB5	HLA-DRB5	HC.M0	uSAIDM0	334.318	17.2771	-4.27429	5e-05	0.00714843	yes
gene-CCHCR1	CCHCR1	HC.M0	uSAIDM0	0.43733	0.0217637	-4.32873	0.00025	0.0282971	yes
gene-NBPF3	NBPF3	HC.M0	uSAIDM0	1.49575	0.0687539	-4.44329	5e-05	0.00714843	yes
gene-CD1A	CD1A	HC.M0	TRAPSM0	55.6017	2.44762	-4.50568	5e-05	0.00714843	yes
gene-F13A1	F13A1	HC.M0	uSAIDM0	12.2251	0.491479	-4.63657	5e-05	0.00714843	yes
gene-F13A1	F13A1	HC.M0	TRAPSM0	12.2251	0.417716	-4.87118	5e-05	0.00714843	yes
gene-CCL17	CCL17	HC.M0	uSAIDM0	193.894	6.60565	-4.87542	5e-05	0.00714843	yes
gene-FN1	FN1	HC.M0	TRAPSM0	560.828	18.7084	-4.9058	5e-05	0.00714843	yes
gene-MMP12	MMP12	HC.M0	TRAPSM0	92.2632	3.06137	-4.9135	5e-05	0.00714843	yes
gene-PKIB	PKIB	HC.M0	TRAPSM0	6.45923	0.19136	-5.077	0.00035	0.0372656	yes
gene-CD1E	CD1E	HC.M0	uSAIDM0	44.0481	1.29354	-5.08969	5e-05	0.00714843	yes
gene-HLA-DRB1	HLA-DRB1	HC.M0	uSAIDM0	377.972	11.0928	-5.09058	5e-05	0.00714843	yes
gene-CLEC10A	CLEC10A	HC.M0	uSAIDM0	63.999	1.46644	-5.44766	0.0001	0.0132035	yes
gene-HLA-C-3	HLA-C	HC.M0	uSAIDM0	430.88	8.77198	-5.61824	5e-05	0.00714843	yes
gene-VCAN	VCAN	HC.M0	TRAPSM0	6.96579	0.129509	-5.74916	5e-05	0.00714843	yes
gene-CD1A	CD1A	HC.M0	uSAIDM0	55.6017	0.965948	-5.84704	5e-05	0.00714843	yes
gene-HLA-B-2	HLA-B	HC.M0	uSAIDM0	59.191	0.854632	-6.11393	5e-05	0.00714843	yes
gene-MMP12	MMP12	HC.M0	uSAIDM0	92.2632	1.25847	-6.19602	5e-05	0.00714843	yes
gene-ASGR2	ASGR2	HC.M0	TRAPSM0	2.79448	0.028831	-6.59882	0.00015	0.0186838	yes
gene-PDXDC1	PDXDC1	HC.M0	uSAIDM0	1.70201	0.0125858	-7.0793	0.0001	0.0132035	yes
gene-AGPAT1	AGPAT1	HS1.MO	HS2.MO	1.53955	0	#NAME?	5e-05	0.00714843	yes
gene-B3GALT4-5	B3GALT4	HS1.MO	HS2.MO	0.575574	0	#NAME?	5e-05	0.00714843	yes
gene-CCL19	CCL19	HS1.MO	HS2.MO	0.931381	0	#NAME?	5e-05	0.00714843	yes
gene-CTAG2	CTAG2	HS1.MO	HS2.MO	4.79765	0	#NAME?	5e-05	0.00714843	yes
gene-FOPNL-2	FOPNL	HS1.MO	HS2.MO	0.6896	0	#NAME?	5e-05	0.00714843	yes
gene-GSTT1	GSTT1	HS1.MO	HS2.MO	21.7945	0	#NAME?	5e-05	0.00714843	yes
gene-GTF2H2	GTF2H2	HS1.MO	HS2.MO	2.40718	0	#NAME?	5e-05	0.00714843	yes
gene-HCP5-2	HCP5	HS1.MO	HS2.MO	0.538296	0	#NAME?	5e-05	0.00714843	yes
gene-LILRA2-4	LILRA2	HS1.MO	HS2.MO	5.41596	0	#NAME?	5e-05	0.00714843	yes
gene-LILRB4-3	LILRB4	HS1.MO	HS2.MO	39.1859	0	#NAME?	5e-05	0.00714843	yes
gene-LINC02864	LINC02864	HS1.MO	HS2.MO	0.545525	0	#NAME?	5e-05	0.00714843	yes
gene-LOC107983971	LOC107983971	HS1.MO	HS2.MO	0.94213	0	#NAME?	5e-05	0.00714843	yes
gene-LOC653303	LOC653303	HS1.MO	HS2.MO	2.33484	0	#NAME?	5e-05	0.00714843	yes
gene-LOC730234	LOC730234	HS1.MO	HS2.MO	0.841715	0	#NAME?	5e-05	0.00714843	yes
gene-LST1-6	LST1	HS1.MO	HS2.MO	10.2432	0	#NAME?	5e-05	0.00714843	yes
gene-MICB-6	MICB	HS1.MO	HS2.MO	0.460128	0	#NAME?	5e-05	0.00714843	yes
gene-MTX1P1	MTX1P1	HS1.MO	HS2.MO	7.45914	0	#NAME?	5e-05	0.00714843	yes
gene-NAP1L1P3	NAP1L1P3	HS1.MO	HS2.MO	2.2164	0	#NAME?	5e-05	0.00714843	yes
gene-PPP1R11-5	PPP1R11	HS1.MO	HS2.MO	3.80645	0	#NAME?	5e-05	0.00714843	yes
gene-RPSAP47	RPSAP47	HS1.MO	HS2.MO	1.99008	0	#NAME?	5e-05	0.00714843	yes
gene-TADA2A-2	TADA2A	HS1.MO	HS2.MO	0.787549	0	#NAME?	5e-05	0.00714843	yes
gene-TGIF2P1	TGIF2P1	HS1.MO	HS2.MO	0.528718	0	#NAME?	5e-05	0.00714843	yes
gene-VN1R16P	VN1R16P	HS1.MO	HS2.MO	0.482126	0	#NAME?	5e-05	0.00714843	yes
gene-VPS52-6	VPS52	HS1.MO	HS2.MO	0.647998	0	#NAME?	5e-05	0.00714843	yes
gene-WDR46-5	WDR46	HS1.MO	HS2.MO	3.69401	0	#NAME?	5e-05	0.00714843	yes
gene-AIF1-3	AIF1	HS1.MO	HS2.MO	0	1.20023	inf	5e-05	0.00714843	yes
gene-C6orf47-3	C6orf47	HS1.MO	HS2.MO	0	0.789556	inf	5e-05	0.00714843	yes
gene-CBS	CBS	HS1.MO	HS2.MO	0	2.03764	inf	5e-05	0.00714843	yes
gene-CCL18-2	CCL18	HS1.MO	HS2.MO	0	5.35575	inf	5e-05	0.00714843	yes
gene-CCL3P1	CCL3P1	HS1.MO	HS2.MO	0	0.551035	inf	0.0004	0.041206	yes
gene-CES1-2	CES1	HS1.MO	HS2.MO	0	4.18464	inf	5e-05	0.00714843	yes
gene-DUSP14-2	DUSP14	HS1.MO	HS2.MO	0	1.03138	inf	5e-05	0.00714843	yes
gene-FABP5P1	FABP5P1	HS1.MO	HS2.MO	0	0.871286	inf	5e-05	0.00714843	yes
gene-FTLP2	FTLP2	HS1.MO	HS2.MO	0	4.06152	inf	5e-05	0.00714843	yes
gene-GPANK1-3	GPANK1	HS1.MO	HS2.MO	0	0.706039	inf	5e-05	0.00714843	yes
gene-H2AC17	H2AC17	HS1.MO	HS2.MO	0	1.1145	inf	5e-05	0.00714843	yes
gene-HBB	HBB	HS1.MO	HS2.MO	0	1.63265	inf	5e-05	0.00714843	yes
gene-HBG2	HBG2	HS1.MO	HS2.MO	0	1.292	inf	5e-05	0.00714843	yes
gene-HCG26-6	HCG26	HS1.MO	HS2.MO	0	1.35158	inf	5e-05	0.00714843	yes
gene-HLA-C-6	HLA-C	HS1.MO	HS2.MO	0	1.93902	inf	5e-05	0.00714843	yes
gene-HLA-DQA1	HLA-DQA1	HS1.MO	HS2.MO	0	111.11	inf	5e-05	0.00714843	yes
gene-HLA-DQB1	HLA-DQB1	HS1.MO	HS2.MO	0	81.0727	inf	5e-05	0.00714843	yes
gene-HLA-DQB1-3	HLA-DQB1	HS1.MO	HS2.MO	0	0.928779	inf	5e-05	0.00714843	yes
gene-HLA-DQB1-5	HLA-DQB1	HS1.MO	HS2.MO	0	6.54573	inf	5e-05	0.00714843	yes
gene-HLA-DQB1-7	HLA-DQB1	HS1.MO	HS2.MO	0	15.4011	inf	5e-05	0.00714843	yes
gene-HLA-DRB1	HLA-DRB1	HS1.MO	HS2.MO	0	6.39076	inf	5e-05	0.00714843	yes
gene-HLA-DRB4-3	HLA-DRB4	HS1.MO	HS2.MO	0	4.9221	inf	5e-05	0.00714843	yes
gene-HSPA1A-5	HSPA1A	HS1.MO	HS2.MO	0	2.85156	inf	5e-05	0.00714843	yes
gene-KLK1	KLK1	HS1.MO	HS2.MO	0	1.48648	inf	5e-05	0.00714843	yes
gene-KLRF1	KLRF1	HS1.MO	HS2.MO	0	0.574692	inf	5e-05	0.00714843	yes
gene-LAIR1-2	LAIR1	HS1.MO	HS2.MO	0	1.09572	inf	5e-05	0.00714843	yes
gene-LILRA6-5	LILRA6	HS1.MO	HS2.MO	0	3.31035	inf	5e-05	0.00714843	yes
gene-LINC00431	LINC00431	HS1.MO	HS2.MO	0	0.804302	inf	5e-05	0.00714843	yes
gene-LINC02608	LINC02608	HS1.MO	HS2.MO	0	0.68407	inf	0.00045	0.044833	yes
gene-LOC101927143	LOC101927143	HS1.MO	HS2.MO	0	0.727451	inf	5e-05	0.00714843	yes
gene-LOC101928948	LOC101928948	HS1.MO	HS2.MO	0	1.05068	inf	5e-05	0.00714843	yes
gene-LOC105377549	LOC105377549	HS1.MO	HS2.MO	0	0.499564	inf	5e-05	0.00714843	yes
gene-LOC105379554	LOC105379554	HS1.MO	HS2.MO	0	1.86546	inf	0.00045	0.044833	yes
gene-MICA-4	MICA	HS1.MO	HS2.MO	0	1.27044	inf	5e-05	0.00714843	yes
gene-MRPL45	MRPL45	HS1.MO	HS2.MO	0	1.88103	inf	5e-05	0.00714843	yes
gene-MTRNR2L12	MTRNR2L12	HS1.MO	HS2.MO	0	1.12679	inf	5e-05	0.00714843	yes
gene-OCM	OCM	HS1.MO	HS2.MO	0	0.429952	inf	0.00045	0.044833	yes
gene-OTOA-2	OTOA	HS1.MO	HS2.MO	0	1.61778	inf	5e-05	0.00714843	yes
gene-PAEP	PAEP	HS1.MO	HS2.MO	0	1.30843	inf	5e-05	0.00714843	yes
gene-PRR15	PRR15	HS1.MO	HS2.MO	0	0.535268	inf	5e-05	0.00714843	yes
gene-RN7SKP127	RN7SKP127	HS1.MO	HS2.MO	0	2.05892	inf	5e-05	0.00714843	yes
gene-RN7SL3	RN7SL3	HS1.MO	HS2.MO	0	2.35441	inf	0.0002	0.0236381	yes
gene-RPH3AL-3	RPH3AL	HS1.MO	HS2.MO	0	0.75303	inf	5e-05	0.00714843	yes
gene-RPL13AP25	RPL13AP25	HS1.MO	HS2.MO	0	1.22094	inf	5e-05	0.00714843	yes
gene-RPL17P50	RPL17P50	HS1.MO	HS2.MO	0	0.670597	inf	0.00015	0.0186838	yes
gene-RPL18AP6	RPL18AP6	HS1.MO	HS2.MO	0	1.02882	inf	5e-05	0.00714843	yes
gene-RPL21P45	RPL21P45	HS1.MO	HS2.MO	0	0.862091	inf	5e-05	0.00714843	yes
gene-RPL3P2-5	RPL3P2	HS1.MO	HS2.MO	0	0.458764	inf	5e-05	0.00714843	yes
gene-RPS16P1	RPS16P1	HS1.MO	HS2.MO	0	1.08313	inf	5e-05	0.00714843	yes
gene-RPS20P11	RPS20P11	HS1.MO	HS2.MO	0	1.06201	inf	5e-05	0.00714843	yes
gene-RPS3P3	RPS3P3	HS1.MO	HS2.MO	0	0.551418	inf	5e-05	0.00714843	yes
gene-RPS9-8	RPS9	HS1.MO	HS2.MO	0	2.5377	inf	5e-05	0.00714843	yes
gene-RPSAP3	RPSAP3	HS1.MO	HS2.MO	0	0.456282	inf	5e-05	0.00714843	yes
gene-SIGLEC12	SIGLEC12	HS1.MO	HS2.MO	0	2.91929	inf	5e-05	0.00714843	yes
gene-SMIM24	SMIM24	HS1.MO	HS2.MO	0	0.623466	inf	5e-05	0.00714843	yes
gene-SNHG9	SNHG9	HS1.MO	HS2.MO	0	23.3799	inf	5e-05	0.00714843	yes
gene-SNORD3A	SNORD3A	HS1.MO	HS2.MO	0	89.5931	inf	5e-05	0.00714843	yes
gene-B2M-2	B2M	HS1.MO	HS2.MO	0.475146	316.259	9.37852	0.0004	0.041206	yes
gene-HLA-C-5	HLA-C	HS1.MO	HS2.MO	1.17482	698.681	9.21605	5e-05	0.00714843	yes
gene-HLA-B-4	HLA-B	HS1.MO	HS2.MO	10.2274	473.046	5.53147	5e-05	0.00714843	yes
gene-HLA-C-4	HLA-C	HS1.MO	HS2.MO	2.4443	88.9546	5.18557	5e-05	0.00714843	yes
gene-HLA-DRB1-2	HLA-DRB1	HS1.MO	HS2.MO	0.701261	20.6587	4.88066	0.0002	0.0236381	yes
gene-SNHG5	SNHG5	HS1.MO	HS2.MO	11.9121	300.553	4.65711	5e-05	0.00714843	yes
gene-HLA-B-5	HLA-B	HS1.MO	HS2.MO	37.6206	874.858	4.53945	5e-05	0.00714843	yes
gene-PPBP	PPBP	HS1.MO	HS2.MO	2.52938	57.9859	4.51885	5e-05	0.00714843	yes
gene-CCDC74A	CCDC74A	HS1.MO	HS2.MO	0.0400728	0.804903	4.32812	5e-05	0.00714843	yes
gene-LOC105373595	LOC105373595	HS1.MO	HS2.MO	0.317397	5.37342	4.08148	0.00045	0.044833	yes
gene-CXCL5	CXCL5	HS1.MO	HS2.MO	1.96403	30.1551	3.94052	5e-05	0.00714843	yes
gene-CSRP2	CSRP2	HS1.MO	HS2.MO	2.80208	37.7438	3.75167	0.0001	0.0132035	yes
gene-NFE2	NFE2	HS1.MO	HS2.MO	1.26449	15.0779	3.57581	0.0001	0.0132035	yes
gene-HLA-B	HLA-B	HS1.MO	HS2.MO	26.7744	309.685	3.53188	5e-05	0.00714843	yes
gene-ICAM3	ICAM3	HS1.MO	HS2.MO	6.24932	63.0846	3.33552	5e-05	0.00714843	yes
gene-PTGDS	PTGDS	HS1.MO	HS2.MO	83.0411	779.98	3.23154	5e-05	0.00714843	yes
gene-WDR81-2	WDR81	HS1.MO	HS2.MO	1.23616	11.5231	3.2206	5e-05	0.00714843	yes
gene-NOTCH2NLB	NOTCH2NLB	HS1.MO	HS2.MO	0.323315	2.80615	3.11758	0.00035	0.0372656	yes
gene-LILRB1	LILRB1	HS1.MO	HS2.MO	0.248081	2.09569	3.07854	0.0001	0.0132035	yes
gene-NINL	NINL	HS1.MO	HS2.MO	0.55865	4.53461	3.02096	5e-05	0.00714843	yes
gene-IGFBP2	IGFBP2	HS1.MO	HS2.MO	3.57361	25.835	2.85387	5e-05	0.00714843	yes
gene-RET	RET	HS1.MO	HS2.MO	0.484224	3.4551	2.83498	0.00025	0.0282971	yes
gene-LSR	LSR	HS1.MO	HS2.MO	2.70984	18.2968	2.75531	5e-05	0.00714843	yes
gene-SIRPB1	SIRPB1	HS1.MO	HS2.MO	11.2836	75.4352	2.74102	5e-05	0.00714843	yes
gene-S100A8	S100A8	HS1.MO	HS2.MO	88.3825	588.907	2.73621	5e-05	0.00714843	yes
gene-LOC107984482	LOC107984482	HS1.MO	HS2.MO	2.98688	19.5651	2.71157	5e-05	0.00714843	yes
gene-PATJ	PATJ	HS1.MO	HS2.MO	0.107543	0.687635	2.67673	0.0004	0.041206	yes
gene-ALS2CL	ALS2CL	HS1.MO	HS2.MO	0.229217	1.43876	2.65004	5e-05	0.00714843	yes
gene-MXRA7	MXRA7	HS1.MO	HS2.MO	4.18063	25.142	2.5883	5e-05	0.00714843	yes
gene-PRDX2	PRDX2	HS1.MO	HS2.MO	16.5622	94.046	2.50547	5e-05	0.00714843	yes
gene-AP1M2	AP1M2	HS1.MO	HS2.MO	2.60109	14.5675	2.48556	0.00015	0.0186838	yes
gene-FTLP3	FTLP3	HS1.MO	HS2.MO	4.39207	23.9282	2.44574	0.00045	0.044833	yes
gene-SERPING1	SERPING1	HS1.MO	HS2.MO	2.77139	14.9153	2.42811	0.0002	0.0236381	yes
gene-CRIP1	CRIP1	HS1.MO	HS2.MO	47.614	238.439	2.32416	5e-05	0.00714843	yes
gene-PADI2	PADI2	HS1.MO	HS2.MO	7.95495	37.6101	2.2412	5e-05	0.00714843	yes
gene-SEMA6B	SEMA6B	HS1.MO	HS2.MO	4.29887	19.9448	2.21398	5e-05	0.00714843	yes
gene-MARCO	MARCO	HS1.MO	HS2.MO	110.301	432.941	1.97273	0.0001	0.0132035	yes
gene-PLEKHF1	PLEKHF1	HS1.MO	HS2.MO	6.01548	22.7072	1.9164	0.0004	0.041206	yes
gene-JAML	JAML	HS1.MO	HS2.MO	60.0948	206.651	1.78188	0.00015	0.0186838	yes
gene-SYNGR1	SYNGR1	HS1.MO	HS2.MO	34.2673	114.854	1.7449	0.0005	0.0489211	yes
gene-LY86	LY86	HS1.MO	HS2.MO	32.9101	108.689	1.7236	0.00035	0.0372656	yes
gene-CTSK	CTSK	HS1.MO	HS2.MO	32.1516	102.691	1.67534	0.00045	0.044833	yes
gene-SLC7A8	SLC7A8	HS1.MO	HS2.MO	22.0655	68.2918	1.62992	0.0003	0.0329184	yes
gene-NOP53	NOP53	HS1.MO	HS2.MO	36.5523	107.726	1.55933	0.0004	0.041206	yes
gene-RRM2	RRM2	HS1.MO	HS2.MO	37.0816	11.7797	-1.6544	0.00035	0.0372656	yes
gene-OAS3	OAS3	HS1.MO	HS2.MO	12.1876	3.71018	-1.71586	0.00035	0.0372656	yes
gene-MYO1D	MYO1D	HS1.MO	HS2.MO	23.3125	6.94838	-1.74636	0.0001	0.0132035	yes
gene-COL22A1	COL22A1	HS1.MO	HS2.MO	54.8741	15.3875	-1.83437	5e-05	0.00714843	yes
gene-TACSTD2	TACSTD2	HS1.MO	HS2.MO	88.8972	24.5236	-1.85797	0.00015	0.0186838	yes
gene-ALDH1A2	ALDH1A2	HS1.MO	HS2.MO	80.636	21.8172	-1.88596	5e-05	0.00714843	yes
gene-TIMP3	TIMP3	HS1.MO	HS2.MO	84.0188	20.5791	-2.02953	5e-05	0.00714843	yes
gene-SLC29A3	SLC29A3	HS1.MO	HS2.MO	94.7771	21.0663	-2.1696	5e-05	0.00714843	yes
gene-SLC7A11	SLC7A11	HS1.MO	HS2.MO	13.2488	2.7479	-2.26946	5e-05	0.00714843	yes
gene-RAI14	RAI14	HS1.MO	HS2.MO	11.9739	2.39447	-2.32212	5e-05	0.00714843	yes
gene-ABLIM1	ABLIM1	HS1.MO	HS2.MO	0.728216	0.140679	-2.37196	5e-05	0.00714843	yes
gene-HSD11B1	HSD11B1	HS1.MO	HS2.MO	49.8373	9.0768	-2.45697	5e-05	0.00714843	yes
gene-TMTC1	TMTC1	HS1.MO	HS2.MO	1.64387	0.285057	-2.52777	0.0004	0.041206	yes
gene-BIRC3	BIRC3	HS1.MO	HS2.MO	3.27018	0.514818	-2.66724	0.00045	0.044833	yes
gene-NR4A3	NR4A3	HS1.MO	HS2.MO	9.40836	1.43667	-2.71121	5e-05	0.00714843	yes
gene-HLA-DRB3-2	HLA-DRB3	HS1.MO	HS2.MO	240.106	34.7484	-2.78866	5e-05	0.00714843	yes
gene-MMP8	MMP8	HS1.MO	HS2.MO	5.55634	0.613779	-3.17834	5e-05	0.00714843	yes
gene-PKD1P5-LOC105376752	PKD1P5-LOC105376752	HS1.MO	HS2.MO	1.53775	0.166274	-3.20919	0.0001	0.0132035	yes
gene-TNC	TNC	HS1.MO	HS2.MO	9.98992	1.03211	-3.27487	5e-05	0.00714843	yes
gene-HLA-A-7	HLA-A	HS1.MO	HS2.MO	722.012	70.5549	-3.3552	5e-05	0.00714843	yes
gene-HLA-F	HLA-F	HS1.MO	HS2.MO	11.9872	0.942795	-3.66841	0.00045	0.044833	yes
gene-CCL17	CCL17	HS1.MO	HS2.MO	55.8268	4.27302	-3.70763	0.00025	0.0282971	yes
gene-MTCL1	MTCL1	HS1.MO	HS2.MO	0.534258	0.0366816	-3.86441	5e-05	0.00714843	yes
gene-HLA-B-6	HLA-B	HS1.MO	HS2.MO	15.3395	0.74603	-4.36188	0.00015	0.0186838	yes
gene-LAMP3	LAMP3	HS1.MO	HS2.MO	5.99324	0.201656	-4.89337	0.00015	0.0186838	yes
gene-ST18	ST18	HS1.MO	HS2.MO	2.0437	0.061561	-5.05303	5e-05	0.00714843	yes
gene-ADAM19	ADAM19	HS1.MO	HS2.MO	3.84813	0.111197	-5.11296	0.0005	0.0489211	yes

## Sheet: M1
gene_id	gene	sample_1	sample_2	value_1	value_2	log2(fold_change)	p_value	q_value	significant
gene-AP2A2-2	AP2A2	HC.M1	HS1.M1	1.03559	0	#NAME?	5e-05	0.00936823	yes
gene-AP2A2-3	AP2A2	HC.M1	HS1.M1	0.503801	0	#NAME?	5e-05	0.00936823	yes
gene-CBS	CBS	HC.M1	HS1.M1	1.88137	0	#NAME?	5e-05	0.00936823	yes
gene-CCL18-2	CCL18	HC.M1	HS1.M1	10.7932	0	#NAME?	5e-05	0.00936823	yes
gene-CFB	CFB	HC.M1	HS1.M1	2.18005	0	#NAME?	5e-05	0.00936823	yes
gene-CFB-4	CFB	HC.M1	HS1.M1	1.49709	0	#NAME?	0.0001	0.0167128	yes
gene-HCG26	HCG26	HC.M1	HS1.M1	0.615699	0	#NAME?	0.0002	0.0296907	yes
gene-HLA-DQA1	HLA-DQA1	HC.M1	HS1.M1	178.538	0	#NAME?	5e-05	0.00936823	yes
gene-HLA-DQA1-5	HLA-DQA1	HC.M1	HS1.M1	17.1943	0	#NAME?	5e-05	0.00936823	yes
gene-HLA-DRB4	HLA-DRB4	HC.M1	HS1.M1	17.3994	0	#NAME?	5e-05	0.00936823	yes
gene-HLA-DRB5	HLA-DRB5	HC.M1	HS1.M1	167.043	0	#NAME?	5e-05	0.00936823	yes
gene-HSPA1A-5	HSPA1A	HC.M1	HS1.M1	3.97956	0	#NAME?	5e-05	0.00936823	yes
gene-MICA-4	MICA	HC.M1	HS1.M1	5.62541	0	#NAME?	5e-05	0.00936823	yes
gene-PSPHP1	PSPHP1	HC.M1	HS1.M1	5.95013	0	#NAME?	5e-05	0.00936823	yes
gene-RPS4Y1	RPS4Y1	HC.M1	HS1.M1	15.5225	0	#NAME?	5e-05	0.00936823	yes
gene-AP2A2-2	AP2A2	HC.M1	HS2.M1	1.03559	0	#NAME?	5e-05	0.00936823	yes
gene-AP2A2-3	AP2A2	HC.M1	HS2.M1	0.503801	0	#NAME?	5e-05	0.00936823	yes
gene-CFB	CFB	HC.M1	HS2.M1	2.18005	0	#NAME?	5e-05	0.00936823	yes
gene-EHF	EHF	HC.M1	HS2.M1	6.46459	0	#NAME?	5e-05	0.00936823	yes
gene-FSCN1P1	FSCN1P1	HC.M1	HS2.M1	0.591283	0	#NAME?	5e-05	0.00936823	yes
gene-HCG26	HCG26	HC.M1	HS2.M1	0.615699	0	#NAME?	0.0002	0.0296907	yes
gene-HLA-DMB-2	HLA-DMB	HC.M1	HS2.M1	2.10836	0	#NAME?	5e-05	0.00936823	yes
gene-HLA-DQA1-5	HLA-DQA1	HC.M1	HS2.M1	17.1943	0	#NAME?	5e-05	0.00936823	yes
gene-HLA-DRB5	HLA-DRB5	HC.M1	HS2.M1	167.043	0	#NAME?	5e-05	0.00936823	yes
gene-JCHAIN	JCHAIN	HC.M1	HS2.M1	1.51326	0	#NAME?	5e-05	0.00936823	yes
gene-LILRA6-4	LILRA6	HC.M1	HS2.M1	0.564953	0	#NAME?	5e-05	0.00936823	yes
gene-LOC653303	LOC653303	HC.M1	HS2.M1	1.34914	0	#NAME?	5e-05	0.00936823	yes
gene-MED16-2	MED16	HC.M1	HS2.M1	1.06722	0	#NAME?	5e-05	0.00936823	yes
gene-MTX1P1	MTX1P1	HC.M1	HS2.M1	1.2973	0	#NAME?	5e-05	0.00936823	yes
gene-MZB1	MZB1	HC.M1	HS2.M1	0.536256	0	#NAME?	0.00025	0.0356643	yes
gene-PSPHP1	PSPHP1	HC.M1	HS2.M1	5.95013	0	#NAME?	5e-05	0.00936823	yes
gene-RPS4Y1	RPS4Y1	HC.M1	HS2.M1	15.5225	0	#NAME?	5e-05	0.00936823	yes
gene-RPSAP47	RPSAP47	HC.M1	HS2.M1	1.47282	0	#NAME?	5e-05	0.00936823	yes
gene-SELENOOLP	SELENOOLP	HC.M1	HS2.M1	1.46411	0	#NAME?	5e-05	0.00936823	yes
gene-TCL1A	TCL1A	HC.M1	HS2.M1	0.50805	0	#NAME?	5e-05	0.00936823	yes
gene-TUBBP2	TUBBP2	HC.M1	HS2.M1	2.54534	0	#NAME?	5e-05	0.00936823	yes
gene-UTY	UTY	HC.M1	HS2.M1	0.852197	0	#NAME?	5e-05	0.00936823	yes
gene-VAT1L	VAT1L	HC.M1	HS2.M1	0.903129	0	#NAME?	5e-05	0.00936823	yes
gene-WDR81	WDR81	HC.M1	HS2.M1	5.64753	0	#NAME?	5e-05	0.00936823	yes
gene-CCL23-2	CCL23	HC.M1	HS1.M1	0	3.91124	inf	5e-05	0.00936823	yes
gene-CTAG2	CTAG2	HC.M1	HS1.M1	0	0.85641	inf	0.00015	0.0233485	yes
gene-TRIM31-7	TRIM31	HC.M1	HS1.M1	0	1.06898	inf	5e-05	0.00936823	yes
gene-ZBTB22-5	ZBTB22	HC.M1	HS1.M1	0	0.924787	inf	5e-05	0.00936823	yes
gene-C12orf50	C12orf50	HC.M1	HS2.M1	0	0.522894	inf	5e-05	0.00936823	yes
gene-CCL23-2	CCL23	HC.M1	HS2.M1	0	1.64788	inf	5e-05	0.00936823	yes
gene-RPL21P45	RPL21P45	HC.M1	HS2.M1	0	1.01559	inf	0.0001	0.0167128	yes
gene-TBC1D3D	TBC1D3D	HC.M1	HS2.M1	0	0.855501	inf	5e-05	0.00936823	yes
gene-TRIM31-3	TRIM31	HC.M1	HS2.M1	0	1.23876	inf	5e-05	0.00936823	yes
gene-SERPINA1-2	SERPINA1	HC.M1	HS1.M1	0.0911806	13.8498	7.24692	5e-05	0.00936823	yes
gene-SERPINA1-2	SERPINA1	HC.M1	HS2.M1	0.0911806	8.09739	6.47259	5e-05	0.00936823	yes
gene-HLA-DRB3-2	HLA-DRB3	HC.M1	HS1.M1	5.63058	386.099	6.09954	5e-05	0.00936823	yes
gene-HLA-C	HLA-C	HC.M1	HS2.M1	14.8861	660.024	5.47048	5e-05	0.00936823	yes
gene-HLA-C	HLA-C	HC.M1	HS1.M1	14.8861	599.264	5.33115	5e-05	0.00936823	yes
gene-IGFN1	IGFN1	HC.M1	HS2.M1	0.0482854	1.47828	4.93619	5e-05	0.00936823	yes
gene-VNN1	VNN1	HC.M1	HS2.M1	0.598893	15.1464	4.66054	5e-05	0.00936823	yes
gene-GP1BA	GP1BA	HC.M1	HS1.M1	2.3729	34.7644	3.87289	5e-05	0.00936823	yes
gene-HLA-A-7	HLA-A	HC.M1	HS1.M1	150.113	2016.43	3.74768	5e-05	0.00936823	yes
gene-INHBE	INHBE	HC.M1	HS2.M1	0.437232	4.27701	3.29013	5e-05	0.00936823	yes
gene-LRRC32	LRRC32	HC.M1	HS2.M1	4.90453	47.9394	3.28902	5e-05	0.00936823	yes
gene-ARL4D	ARL4D	HC.M1	HS2.M1	8.17542	79.0128	3.27272	5e-05	0.00936823	yes
gene-PADI2	PADI2	HC.M1	HS2.M1	1.38689	13.347	3.26659	0.0001	0.0167128	yes
gene-LOC101927888	LOC101927888	HC.M1	HS2.M1	0.666568	6.24049	3.22684	5e-05	0.00936823	yes
gene-CFAP161	CFAP161	HC.M1	HS1.M1	0.785924	7.27108	3.20971	5e-05	0.00936823	yes
gene-KANK4	KANK4	HC.M1	HS2.M1	0.446248	4.02114	3.17169	0.0001	0.0167128	yes
gene-PHETA1	PHETA1	HC.M1	HS2.M1	3.35092	28.7017	3.09851	5e-05	0.00936823	yes
gene-TNFSF15	TNFSF15	HC.M1	HS2.M1	10.54	89.811	3.09102	5e-05	0.00936823	yes
gene-TNFRSF18	TNFRSF18	HC.M1	HS2.M1	4.52618	36.161	2.99807	5e-05	0.00936823	yes
gene-CCL7	CCL7	HC.M1	HS1.M1	26.1074	181.936	2.8009	5e-05	0.00936823	yes
gene-WDR81-2	WDR81	HC.M1	HS2.M1	0.985247	6.22805	2.66022	0.0001	0.0167128	yes
gene-HLA-B-2	HLA-B	HC.M1	HS1.M1	369.742	2316.39	2.64729	5e-05	0.00936823	yes
gene-CD300E	CD300E	HC.M1	HS1.M1	0.659592	4.10717	2.6385	0.00015	0.0233485	yes
gene-MAP7	MAP7	HC.M1	HS2.M1	1.22194	7.36649	2.5918	5e-05	0.00936823	yes
gene-RPS9-2	RPS9	HC.M1	HS2.M1	31.3671	184.678	2.55769	0.00035	0.046174	yes
gene-LILRA6-2	LILRA6	HC.M1	HS2.M1	2.57122	14.7855	2.52366	0.0003	0.0409751	yes
gene-HLA-DRB3-2	HLA-DRB3	HC.M1	HS2.M1	5.63058	32.2304	2.51707	0.00015	0.0233485	yes
gene-CCL3L1	CCL3L1	HC.M1	HS2.M1	16.3882	92.0722	2.49011	5e-05	0.00936823	yes
gene-OSM	OSM	HC.M1	HS1.M1	3.45594	18.5213	2.42203	0.0001	0.0167128	yes
gene-DES	DES	HC.M1	HS1.M1	2.57862	13.7424	2.41396	0.0003	0.0409751	yes
gene-OLR1	OLR1	HC.M1	HS1.M1	9.67173	51.2448	2.40556	5e-05	0.00936823	yes
gene-OSM	OSM	HC.M1	HS2.M1	3.45594	18.2951	2.4043	0.0001	0.0167128	yes
gene-GIPR	GIPR	HC.M1	HS2.M1	0.859459	4.50374	2.38962	0.0001	0.0167128	yes
gene-IL1B	IL1B	HC.M1	HS1.M1	58.6484	304.754	2.37748	5e-05	0.00936823	yes
gene-IL1A	IL1A	HC.M1	HS2.M1	4.07877	20.9313	2.35945	0.0001	0.0167128	yes
gene-NDRG4	NDRG4	HC.M1	HS2.M1	0.140865	0.710031	2.33357	5e-05	0.00936823	yes
gene-HCAR2	HCAR2	HC.M1	HS2.M1	33.9702	169.334	2.31753	5e-05	0.00936823	yes
gene-DES	DES	HC.M1	HS2.M1	2.57862	12.623	2.29138	0.00035	0.046174	yes
gene-SLC11A1	SLC11A1	HC.M1	HS2.M1	31.5564	153.595	2.28313	5e-05	0.00936823	yes
gene-LINC02009	LINC02009	HC.M1	HS2.M1	2.29036	10.9243	2.25389	0.00015	0.0233485	yes
gene-IL1A	IL1A	HC.M1	HS1.M1	4.07877	19.3641	2.24718	0.00035	0.046174	yes
gene-CRABP2	CRABP2	HC.M1	HS2.M1	64.136	302.384	2.23717	5e-05	0.00936823	yes
gene-HCAR3	HCAR3	HC.M1	HS2.M1	42.9794	201.209	2.22698	5e-05	0.00936823	yes
gene-JAKMIP2	JAKMIP2	HC.M1	HS2.M1	1.99589	9.22467	2.20847	5e-05	0.00936823	yes
gene-TNFSF14	TNFSF14	HC.M1	HS2.M1	6.23266	28.6176	2.19898	5e-05	0.00936823	yes
gene-PARAL1	PARAL1	HC.M1	HS1.M1	8.64435	39.3203	2.18545	0.0003	0.0409751	yes
gene-CXCL8	CXCL8	HC.M1	HS1.M1	120.733	536.951	2.15297	5e-05	0.00936823	yes
gene-JAML	JAML	HC.M1	HS2.M1	13.1557	57.6658	2.13203	5e-05	0.00936823	yes
gene-HBEGF	HBEGF	HC.M1	HS2.M1	22.435	96.9766	2.11189	5e-05	0.00936823	yes
gene-IGFBP6	IGFBP6	HC.M1	HS2.M1	9.75838	40.9273	2.06835	0.0001	0.0167128	yes
gene-LSR	LSR	HC.M1	HS2.M1	11.3409	47.1079	2.05444	0.0001	0.0167128	yes
gene-CXCL8	CXCL8	HC.M1	HS2.M1	120.733	495.889	2.0382	0.00025	0.0356643	yes
gene-RAP1GAP	RAP1GAP	HC.M1	HS2.M1	1.85659	7.52574	2.01918	0.00025	0.0356643	yes
gene-CAMKK1	CAMKK1	HC.M1	HS2.M1	1.72223	6.95285	2.01332	0.00015	0.0233485	yes
gene-OCSTAMP	OCSTAMP	HC.M1	HS2.M1	16.9852	68.5053	2.01194	5e-05	0.00936823	yes
gene-RUNX2-AS1	RUNX2-AS1	HC.M1	HS2.M1	2.92374	11.4601	1.97073	0.00035	0.046174	yes
gene-AP1M2	AP1M2	HC.M1	HS2.M1	12.3946	48.1026	1.9564	0.0001	0.0167128	yes
gene-IL1B	IL1B	HC.M1	HS2.M1	58.6484	226.079	1.94666	5e-05	0.00936823	yes
gene-GPAT3	GPAT3	HC.M1	HS2.M1	7.70656	29.5816	1.94054	5e-05	0.00936823	yes
gene-MAP2K5	MAP2K5	HC.M1	HS2.M1	15.5799	58.0797	1.89835	0.0001	0.0167128	yes
gene-SNHG16	SNHG16	HC.M1	HS2.M1	19.1244	70.3959	1.88008	0.0003	0.0409751	yes
gene-SYP	SYP	HC.M1	HS2.M1	2.71133	9.68198	1.8363	5e-05	0.00936823	yes
gene-RGCC	RGCC	HC.M1	HS2.M1	113.405	395.764	1.80315	0.00015	0.0233485	yes
gene-OVOL1	OVOL1	HC.M1	HS2.M1	16.1293	55.9946	1.7956	5e-05	0.00936823	yes
gene-SDS	SDS	HC.M1	HS2.M1	18.3161	61.5825	1.74941	5e-05	0.00936823	yes
gene-CD52	CD52	HC.M1	HS2.M1	467.565	1516.92	1.69791	0.00015	0.0233485	yes
gene-SLC28A3	SLC28A3	HC.M1	HS2.M1	14.4627	46.7369	1.69222	5e-05	0.00936823	yes
gene-FCGR3A	FCGR3A	HC.M1	HS1.M1	12.7314	39.8186	1.64506	0.00035	0.046174	yes
gene-TNFRSF12A	TNFRSF12A	HC.M1	HS2.M1	28.0296	85.499	1.60895	0.0001	0.0167128	yes
gene-PSD3	PSD3	HC.M1	HS2.M1	5.31992	16.1836	1.60506	5e-05	0.00936823	yes
gene-FSTL3	FSTL3	HC.M1	HS1.M1	26.2107	8.4024	-1.64128	0.0003	0.0409751	yes
gene-FZD1	FZD1	HC.M1	HS2.M1	11.9324	3.81099	-1.64665	0.0003	0.0409751	yes
gene-CLIC2	CLIC2	HC.M1	HS2.M1	33.9382	10.7896	-1.65327	0.0003	0.0409751	yes
gene-ZFP36L1	ZFP36L1	HC.M1	HS2.M1	54.9908	16.9706	-1.69616	0.00015	0.0233485	yes
gene-SYNPO2	SYNPO2	HC.M1	HS1.M1	7.30364	2.24429	-1.70236	0.00035	0.046174	yes
gene-DHCR24	DHCR24	HC.M1	HS2.M1	31.5409	9.67524	-1.70485	0.00025	0.0356643	yes
gene-TOMM34	TOMM34	HC.M1	HS2.M1	52.5437	16.0029	-1.71518	0.0003	0.0409751	yes
gene-DDX11	DDX11	HC.M1	HS1.M1	3.6444	1.10423	-1.72264	0.0001	0.0167128	yes
gene-KANK1	KANK1	HC.M1	HS2.M1	1.17886	0.345907	-1.76893	0.0003	0.0409751	yes
gene-FOXP1	FOXP1	HC.M1	HS2.M1	5.97653	1.72636	-1.79157	0.00015	0.0233485	yes
gene-CHIT1	CHIT1	HC.M1	HS1.M1	543.408	155.021	-1.80957	0.0001	0.0167128	yes
gene-TBC1D13	TBC1D13	HC.M1	HS2.M1	23.0316	6.53382	-1.81762	0.00015	0.0233485	yes
gene-LAD1	LAD1	HC.M1	HS2.M1	40.8454	11.0353	-1.88805	0.00025	0.0356643	yes
gene-SLC7A8	SLC7A8	HC.M1	HS1.M1	16.5031	4.37865	-1.91418	0.00015	0.0233485	yes
gene-IFI44L	IFI44L	HC.M1	HS2.M1	188.144	49.8178	-1.9171	5e-05	0.00936823	yes
gene-TBC1D4	TBC1D4	HC.M1	HS1.M1	11.9272	3.14712	-1.92215	0.0001	0.0167128	yes
gene-ERG28	ERG28	HC.M1	HS1.M1	12.7564	3.16073	-2.01289	0.0002	0.0296907	yes
gene-SELENOM	SELENOM	HC.M1	HS1.M1	25.9049	6.41501	-2.0137	0.00015	0.0233485	yes
gene-DLL4	DLL4	HC.M1	HS1.M1	9.08145	2.23966	-2.01964	5e-05	0.00936823	yes
gene-TTYH2	TTYH2	HC.M1	HS2.M1	23.3867	5.67348	-2.04338	0.00035	0.046174	yes
gene-ORMDL3	ORMDL3	HC.M1	HS2.M1	67.3581	16.2487	-2.05152	5e-05	0.00936823	yes
gene-MAPKBP1	MAPKBP1	HC.M1	HS2.M1	4.0586	0.955584	-2.08653	0.0001	0.0167128	yes
gene-MAPK11	MAPK11	HC.M1	HS1.M1	17.5797	4.0834	-2.10606	0.00035	0.046174	yes
gene-ZNF366	ZNF366	HC.M1	HS2.M1	13.7464	3.1929	-2.10611	5e-05	0.00936823	yes
gene-FOXO1	FOXO1	HC.M1	HS2.M1	4.44241	1.01171	-2.13455	5e-05	0.00936823	yes
gene-LOC440896	LOC440896	HC.M1	HS2.M1	35.2515	7.98633	-2.14208	0.00015	0.0233485	yes
gene-NAA25	NAA25	HC.M1	HS2.M1	13.5602	3.06408	-2.14585	0.0001	0.0167128	yes
gene-HLA-DQB1-5	HLA-DQB1	HC.M1	HS2.M1	47.4507	10.2957	-2.20439	5e-05	0.00936823	yes
gene-RGS1	RGS1	HC.M1	HS1.M1	158.064	34.0927	-2.21297	0.0002	0.0296907	yes
gene-PTGDS	PTGDS	HC.M1	HS1.M1	155.34	32.941	-2.23747	5e-05	0.00936823	yes
gene-SERPINF1	SERPINF1	HC.M1	HS1.M1	35.0892	7.30519	-2.26403	0.00015	0.0233485	yes
gene-PDGFRL	PDGFRL	HC.M1	HS2.M1	32.8582	6.83825	-2.26455	0.00015	0.0233485	yes
gene-SNHG5	SNHG5	HC.M1	HS1.M1	167.328	34.3456	-2.28448	5e-05	0.00936823	yes
gene-ID2	ID2	HC.M1	HS2.M1	152.127	31.0522	-2.29251	5e-05	0.00936823	yes
gene-TTYH2	TTYH2	HC.M1	HS1.M1	23.3867	4.73603	-2.30394	0.0002	0.0296907	yes
gene-SLC15A2	SLC15A2	HC.M1	HS2.M1	1.54962	0.309676	-2.32308	0.0003	0.0409751	yes
gene-IL1R1	IL1R1	HC.M1	HS2.M1	1.93248	0.383251	-2.33409	0.0002	0.0296907	yes
gene-SPINDOC	SPINDOC	HC.M1	HS2.M1	22.4828	4.36898	-2.36346	0.0001	0.0167128	yes
gene-TSPAN13	TSPAN13	HC.M1	HS1.M1	21.181	4.11464	-2.36393	0.00015	0.0233485	yes
gene-RGS2	RGS2	HC.M1	HS2.M1	17.8014	3.45752	-2.36418	5e-05	0.00936823	yes
gene-TRAF1	TRAF1	HC.M1	HS2.M1	280.612	54.4867	-2.3646	0.0001	0.0167128	yes
gene-TIFAB	TIFAB	HC.M1	HS1.M1	3.88325	0.748846	-2.37453	0.00015	0.0233485	yes
gene-PLCL1	PLCL1	HC.M1	HS2.M1	4.19316	0.803459	-2.38374	5e-05	0.00936823	yes
gene-ERG28	ERG28	HC.M1	HS2.M1	12.7564	2.38169	-2.42116	5e-05	0.00936823	yes
gene-ABCC4	ABCC4	HC.M1	HS2.M1	6.47213	1.20275	-2.4279	5e-05	0.00936823	yes
gene-AXL	AXL	HC.M1	HS2.M1	4.99352	0.924143	-2.43387	0.0001	0.0167128	yes
gene-SPRED2	SPRED2	HC.M1	HS2.M1	29.2314	5.39418	-2.43804	5e-05	0.00936823	yes
gene-GSDMB	GSDMB	HC.M1	HS2.M1	11.5302	2.11534	-2.44646	0.0003	0.0409751	yes
gene-SYNPO	SYNPO	HC.M1	HS1.M1	32.154	5.88497	-2.44989	5e-05	0.00936823	yes
gene-CCL20	CCL20	HC.M1	HS2.M1	50.9977	9.33261	-2.45008	0.0001	0.0167128	yes
gene-IRF7	IRF7	HC.M1	HS1.M1	10.8121	1.96863	-2.45738	5e-05	0.00936823	yes
gene-TIMP3	TIMP3	HC.M1	HS2.M1	22.4643	4.07468	-2.46287	5e-05	0.00936823	yes
gene-ANXA3	ANXA3	HC.M1	HS2.M1	24.595	4.40576	-2.4809	5e-05	0.00936823	yes
gene-IRF7	IRF7	HC.M1	HS2.M1	10.8121	1.93164	-2.48475	5e-05	0.00936823	yes
gene-CAMK1G	CAMK1G	HC.M1	HS2.M1	10.2381	1.76239	-2.53834	5e-05	0.00936823	yes
gene-MAP1A	MAP1A	HC.M1	HS2.M1	1.01907	0.175171	-2.54042	0.0003	0.0409751	yes
gene-DHCR7	DHCR7	HC.M1	HS1.M1	15.8885	2.70584	-2.55384	5e-05	0.00936823	yes
gene-ANKRD33B	ANKRD33B	HC.M1	HS2.M1	9.82115	1.66907	-2.55685	5e-05	0.00936823	yes
gene-CASS4	CASS4	HC.M1	HS2.M1	7.19098	1.20462	-2.57761	0.0001	0.0167128	yes
gene-ACHE	ACHE	HC.M1	HS1.M1	19.6282	3.21623	-2.60949	5e-05	0.00936823	yes
gene-EBF4	EBF4	HC.M1	HS1.M1	7.41292	1.20976	-2.61532	0.0002	0.0296907	yes
gene-CCL17	CCL17	HC.M1	HS1.M1	814.149	132.164	-2.62297	0.00025	0.0356643	yes
gene-ADAM19	ADAM19	HC.M1	HS2.M1	101.861	16.5251	-2.62387	5e-05	0.00936823	yes
gene-TESPA1	TESPA1	HC.M1	HS2.M1	6.25957	1.00431	-2.63985	0.00015	0.0233485	yes
gene-ACHE	ACHE	HC.M1	HS2.M1	19.6282	3.13705	-2.64545	5e-05	0.00936823	yes
gene-HLA-B	HLA-B	HC.M1	HS1.M1	490.051	76.4895	-2.6796	0.00015	0.0233485	yes
gene-KCNN1	KCNN1	HC.M1	HS1.M1	14.3644	2.16924	-2.72724	5e-05	0.00936823	yes
gene-RASSF2	RASSF2	HC.M1	HS2.M1	15.2764	2.28764	-2.73937	5e-05	0.00936823	yes
gene-FASN	FASN	HC.M1	HS2.M1	10.4851	1.55936	-2.74931	5e-05	0.00936823	yes
gene-HLA-H	HLA-H	HC.M1	HS1.M1	27.6786	4.04095	-2.77601	5e-05	0.00936823	yes
gene-MVD	MVD	HC.M1	HS1.M1	61.6163	8.86805	-2.79662	0.0001	0.0167128	yes
gene-MAK	MAK	HC.M1	HS2.M1	0.671027	0.0954615	-2.81338	0.0001	0.0167128	yes
gene-CD200	CD200	HC.M1	HS1.M1	10.4044	1.47779	-2.81568	5e-05	0.00936823	yes
gene-ANO9	ANO9	HC.M1	HS2.M1	14.7601	2.0581	-2.84232	5e-05	0.00936823	yes
gene-CDCA5	CDCA5	HC.M1	HS2.M1	0.988322	0.135087	-2.87109	0.00025	0.0356643	yes
gene-TSPAN13	TSPAN13	HC.M1	HS2.M1	21.181	2.89331	-2.87197	5e-05	0.00936823	yes
gene-CYP7B1	CYP7B1	HC.M1	HS1.M1	3.83955	0.516832	-2.89317	5e-05	0.00936823	yes
gene-CRIP1	CRIP1	HC.M1	HS1.M1	868.768	115.054	-2.91666	5e-05	0.00936823	yes
gene-FSTL1	FSTL1	HC.M1	HS2.M1	7.03826	0.919523	-2.93626	5e-05	0.00936823	yes
gene-PRR5L	PRR5L	HC.M1	HS1.M1	3.89577	0.505743	-2.94543	0.00035	0.046174	yes
gene-NFATC2	NFATC2	HC.M1	HS1.M1	1.01376	0.127978	-2.98574	5e-05	0.00936823	yes
gene-DENND2B	DENND2B	HC.M1	HS2.M1	7.58727	0.948683	-2.99958	5e-05	0.00936823	yes
gene-SESN3	SESN3	HC.M1	HS2.M1	4.29257	0.53284	-3.01007	5e-05	0.00936823	yes
gene-NET1	NET1	HC.M1	HS2.M1	24.2332	2.9909	-3.01834	5e-05	0.00936823	yes
gene-EBF4	EBF4	HC.M1	HS2.M1	7.41292	0.903367	-3.03666	0.0001	0.0167128	yes
gene-APOBEC3B	APOBEC3B	HC.M1	HS1.M1	9.15035	1.10379	-3.05136	5e-05	0.00936823	yes
gene-TCF7	TCF7	HC.M1	HS2.M1	1.69086	0.200851	-3.07356	5e-05	0.00936823	yes
gene-ANO9	ANO9	HC.M1	HS1.M1	14.7601	1.73689	-3.08712	5e-05	0.00936823	yes
gene-LIMCH1	LIMCH1	HC.M1	HS1.M1	1.47663	0.172507	-3.09758	5e-05	0.00936823	yes
gene-LOC642969	LOC642969	HC.M1	HS2.M1	5.11598	0.577916	-3.14608	0.0002	0.0296907	yes
gene-BIRC3	BIRC3	HC.M1	HS2.M1	241.203	26.9989	-3.15928	5e-05	0.00936823	yes
gene-SYNPO2	SYNPO2	HC.M1	HS2.M1	7.30364	0.816257	-3.16152	5e-05	0.00936823	yes
gene-RGS1	RGS1	HC.M1	HS2.M1	158.064	16.9563	-3.22061	5e-05	0.00936823	yes
gene-MAPK11	MAPK11	HC.M1	HS2.M1	17.5797	1.84465	-3.25249	5e-05	0.00936823	yes
gene-FADS2	FADS2	HC.M1	HS2.M1	84.3748	8.7902	-3.26284	0.00025	0.0356643	yes
gene-TUBB2A	TUBB2A	HC.M1	HS2.M1	51.5984	5.29465	-3.28472	5e-05	0.00936823	yes
gene-HLA-B-5	HLA-B	HC.M1	HS1.M1	762.847	77.1492	-3.30567	0.00015	0.0233485	yes
gene-TMTC1	TMTC1	HC.M1	HS2.M1	5.33685	0.532008	-3.32647	5e-05	0.00936823	yes
gene-FLT3	FLT3	HC.M1	HS1.M1	9.15499	0.89337	-3.35723	5e-05	0.00936823	yes
gene-DHCR7	DHCR7	HC.M1	HS2.M1	15.8885	1.54549	-3.36184	5e-05	0.00936823	yes
gene-ZBTB32	ZBTB32	HC.M1	HS1.M1	32.7485	3.12441	-3.38977	5e-05	0.00936823	yes
gene-NEFH	NEFH	HC.M1	HS2.M1	18.831	1.79241	-3.39314	5e-05	0.00936823	yes
gene-TMEM131L	TMEM131L	HC.M1	HS2.M1	8.77281	0.825194	-3.41023	5e-05	0.00936823	yes
gene-NBPF3	NBPF3	HC.M1	HS1.M1	0.608172	0.0562568	-3.43438	5e-05	0.00936823	yes
gene-FERMT2	FERMT2	HC.M1	HS2.M1	4.7295	0.436668	-3.43708	0.00015	0.0233485	yes
gene-TBC1D4	TBC1D4	HC.M1	HS2.M1	11.9272	1.09381	-3.44682	5e-05	0.00936823	yes
gene-MBOAT2	MBOAT2	HC.M1	HS2.M1	5.33002	0.472135	-3.49687	0.0003	0.0409751	yes
gene-FSTL3	FSTL3	HC.M1	HS2.M1	26.2107	2.29613	-3.51288	5e-05	0.00936823	yes
gene-GFI1	GFI1	HC.M1	HS2.M1	0.973218	0.0843718	-3.52793	0.0002	0.0296907	yes
gene-RPL13P12	RPL13P12	HC.M1	HS2.M1	15.853	1.36055	-3.54249	5e-05	0.00936823	yes
gene-RHOV	RHOV	HC.M1	HS1.M1	48.2492	4.13877	-3.54323	5e-05	0.00936823	yes
gene-C11orf95	C11orf95	HC.M1	HS2.M1	3.78353	0.323399	-3.54835	5e-05	0.00936823	yes
gene-TMCC2	TMCC2	HC.M1	HS2.M1	10.024	0.830518	-3.59331	5e-05	0.00936823	yes
gene-IGSF3	IGSF3	HC.M1	HS2.M1	3.36143	0.27759	-3.59805	5e-05	0.00936823	yes
gene-KCNK5	KCNK5	HC.M1	HS2.M1	4.66324	0.375442	-3.63467	5e-05	0.00936823	yes
gene-GJA4	GJA4	HC.M1	HS1.M1	53.6542	4.23286	-3.66399	5e-05	0.00936823	yes
gene-CYP7B1	CYP7B1	HC.M1	HS2.M1	3.83955	0.29478	-3.70323	5e-05	0.00936823	yes
gene-ANXA6	ANXA6	HC.M1	HS2.M1	122.618	9.20646	-3.73538	5e-05	0.00936823	yes
gene-CCL13	CCL13	HC.M1	HS2.M1	79.5261	5.96298	-3.73732	5e-05	0.00936823	yes
gene-SNX7	SNX7	HC.M1	HS2.M1	1.9642	0.146972	-3.74033	0.0002	0.0296907	yes
gene-DLL4	DLL4	HC.M1	HS2.M1	9.08145	0.672952	-3.75435	5e-05	0.00936823	yes
gene-PPP1R16B	PPP1R16B	HC.M1	HS2.M1	6.05292	0.423127	-3.83847	5e-05	0.00936823	yes
gene-PRR5L	PRR5L	HC.M1	HS2.M1	3.89577	0.261443	-3.89734	5e-05	0.00936823	yes
gene-EHF	EHF	HC.M1	HS1.M1	6.46459	0.394352	-4.035	5e-05	0.00936823	yes
gene-LGALS2	LGALS2	HC.M1	HS1.M1	77.1801	4.4907	-4.10322	0.0003	0.0409751	yes
gene-HLA-B-4	HLA-B	HC.M1	HS1.M1	707.221	38.6812	-4.19246	5e-05	0.00936823	yes
gene-TUBB2B	TUBB2B	HC.M1	HS1.M1	14.8777	0.798551	-4.21963	5e-05	0.00936823	yes
gene-LGALS2	LGALS2	HC.M1	HS2.M1	77.1801	4.0761	-4.24297	5e-05	0.00936823	yes
gene-CST7	CST7	HC.M1	HS2.M1	58.1726	3.07193	-4.24312	5e-05	0.00936823	yes
gene-IZUMO4	IZUMO4	HC.M1	HS2.M1	10.9972	0.571889	-4.26525	5e-05	0.00936823	yes
gene-FSCN1	FSCN1	HC.M1	HS2.M1	1392.51	63.124	-4.46335	5e-05	0.00936823	yes
gene-TIFAB	TIFAB	HC.M1	HS2.M1	3.88325	0.175393	-4.4686	5e-05	0.00936823	yes
gene-HOMER2	HOMER2	HC.M1	HS2.M1	7.73861	0.32958	-4.55338	5e-05	0.00936823	yes
gene-STMN1	STMN1	HC.M1	HS2.M1	10.2522	0.38405	-4.73849	5e-05	0.00936823	yes
gene-HLA-F	HLA-F	HC.M1	HS2.M1	56.708	2.10901	-4.74892	5e-05	0.00936823	yes
gene-PLEKHG1	PLEKHG1	HC.M1	HS2.M1	2.47409	0.0897767	-4.78442	5e-05	0.00936823	yes
gene-SERPINF1	SERPINF1	HC.M1	HS2.M1	35.0892	1.24019	-4.82239	5e-05	0.00936823	yes
gene-MMP12	MMP12	HC.M1	HS2.M1	6.67332	0.222085	-4.90922	0.00035	0.046174	yes
gene-HLA-A-5	HLA-A	HC.M1	HS1.M1	35.4705	1.09588	-5.01646	5e-05	0.00936823	yes
gene-HLA-DRB1	HLA-DRB1	HC.M1	HS2.M1	316.762	7.71144	-5.36025	5e-05	0.00936823	yes
gene-HLA-C-4	HLA-C	HC.M1	HS1.M1	184.952	4.28139	-5.43293	5e-05	0.00936823	yes
gene-GJA4	GJA4	HC.M1	HS2.M1	53.6542	1.0763	-5.63954	5e-05	0.00936823	yes
gene-FLT3	FLT3	HC.M1	HS2.M1	9.15499	0.17654	-5.69649	5e-05	0.00936823	yes
gene-RHOV	RHOV	HC.M1	HS2.M1	48.2492	0.781673	-5.94779	5e-05	0.00936823	yes
gene-SYNPO	SYNPO	HC.M1	HS2.M1	32.154	0.502366	-6.00011	5e-05	0.00936823	yes
gene-B2M-2	B2M	HC.M1	HS1.M1	222.706	3.14453	-6.14616	5e-05	0.00936823	yes
gene-CD200	CD200	HC.M1	HS2.M1	10.4044	0.140094	-6.21465	0.0001	0.0167128	yes
gene-CCL17	CCL17	HC.M1	HS2.M1	814.149	10.2585	-6.3104	5e-05	0.00936823	yes
gene-HLA-B-6	HLA-B	HC.M1	HS2.M1	45.9171	0.365205	-6.97418	5e-05	0.00936823	yes
gene-CCL19	CCL19	HC.M1	HS2.M1	804.819	5.15835	-7.28561	5e-05	0.00936823	yes
gene-ZBTB32	ZBTB32	HC.M1	HS2.M1	32.7485	0.155936	-7.71433	5e-05	0.00936823	yes
gene-HLA-C-5	HLA-C	HC.M1	HS1.M1	1213.9	2.49838	-8.92444	5e-05	0.00936823	yes
gene-HLA-DRB1	HLA-DRB1	HC.M1	HS1.M1	316.762	0.481584	-9.36139	0.0002	0.0296907	yes
gene-HLA-C-5	HLA-C	HC.M1	uSAIDM1	1213.9	0	#NAME?	5e-05	0.00936823	yes
gene-HLA-DQA1-5	HLA-DQA1	HC.M1	uSAIDM1	17.1943	0	#NAME?	5e-05	0.00936823	yes
gene-HLA-DQB1	HLA-DQB1	HC.M1	uSAIDM1	38.2837	0	#NAME?	5e-05	0.00936823	yes
gene-HLA-DRB4	HLA-DRB4	HC.M1	uSAIDM1	17.3994	0	#NAME?	5e-05	0.00936823	yes
gene-HSPA1A-5	HSPA1A	HC.M1	uSAIDM1	3.97956	0	#NAME?	5e-05	0.00936823	yes
gene-LAIR1-3	LAIR1	HC.M1	uSAIDM1	0.670843	0	#NAME?	5e-05	0.00936823	yes
gene-LIMCH1	LIMCH1	HC.M1	uSAIDM1	1.47663	0	#NAME?	5e-05	0.00936823	yes
gene-LINC01894	LINC01894	HC.M1	uSAIDM1	5.16951	0	#NAME?	5e-05	0.00936823	yes
gene-MICA-4	MICA	HC.M1	uSAIDM1	5.62541	0	#NAME?	5e-05	0.00936823	yes
gene-MTX1P1	MTX1P1	HC.M1	uSAIDM1	1.2973	0	#NAME?	5e-05	0.00936823	yes
gene-PDXDC1	PDXDC1	HC.M1	uSAIDM1	1.32363	0	#NAME?	5e-05	0.00936823	yes
gene-SNORD3A	SNORD3A	HC.M1	uSAIDM1	101.241	0	#NAME?	5e-05	0.00936823	yes
gene-TUBBP2	TUBBP2	HC.M1	uSAIDM1	2.54534	0	#NAME?	5e-05	0.00936823	yes
gene-UBD-3	UBD	HC.M1	uSAIDM1	21.4591	0	#NAME?	5e-05	0.00936823	yes
gene-ZBTB32	ZBTB32	HC.M1	uSAIDM1	32.7485	0	#NAME?	5e-05	0.00936823	yes
gene-HLA-DQB1	HLA-DQB1	HC.M1	TRAPSM1	38.2837	0	#NAME?	5e-05	0.00936823	yes
gene-HLA-DQB1-7	HLA-DQB1	HC.M1	TRAPSM1	2.84077	0	#NAME?	5e-05	0.00936823	yes
gene-HLA-DRB1-4	HLA-DRB1	HC.M1	TRAPSM1	2.73104	0	#NAME?	0.00015	0.0233485	yes
gene-HSPA1A-5	HSPA1A	HC.M1	TRAPSM1	3.97956	0	#NAME?	5e-05	0.00936823	yes
gene-MICA-4	MICA	HC.M1	TRAPSM1	5.62541	0	#NAME?	5e-05	0.00936823	yes
gene-RPL10P9	RPL10P9	HC.M1	TRAPSM1	6.06488	0	#NAME?	5e-05	0.00936823	yes
gene-SELENOOLP	SELENOOLP	HC.M1	TRAPSM1	1.46411	0	#NAME?	0.00035	0.046174	yes
gene-TUBBP2	TUBBP2	HC.M1	TRAPSM1	2.54534	0	#NAME?	5e-05	0.00936823	yes
gene-UBD-6	UBD	HC.M1	TRAPSM1	4.62014	0	#NAME?	5e-05	0.00936823	yes
gene-VAT1L	VAT1L	HC.M1	TRAPSM1	0.903129	0	#NAME?	5e-05	0.00936823	yes
gene-WDR81-2	WDR81	HC.M1	TRAPSM1	0.985247	0	#NAME?	5e-05	0.00936823	yes
gene-CYFIP1-3	CYFIP1	HC.M1	uSAIDM1	0	1.70114	inf	5e-05	0.00936823	yes
gene-TRIM31-7	TRIM31	HC.M1	uSAIDM1	0	2.08379	inf	5e-05	0.00936823	yes
gene-CLIC1-2	CLIC1	HC.M1	TRAPSM1	0	1.18256	inf	5e-05	0.00936823	yes
gene-CYFIP1-3	CYFIP1	HC.M1	TRAPSM1	0	1.44141	inf	5e-05	0.00936823	yes
gene-GKN1	GKN1	HC.M1	TRAPSM1	0	10.2889	inf	5e-05	0.00936823	yes
gene-GKN2	GKN2	HC.M1	TRAPSM1	0	2.66263	inf	0.00025	0.0356643	yes
gene-LIPF	LIPF	HC.M1	TRAPSM1	0	9.03462	inf	5e-05	0.00936823	yes
gene-LOC100294336	LOC100294336	HC.M1	TRAPSM1	0	2.56894	inf	5e-05	0.00936823	yes
gene-MICB-3	MICB	HC.M1	TRAPSM1	0	1.36387	inf	5e-05	0.00936823	yes
gene-NSF-2	NSF	HC.M1	TRAPSM1	0	0.712823	inf	5e-05	0.00936823	yes
gene-OR2I1P-3	OR2I1P	HC.M1	TRAPSM1	0	1.88772	inf	0.00035	0.046174	yes
gene-PGA3	PGA3	HC.M1	TRAPSM1	0	3.66305	inf	5e-05	0.00936823	yes
gene-TFF1	TFF1	HC.M1	TRAPSM1	0	5.16155	inf	0.0001	0.0167128	yes
gene-TFF2	TFF2	HC.M1	TRAPSM1	0	3.25103	inf	0.0002	0.0296907	yes
gene-TRIM26-3	TRIM26	HC.M1	TRAPSM1	0	5.14672	inf	5e-05	0.00936823	yes
gene-TRIM27-3	TRIM27	HC.M1	TRAPSM1	0	1.14325	inf	5e-05	0.00936823	yes
gene-HLA-C-2	HLA-C	HC.M1	TRAPSM1	3.32832	527.203	7.30742	5e-05	0.00936823	yes
gene-HLA-DRB3-2	HLA-DRB3	HC.M1	TRAPSM1	5.63058	244.975	5.44321	5e-05	0.00936823	yes
gene-HLA-C	HLA-C	HC.M1	TRAPSM1	14.8861	607.806	5.35157	5e-05	0.00936823	yes
gene-HLA-A-5	HLA-A	HC.M1	uSAIDM1	35.4705	1246.53	5.13516	5e-05	0.00936823	yes
gene-HLA-C-2	HLA-C	HC.M1	uSAIDM1	3.32832	106.591	5.00115	5e-05	0.00936823	yes
gene-HLA-DRB1-6	HLA-DRB1	HC.M1	TRAPSM1	75.8626	1119.23	3.88297	0.00025	0.0356643	yes
gene-S100A8	S100A8	HC.M1	TRAPSM1	16.2528	236.02	3.86015	0.00015	0.0233485	yes
gene-CXCL8	CXCL8	HC.M1	TRAPSM1	120.733	1749.91	3.85739	5e-05	0.00936823	yes
gene-IL1B	IL1B	HC.M1	TRAPSM1	58.6484	671.449	3.51712	5e-05	0.00936823	yes
gene-IGFBP6	IGFBP6	HC.M1	TRAPSM1	9.75838	110.11	3.49616	0.0001	0.0167128	yes
gene-DIRAS2	DIRAS2	HC.M1	uSAIDM1	0.887371	9.92282	3.48314	0.00035	0.046174	yes
gene-CCL7	CCL7	HC.M1	TRAPSM1	26.1074	245.011	3.23031	5e-05	0.00936823	yes
gene-PRUNE2	PRUNE2	HC.M1	TRAPSM1	0.178383	1.48561	3.05801	0.0001	0.0167128	yes
gene-ITGB3	ITGB3	HC.M1	TRAPSM1	2.12624	15.7258	2.88676	5e-05	0.00936823	yes
gene-S100A9	S100A9	HC.M1	TRAPSM1	63.5063	466.175	2.8759	5e-05	0.00936823	yes
gene-TNFSF15	TNFSF15	HC.M1	uSAIDM1	10.54	68.9455	2.70959	5e-05	0.00936823	yes
gene-OCSTAMP	OCSTAMP	HC.M1	uSAIDM1	16.9852	107.011	2.65541	5e-05	0.00936823	yes
gene-MT1F	MT1F	HC.M1	TRAPSM1	108.678	660.529	2.60356	0.0002	0.0296907	yes
gene-CCL2	CCL2	HC.M1	TRAPSM1	186.941	1067.1	2.51304	5e-05	0.00936823	yes
gene-HLA-C	HLA-C	HC.M1	uSAIDM1	14.8861	76.5155	2.36178	0.0003	0.0409751	yes
gene-KCTD12	KCTD12	HC.M1	TRAPSM1	8.09489	41.1531	2.34592	0.0003	0.0409751	yes
gene-FGL2	FGL2	HC.M1	TRAPSM1	12.8836	58.966	2.19434	0.0003	0.0409751	yes
gene-MMP7	MMP7	HC.M1	TRAPSM1	640.365	105.979	-2.59511	0.00035	0.046174	yes
gene-TNFRSF4	TNFRSF4	HC.M1	TRAPSM1	41.0343	6.55373	-2.64644	0.0002	0.0296907	yes
gene-NR4A3	NR4A3	HC.M1	uSAIDM1	38.0327	6.00797	-2.66229	0.00035	0.046174	yes
gene-SLC1A2	SLC1A2	HC.M1	TRAPSM1	7.76265	1.17441	-2.72461	5e-05	0.00936823	yes
gene-SYNPO2	SYNPO2	HC.M1	uSAIDM1	7.30364	0.991441	-2.88102	5e-05	0.00936823	yes
gene-LOC440896	LOC440896	HC.M1	TRAPSM1	35.2515	4.69246	-2.90927	0.00035	0.046174	yes
gene-FSTL3	FSTL3	HC.M1	TRAPSM1	26.2107	3.44791	-2.92636	5e-05	0.00936823	yes
gene-MAPK11	MAPK11	HC.M1	TRAPSM1	17.5797	2.25856	-2.96043	0.00035	0.046174	yes
gene-FSTL1	FSTL1	HC.M1	TRAPSM1	7.03826	0.900478	-2.96646	0.0001	0.0167128	yes
gene-LPL	LPL	HC.M1	TRAPSM1	86.1698	10.9069	-2.98194	5e-05	0.00936823	yes
gene-TBC1D4	TBC1D4	HC.M1	TRAPSM1	11.9272	1.38177	-3.10967	5e-05	0.00936823	yes
gene-LAD1	LAD1	HC.M1	TRAPSM1	40.8454	4.26857	-3.25835	5e-05	0.00936823	yes
gene-TBC1D4	TBC1D4	HC.M1	uSAIDM1	11.9272	1.23879	-3.26725	0.0001	0.0167128	yes
gene-LAD1	LAD1	HC.M1	uSAIDM1	40.8454	4.14925	-3.29925	5e-05	0.00936823	yes
gene-TMEM131L	TMEM131L	HC.M1	uSAIDM1	8.77281	0.877129	-3.32218	0.00035	0.046174	yes
gene-PLEKHG1	PLEKHG1	HC.M1	TRAPSM1	2.47409	0.23149	-3.41788	0.00025	0.0356643	yes
gene-MAPK11	MAPK11	HC.M1	uSAIDM1	17.5797	1.64381	-3.41879	0.00035	0.046174	yes
gene-FN1	FN1	HC.M1	TRAPSM1	43.3756	4.02458	-3.42997	0.00035	0.046174	yes
gene-SLCO5A1	SLCO5A1	HC.M1	uSAIDM1	8.21176	0.747091	-3.45834	5e-05	0.00936823	yes
gene-DLL4	DLL4	HC.M1	TRAPSM1	9.08145	0.825803	-3.45905	0.0003	0.0409751	yes
gene-RGS1	RGS1	HC.M1	TRAPSM1	158.064	13.7297	-3.52513	0.0003	0.0409751	yes
gene-LRRC1	LRRC1	HC.M1	uSAIDM1	5.25439	0.442706	-3.5691	0.00025	0.0356643	yes
gene-TUBB2A	TUBB2A	HC.M1	uSAIDM1	51.5984	4.24055	-3.605	0.0002	0.0296907	yes
gene-CRIP1	CRIP1	HC.M1	uSAIDM1	868.768	69.1569	-3.65102	5e-05	0.00936823	yes
gene-BIRC3	BIRC3	HC.M1	uSAIDM1	241.203	17.9151	-3.751	5e-05	0.00936823	yes
gene-ANXA6	ANXA6	HC.M1	uSAIDM1	122.618	8.37743	-3.87152	0.00035	0.046174	yes
gene-WFDC21P	WFDC21P	HC.M1	uSAIDM1	188.881	12.6297	-3.90258	0.00035	0.046174	yes
gene-HLA-F	HLA-F	HC.M1	TRAPSM1	56.708	3.71506	-3.9321	0.0001	0.0167128	yes
gene-LOC440896	LOC440896	HC.M1	uSAIDM1	35.2515	2.14504	-4.03861	0.00015	0.0233485	yes
gene-CRIP1	CRIP1	HC.M1	TRAPSM1	868.768	50.0255	-4.11823	5e-05	0.00936823	yes
gene-CCL13	CCL13	HC.M1	uSAIDM1	79.5261	4.5531	-4.12651	0.00015	0.0233485	yes
gene-RGS1	RGS1	HC.M1	uSAIDM1	158.064	7.89494	-4.32344	5e-05	0.00936823	yes
gene-CCL17	CCL17	HC.M1	TRAPSM1	814.149	37.2448	-4.45018	5e-05	0.00936823	yes
gene-FSTL3	FSTL3	HC.M1	uSAIDM1	26.2107	1.19661	-4.45313	5e-05	0.00936823	yes
gene-TUBB2B	TUBB2B	HC.M1	TRAPSM1	14.8777	0.643929	-4.53011	0.0003	0.0409751	yes
gene-ANXA3	ANXA3	HC.M1	uSAIDM1	24.595	1.0165	-4.59669	0.00025	0.0356643	yes
gene-SYNPO	SYNPO	HC.M1	TRAPSM1	32.154	1.29718	-4.63154	5e-05	0.00936823	yes
gene-SERPINF1	SERPINF1	HC.M1	uSAIDM1	35.0892	1.38546	-4.66259	0.0001	0.0167128	yes
gene-FLT3	FLT3	HC.M1	TRAPSM1	9.15499	0.345558	-4.72756	0.0002	0.0296907	yes
gene-EHF	EHF	HC.M1	TRAPSM1	6.46459	0.231203	-4.80533	5e-05	0.00936823	yes
gene-RHOV	RHOV	HC.M1	TRAPSM1	48.2492	1.65434	-4.86617	5e-05	0.00936823	yes
gene-FSCN1	FSCN1	HC.M1	uSAIDM1	1392.51	39.3906	-5.14369	0.0002	0.0296907	yes
gene-KCNN1	KCNN1	HC.M1	TRAPSM1	14.3644	0.405754	-5.14575	0.00015	0.0233485	yes
gene-COL22A1	COL22A1	HC.M1	TRAPSM1	5.87637	0.163847	-5.1645	0.00025	0.0356643	yes
gene-CD200	CD200	HC.M1	TRAPSM1	10.4044	0.268425	-5.27653	0.0003	0.0409751	yes
gene-HLA-F	HLA-F	HC.M1	uSAIDM1	56.708	1.35594	-5.38618	0.0002	0.0296907	yes
gene-SYNPO	SYNPO	HC.M1	uSAIDM1	32.154	0.586499	-5.77673	5e-05	0.00936823	yes
gene-HLA-C-3	HLA-C	HC.M1	uSAIDM1	967.632	17.1456	-5.81855	5e-05	0.00936823	yes
gene-LIMCH1	LIMCH1	HC.M1	TRAPSM1	1.47663	0.0219827	-6.0698	5e-05	0.00936823	yes
gene-GJA4	GJA4	HC.M1	uSAIDM1	53.6542	0.785756	-6.09347	0.0002	0.0296907	yes
gene-HLA-DQA1	HLA-DQA1	HC.M1	uSAIDM1	178.538	1.65857	-6.75015	5e-05	0.00936823	yes
gene-CCL19	CCL19	HC.M1	uSAIDM1	804.819	7.45736	-6.75386	0.00025	0.0356643	yes
gene-EHF	EHF	HC.M1	uSAIDM1	6.46459	0.0579865	-6.8007	5e-05	0.00936823	yes
gene-CCL17	CCL17	HC.M1	uSAIDM1	814.149	6.21893	-7.03248	5e-05	0.00936823	yes
gene-HLA-B-2	HLA-B	HC.M1	uSAIDM1	369.742	1.48203	-7.9628	0.0001	0.0167128	yes
gene-HLA-A	HLA-A	HC.M1	TRAPSM1	961.099	0.901904	-10.0575	0.00025	0.0356643	yes
gene-AGPAT1	AGPAT1	HS1.M1	HS2.M1	1.2999	0	#NAME?	5e-05	0.00936823	yes
gene-ATF6B-3	ATF6B	HS1.M1	HS2.M1	1.41147	0	#NAME?	5e-05	0.00936823	yes
gene-B3GALT4-5	B3GALT4	HS1.M1	HS2.M1	1.87068	0	#NAME?	5e-05	0.00936823	yes
gene-CD1E	CD1E	HS1.M1	HS2.M1	1.64792	0	#NAME?	5e-05	0.00936823	yes
gene-CTAG2	CTAG2	HS1.M1	HS2.M1	0.85641	0	#NAME?	0.00015	0.0233485	yes
gene-GSTT1	GSTT1	HS1.M1	HS2.M1	7.24473	0	#NAME?	5e-05	0.00936823	yes
gene-HCP5-2	HCP5	HS1.M1	HS2.M1	2.9155	0	#NAME?	5e-05	0.00936823	yes
gene-HLA-DRA-2	HLA-DRA	HS1.M1	HS2.M1	102.377	0	#NAME?	5e-05	0.00936823	yes
gene-HLA-K	HLA-K	HS1.M1	HS2.M1	2.54714	0	#NAME?	5e-05	0.00936823	yes
gene-HLA-K-6	HLA-K	HS1.M1	HS2.M1	0.520531	0	#NAME?	5e-05	0.00936823	yes
gene-HLA-U	HLA-U	HS1.M1	HS2.M1	0.618086	0	#NAME?	5e-05	0.00936823	yes
gene-JCHAIN	JCHAIN	HS1.M1	HS2.M1	1.01318	0	#NAME?	5e-05	0.00936823	yes
gene-LILRA2-4	LILRA2	HS1.M1	HS2.M1	4.26546	0	#NAME?	5e-05	0.00936823	yes
gene-LILRA6-4	LILRA6	HS1.M1	HS2.M1	0.768034	0	#NAME?	5e-05	0.00936823	yes
gene-LILRB1-3	LILRB1	HS1.M1	HS2.M1	3.91103	0	#NAME?	5e-05	0.00936823	yes
gene-LILRB4-3	LILRB4	HS1.M1	HS2.M1	70.4526	0	#NAME?	5e-05	0.00936823	yes
gene-LOC391322	LOC391322	HS1.M1	HS2.M1	1.08362	0	#NAME?	5e-05	0.00936823	yes
gene-LOC653303	LOC653303	HS1.M1	HS2.M1	1.4968	0	#NAME?	5e-05	0.00936823	yes
gene-LST1-6	LST1	HS1.M1	HS2.M1	6.08291	0	#NAME?	5e-05	0.00936823	yes
gene-MED16-2	MED16	HS1.M1	HS2.M1	2.59514	0	#NAME?	5e-05	0.00936823	yes
gene-MICB-6	MICB	HS1.M1	HS2.M1	1.10954	0	#NAME?	5e-05	0.00936823	yes
gene-MND1	MND1	HS1.M1	HS2.M1	0.575259	0	#NAME?	5e-05	0.00936823	yes
gene-MTX1P1	MTX1P1	HS1.M1	HS2.M1	2.80475	0	#NAME?	5e-05	0.00936823	yes
gene-PPP1R11-5	PPP1R11	HS1.M1	HS2.M1	3.71604	0	#NAME?	5e-05	0.00936823	yes
gene-PRR20G	PRR20G	HS1.M1	HS2.M1	0.750857	0	#NAME?	5e-05	0.00936823	yes
gene-RPSAP47	RPSAP47	HS1.M1	HS2.M1	0.947183	0	#NAME?	5e-05	0.00936823	yes
gene-VPS52-6	VPS52	HS1.M1	HS2.M1	0.828849	0	#NAME?	5e-05	0.00936823	yes
gene-WDR46-5	WDR46	HS1.M1	HS2.M1	2.04476	0	#NAME?	5e-05	0.00936823	yes
gene-WDR81	WDR81	HS1.M1	HS2.M1	5.30119	0	#NAME?	5e-05	0.00936823	yes
gene-ZBTB22-5	ZBTB22	HS1.M1	HS2.M1	0.924787	0	#NAME?	5e-05	0.00936823	yes
gene-CBS	CBS	HS1.M1	HS2.M1	0	2.05288	inf	5e-05	0.00936823	yes
gene-CCL18-2	CCL18	HS1.M1	HS2.M1	0	33.5972	inf	5e-05	0.00936823	yes
gene-COG5-2	COG5	HS1.M1	HS2.M1	0	0.541699	inf	5e-05	0.00936823	yes
gene-EIF5AP4	EIF5AP4	HS1.M1	HS2.M1	0	0.976351	inf	5e-05	0.00936823	yes
gene-GATA1	GATA1	HS1.M1	HS2.M1	0	0.520869	inf	5e-05	0.00936823	yes
gene-GPANK1-3	GPANK1	HS1.M1	HS2.M1	0	1.13883	inf	5e-05	0.00936823	yes
gene-HCG26-6	HCG26	HS1.M1	HS2.M1	0	1.5658	inf	5e-05	0.00936823	yes
gene-HCG27-5	HCG27	HS1.M1	HS2.M1	0	0.96553	inf	5e-05	0.00936823	yes
gene-HLA-DQA1	HLA-DQA1	HS1.M1	HS2.M1	0	244.515	inf	5e-05	0.00936823	yes
gene-HLA-DQB1-3	HLA-DQB1	HS1.M1	HS2.M1	0	1.13461	inf	5e-05	0.00936823	yes
gene-HLA-K-4	HLA-K	HS1.M1	HS2.M1	0	1.4285	inf	5e-05	0.00936823	yes
gene-HSPA1A-5	HSPA1A	HS1.M1	HS2.M1	0	1.27793	inf	5e-05	0.00936823	yes
gene-LOC105371279	LOC105371279	HS1.M1	HS2.M1	0	3.02032	inf	5e-05	0.00936823	yes
gene-MICA-4	MICA	HS1.M1	HS2.M1	0	5.44035	inf	5e-05	0.00936823	yes
gene-MRPL45	MRPL45	HS1.M1	HS2.M1	0	0.525057	inf	5e-05	0.00936823	yes
gene-MTCO2P20	MTCO2P20	HS1.M1	HS2.M1	0	0.486932	inf	0.00035	0.046174	yes
gene-MYLPF	MYLPF	HS1.M1	HS2.M1	0	0.656006	inf	0.00025	0.0356643	yes
gene-NIPA2-2	NIPA2	HS1.M1	HS2.M1	0	1.16772	inf	5e-05	0.00936823	yes
gene-OR2AT1P	OR2AT1P	HS1.M1	HS2.M1	0	0.929584	inf	0.0001	0.0167128	yes
gene-PPP2CBP1	PPP2CBP1	HS1.M1	HS2.M1	0	0.829754	inf	5e-05	0.00936823	yes
gene-PRSS3	PRSS3	HS1.M1	HS2.M1	0	0.48006	inf	5e-05	0.00936823	yes
gene-RPL21P45	RPL21P45	HS1.M1	HS2.M1	0	1.01559	inf	0.00025	0.0356643	yes
gene-RPS9-8	RPS9	HS1.M1	HS2.M1	0	1.49177	inf	5e-05	0.00936823	yes
gene-TRIM31-3	TRIM31	HS1.M1	HS2.M1	0	1.23876	inf	5e-05	0.00936823	yes
gene-HLA-C-5	HLA-C	HS1.M1	HS2.M1	2.49838	1238.32	8.95318	5e-05	0.00936823	yes
gene-B2M-2	B2M	HS1.M1	HS2.M1	3.14453	1004.91	8.32001	5e-05	0.00936823	yes
gene-HLA-A-8	HLA-A	HS1.M1	HS2.M1	1.90773	176.151	6.52881	5e-05	0.00936823	yes
gene-HLA-C-4	HLA-C	HS1.M1	HS2.M1	4.28139	125.628	4.87494	5e-05	0.00936823	yes
gene-APOBEC3B	APOBEC3B	HS1.M1	HS2.M1	1.10379	25.4	4.52429	5e-05	0.00936823	yes
gene-HLA-B-5	HLA-B	HS1.M1	HS2.M1	77.1492	1440.25	4.22252	5e-05	0.00936823	yes
gene-HLA-B-4	HLA-B	HS1.M1	HS2.M1	38.6812	658.3	4.08904	5e-05	0.00936823	yes
gene-PTGDS	PTGDS	HS1.M1	HS2.M1	32.941	398.596	3.59697	5e-05	0.00936823	yes
gene-NINL	NINL	HS1.M1	HS2.M1	0.249011	2.60921	3.38933	5e-05	0.00936823	yes
gene-ARL4D	ARL4D	HS1.M1	HS2.M1	7.57836	79.0128	3.38213	5e-05	0.00936823	yes
gene-SNHG5	SNHG5	HS1.M1	HS2.M1	34.3456	324.744	3.24111	5e-05	0.00936823	yes
gene-HLA-DRB1-2	HLA-DRB1	HS1.M1	HS2.M1	1.72371	16.0301	3.2172	5e-05	0.00936823	yes
gene-IGFN1	IGFN1	HS1.M1	HS2.M1	0.175973	1.47828	3.0705	5e-05	0.00936823	yes
gene-TMEM114	TMEM114	HS1.M1	HS2.M1	0.981792	7.96709	3.02056	0.00035	0.046174	yes
gene-HLA-B	HLA-B	HS1.M1	HS2.M1	76.4895	551.333	2.84959	5e-05	0.00936823	yes
gene-SLC7A8	SLC7A8	HS1.M1	HS2.M1	4.37865	31.5324	2.84827	5e-05	0.00936823	yes
gene-ME3	ME3	HS1.M1	HS2.M1	0.138432	0.95143	2.78092	0.0003	0.0409751	yes
gene-SIRPB1	SIRPB1	HS1.M1	HS2.M1	4.53451	29.8957	2.72092	5e-05	0.00936823	yes
gene-WDR81-2	WDR81	HS1.M1	HS2.M1	0.964193	6.22805	2.69139	0.0003	0.0409751	yes
gene-PRDX2	PRDX2	HS1.M1	HS2.M1	3.72694	22.5332	2.59599	5e-05	0.00936823	yes
gene-PADI2	PADI2	HS1.M1	HS2.M1	2.40021	13.347	2.47529	5e-05	0.00936823	yes
gene-PHETA1	PHETA1	HS1.M1	HS2.M1	5.18756	28.7017	2.46801	5e-05	0.00936823	yes
gene-CHIT1	CHIT1	HS1.M1	HS2.M1	155.021	843.953	2.4447	0.00015	0.0233485	yes
gene-DDX11	DDX11	HS1.M1	HS2.M1	1.10423	5.95269	2.4305	5e-05	0.00936823	yes
gene-TNFRSF18	TNFRSF18	HS1.M1	HS2.M1	6.93932	36.161	2.38157	0.00015	0.0233485	yes
gene-VNN1	VNN1	HS1.M1	HS2.M1	3.2122	15.1464	2.23734	0.0001	0.0167128	yes
gene-LSR	LSR	HS1.M1	HS2.M1	11.5262	47.1079	2.03105	0.0001	0.0167128	yes
gene-TNFSF15	TNFSF15	HS1.M1	HS2.M1	24.3251	89.811	1.88445	0.0001	0.0167128	yes
gene-SLC28A3	SLC28A3	HS1.M1	HS2.M1	14.3659	46.7369	1.70192	0.00035	0.046174	yes
gene-CCL2	CCL2	HS1.M1	HS2.M1	525.666	152.855	-1.78198	0.00015	0.0233485	yes
gene-FCGR3A	FCGR3A	HS1.M1	HS2.M1	39.8186	9.88843	-2.00963	0.00015	0.0233485	yes
gene-KANK1	KANK1	HS1.M1	HS2.M1	1.46829	0.345907	-2.08568	0.0003	0.0409751	yes
gene-SESN3	SESN3	HS1.M1	HS2.M1	2.26789	0.53284	-2.08958	0.00025	0.0356643	yes
gene-HLA-A	HLA-A	HS1.M1	HS2.M1	1484.11	316.663	-2.22858	5e-05	0.00936823	yes
gene-KLHDC7B	KLHDC7B	HS1.M1	HS2.M1	8.98534	1.90984	-2.23412	0.0001	0.0167128	yes
gene-ANXA6	ANXA6	HS1.M1	HS2.M1	46.9956	9.20646	-2.35181	5e-05	0.00936823	yes
gene-AXL	AXL	HS1.M1	HS2.M1	4.75763	0.924143	-2.36405	0.00035	0.046174	yes
gene-TMTC1	TMTC1	HS1.M1	HS2.M1	2.99254	0.532008	-2.49185	0.0003	0.0409751	yes
gene-CCL7	CCL7	HS1.M1	HS2.M1	181.936	31.6471	-2.52329	5e-05	0.00936823	yes
gene-TIMP3	TIMP3	HS1.M1	HS2.M1	24.2261	4.07468	-2.5718	5e-05	0.00936823	yes
gene-CCL13	CCL13	HS1.M1	HS2.M1	36.8447	5.96298	-2.62735	5e-05	0.00936823	yes
gene-MTUS1	MTUS1	HS1.M1	HS2.M1	6.72966	1.03396	-2.70235	5e-05	0.00936823	yes
gene-ICOSLG	ICOSLG	HS1.M1	HS2.M1	4.01263	0.615945	-2.70368	5e-05	0.00936823	yes
gene-THNSL2	THNSL2	HS1.M1	HS2.M1	9.42513	1.41984	-2.73079	0.0002	0.0296907	yes
gene-CLEC4F	CLEC4F	HS1.M1	HS2.M1	1.29174	0.15801	-3.03122	5e-05	0.00936823	yes
gene-PLEKHG1	PLEKHG1	HS1.M1	HS2.M1	0.866475	0.0897767	-3.27075	0.00025	0.0356643	yes
gene-CST7	CST7	HS1.M1	HS2.M1	31.802	3.07193	-3.3719	5e-05	0.00936823	yes
gene-SYNPO	SYNPO	HS1.M1	HS2.M1	5.88497	0.502366	-3.55022	5e-05	0.00936823	yes
gene-HLA-DRB3-2	HLA-DRB3	HS1.M1	HS2.M1	386.099	32.2304	-3.58248	5e-05	0.00936823	yes
gene-CCL17	CCL17	HS1.M1	HS2.M1	132.164	10.2585	-3.68744	5e-05	0.00936823	yes
gene-HLA-A-7	HLA-A	HS1.M1	HS2.M1	2016.43	151.701	-3.7325	5e-05	0.00936823	yes
gene-CCL19	CCL19	HS1.M1	HS2.M1	79.8073	5.15835	-3.95154	5e-05	0.00936823	yes
gene-ZBTB32	ZBTB32	HS1.M1	HS2.M1	3.12441	0.155936	-4.32456	5e-05	0.00936823	yes
gene-GP1BA	GP1BA	HS1.M1	HS2.M1	34.7644	0.987049	-5.13834	5e-05	0.00936823	yes
gene-HLA-F	HLA-F	HS1.M1	HS2.M1	104.026	2.10901	-5.62423	5e-05	0.00936823	yes
gene-HLA-B-6	HLA-B	HS1.M1	HS2.M1	36.229	0.365205	-6.63229	0.00025	0.0356643	yes

## Sheet: M2
gene_id	gene	sample_1	sample_2	value_1	value_2	log2(fold_change)	p_value	q_value	significant
gene-AP2A2-3	AP2A2	HC.M2	HS1.M2	1.31972	0	#NAME?	5e-05	0.00187392	yes
gene-BRD2-4	BRD2	HC.M2	HS1.M2	1.88476	0	#NAME?	5e-05	0.00187392	yes
gene-CBS	CBS	HC.M2	HS1.M2	1.99116	0	#NAME?	5e-05	0.00187392	yes
gene-CES1-2	CES1	HC.M2	HS1.M2	3.13852	0	#NAME?	5e-05	0.00187392	yes
gene-CLDN23-2	CLDN23	HC.M2	HS1.M2	0.979104	0	#NAME?	5e-05	0.00187392	yes
gene-DUSP14-2	DUSP14	HC.M2	HS1.M2	0.614752	0	#NAME?	5e-05	0.00187392	yes
gene-FAM3B	FAM3B	HC.M2	HS1.M2	0.497055	0	#NAME?	5e-05	0.00187392	yes
gene-GTF2H4-3	GTF2H4	HC.M2	HS1.M2	1.26042	0	#NAME?	5e-05	0.00187392	yes
gene-H2AC13	H2AC13	HC.M2	HS1.M2	1.69919	0	#NAME?	0.00105	0.0238974	yes
gene-H2BC8	H2BC8	HC.M2	HS1.M2	1.34367	0	#NAME?	0.0019	0.0377478	yes
gene-HLA-C-6	HLA-C	HC.M2	HS1.M2	1.11214	0	#NAME?	5e-05	0.00187392	yes
gene-HLA-DMB-2	HLA-DMB	HC.M2	HS1.M2	7.47441	0	#NAME?	5e-05	0.00187392	yes
gene-HLA-DQA1	HLA-DQA1	HC.M2	HS1.M2	423.191	0	#NAME?	5e-05	0.00187392	yes
gene-HLA-DQB1	HLA-DQB1	HC.M2	HS1.M2	124.586	0	#NAME?	5e-05	0.00187392	yes
gene-HLA-DQB1-3	HLA-DQB1	HC.M2	HS1.M2	1.66721	0	#NAME?	5e-05	0.00187392	yes
gene-HLA-DQB1-5	HLA-DQB1	HC.M2	HS1.M2	18.5535	0	#NAME?	5e-05	0.00187392	yes
gene-HLA-DQB1-7	HLA-DQB1	HC.M2	HS1.M2	12.6941	0	#NAME?	5e-05	0.00187392	yes
gene-HLA-DRA-3	HLA-DRA	HC.M2	HS1.M2	3.0392	0	#NAME?	5e-05	0.00187392	yes
gene-HLA-DRB1	HLA-DRB1	HC.M2	HS1.M2	646.38	0	#NAME?	5e-05	0.00187392	yes
gene-HLA-DRB4-3	HLA-DRB4	HC.M2	HS1.M2	35.6965	0	#NAME?	5e-05	0.00187392	yes
gene-HLA-DRB5	HLA-DRB5	HC.M2	HS1.M2	330.912	0	#NAME?	5e-05	0.00187392	yes
gene-HLA-F-7	HLA-F	HC.M2	HS1.M2	5.46716	0	#NAME?	5e-05	0.00187392	yes
gene-HSPA1A-5	HSPA1A	HC.M2	HS1.M2	1.65648	0	#NAME?	5e-05	0.00187392	yes
gene-LILRA6-2	LILRA6	HC.M2	HS1.M2	2.35812	0	#NAME?	5e-05	0.00187392	yes
gene-LILRA6-5	LILRA6	HC.M2	HS1.M2	3.5105	0	#NAME?	5e-05	0.00187392	yes
gene-LOC100862682	LOC100862682	HC.M2	HS1.M2	0.430456	0	#NAME?	5e-05	0.00187392	yes
gene-LOC105370202	LOC105370202	HC.M2	HS1.M2	2.7527	0	#NAME?	5e-05	0.00187392	yes
gene-LOC105373595	LOC105373595	HC.M2	HS1.M2	4.29276	0	#NAME?	5e-05	0.00187392	yes
gene-LOC105376306	LOC105376306	HC.M2	HS1.M2	0.806341	0	#NAME?	0.0014	0.029874	yes
gene-LOC105376861	LOC105376861	HC.M2	HS1.M2	0.557968	0	#NAME?	0.00095	0.0221868	yes
gene-LOC107987373	LOC107987373	HC.M2	HS1.M2	20.1615	0	#NAME?	5e-05	0.00187392	yes
gene-LOC107987462	LOC107987462	HC.M2	HS1.M2	15.3099	0	#NAME?	5e-05	0.00187392	yes
gene-MICA-4	MICA	HC.M2	HS1.M2	1.98858	0	#NAME?	5e-05	0.00187392	yes
gene-MRPS36-2	MRPS36	HC.M2	HS1.M2	1.81219	0	#NAME?	5e-05	0.00187392	yes
gene-MT1L	MT1L	HC.M2	HS1.M2	3.32324	0	#NAME?	5e-05	0.00187392	yes
gene-PSMB8-4	PSMB8	HC.M2	HS1.M2	6.92724	0	#NAME?	5e-05	0.00187392	yes
gene-PSPHP1	PSPHP1	HC.M2	HS1.M2	10.4223	0	#NAME?	5e-05	0.00187392	yes
gene-A4GALT	A4GALT	HC.M2	HS2.M2	0.61135	0	#NAME?	5e-05	0.00187392	yes
gene-ADSS1	ADSS1	HC.M2	HS2.M2	0.460899	0	#NAME?	5e-05	0.00187392	yes
gene-AP2A2-2	AP2A2	HC.M2	HS2.M2	1.37925	0	#NAME?	5e-05	0.00187392	yes
gene-AP2A2-3	AP2A2	HC.M2	HS2.M2	1.31972	0	#NAME?	5e-05	0.00187392	yes
gene-BRD2-4	BRD2	HC.M2	HS2.M2	1.88476	0	#NAME?	5e-05	0.00187392	yes
gene-C12orf75	C12orf75	HC.M2	HS2.M2	1.01407	0	#NAME?	5e-05	0.00187392	yes
gene-CCR7	CCR7	HC.M2	HS2.M2	0.911924	0	#NAME?	5e-05	0.00187392	yes
gene-CLDN23	CLDN23	HC.M2	HS2.M2	4.51467	0	#NAME?	5e-05	0.00187392	yes
gene-DHRS2	DHRS2	HC.M2	HS2.M2	1.37171	0	#NAME?	5e-05	0.00187392	yes
gene-FAM3B	FAM3B	HC.M2	HS2.M2	0.497055	0	#NAME?	5e-05	0.00187392	yes
gene-FOPNL-2	FOPNL	HC.M2	HS2.M2	1.00997	0	#NAME?	5e-05	0.00187392	yes
gene-GSTT1	GSTT1	HC.M2	HS2.M2	81.4013	0	#NAME?	5e-05	0.00187392	yes
gene-GTF2H4-3	GTF2H4	HC.M2	HS2.M2	1.26042	0	#NAME?	5e-05	0.00187392	yes
gene-H1-4	H1-4	HC.M2	HS2.M2	0.464747	0	#NAME?	0.0025	0.046458	yes
gene-HLA-DMB-2	HLA-DMB	HC.M2	HS2.M2	7.47441	0	#NAME?	5e-05	0.00187392	yes
gene-HLA-DRB5	HLA-DRB5	HC.M2	HS2.M2	330.912	0	#NAME?	5e-05	0.00187392	yes
gene-HLA-F-7	HLA-F	HC.M2	HS2.M2	5.46716	0	#NAME?	5e-05	0.00187392	yes
gene-HLA-K	HLA-K	HC.M2	HS2.M2	0.501955	0	#NAME?	0.0001	0.00348828	yes
gene-IDO1	IDO1	HC.M2	HS2.M2	0.826662	0	#NAME?	5e-05	0.00187392	yes
gene-IFI44L	IFI44L	HC.M2	HS2.M2	0.525359	0	#NAME?	5e-05	0.00187392	yes
gene-LOC100996756	LOC100996756	HC.M2	HS2.M2	1.50029	0	#NAME?	5e-05	0.00187392	yes
gene-LOC105376306	LOC105376306	HC.M2	HS2.M2	0.806341	0	#NAME?	0.0014	0.029874	yes
gene-LOC107987462	LOC107987462	HC.M2	HS2.M2	15.3099	0	#NAME?	5e-05	0.00187392	yes
gene-LOC391322	LOC391322	HC.M2	HS2.M2	4.12409	0	#NAME?	5e-05	0.00187392	yes
gene-LOC653303	LOC653303	HC.M2	HS2.M2	2.15922	0	#NAME?	5e-05	0.00187392	yes
gene-LYPD3	LYPD3	HC.M2	HS2.M2	0.511273	0	#NAME?	5e-05	0.00187392	yes
gene-MED16-2	MED16	HC.M2	HS2.M2	2.68435	0	#NAME?	5e-05	0.00187392	yes
gene-MRPS36-2	MRPS36	HC.M2	HS2.M2	1.81219	0	#NAME?	5e-05	0.00187392	yes
gene-MTX1P1	MTX1P1	HC.M2	HS2.M2	5.17655	0	#NAME?	5e-05	0.00187392	yes
gene-MUCL1	MUCL1	HC.M2	HS2.M2	1.23439	0	#NAME?	0.00055	0.0143817	yes
gene-PSMB8-4	PSMB8	HC.M2	HS2.M2	6.92724	0	#NAME?	5e-05	0.00187392	yes
gene-PSPHP1	PSPHP1	HC.M2	HS2.M2	10.4223	0	#NAME?	5e-05	0.00187392	yes
gene-RPSAP47	RPSAP47	HC.M2	HS2.M2	2.23127	0	#NAME?	5e-05	0.00187392	yes
gene-STEAP1	STEAP1	HC.M2	HS2.M2	1.19768	0	#NAME?	5e-05	0.00187392	yes
gene-TUBB2B	TUBB2B	HC.M2	HS2.M2	0.531022	0	#NAME?	5e-05	0.00187392	yes
gene-CCL23-2	CCL23	HC.M2	HS1.M2	0	16.6633	inf	5e-05	0.00187392	yes
gene-CTAG2	CTAG2	HC.M2	HS1.M2	0	4.42887	inf	5e-05	0.00187392	yes
gene-HLA-DQA2-4	HLA-DQA2	HC.M2	HS1.M2	0	0.734746	inf	5e-05	0.00187392	yes
gene-HLA-DRA-2	HLA-DRA	HC.M2	HS1.M2	0	178.21	inf	5e-05	0.00187392	yes
gene-LILRA2-4	LILRA2	HC.M2	HS1.M2	0	3.297	inf	5e-05	0.00187392	yes
gene-LINC01500	LINC01500	HC.M2	HS1.M2	0	0.489736	inf	0.00175	0.0354726	yes
gene-LOC107985960	LOC107985960	HC.M2	HS1.M2	0	0.605346	inf	0.00095	0.0221868	yes
gene-MICA-AS1-2	MICA-AS1	HC.M2	HS1.M2	0	0.829065	inf	5e-05	0.00187392	yes
gene-PPP1R11-5	PPP1R11	HC.M2	HS1.M2	0	3.16295	inf	5e-05	0.00187392	yes
gene-TNIP3	TNIP3	HC.M2	HS1.M2	0	0.706173	inf	5e-05	0.00187392	yes
gene-USP32P2	USP32P2	HC.M2	HS1.M2	0	1.08996	inf	5e-05	0.00187392	yes
gene-ZBTB22-5	ZBTB22	HC.M2	HS1.M2	0	0.493863	inf	5e-05	0.00187392	yes
gene-CCL23-2	CCL23	HC.M2	HS2.M2	0	11.8403	inf	5e-05	0.00187392	yes
gene-HCG26-6	HCG26	HC.M2	HS2.M2	0	0.799414	inf	5e-05	0.00187392	yes
gene-LINC01500	LINC01500	HC.M2	HS2.M2	0	0.46468	inf	0.0019	0.0377478	yes
gene-LINC02623	LINC02623	HC.M2	HS2.M2	0	0.804049	inf	5e-05	0.00187392	yes
gene-LOC101928156	LOC101928156	HC.M2	HS2.M2	0	0.814819	inf	0.0006	0.0153917	yes
gene-LOC112267900	LOC112267900	HC.M2	HS2.M2	0	0.977856	inf	5e-05	0.00187392	yes
gene-MICE-5	MICE	HC.M2	HS2.M2	0	0.549901	inf	5e-05	0.00187392	yes
gene-MRPL45	MRPL45	HC.M2	HS2.M2	0	1.98629	inf	5e-05	0.00187392	yes
gene-SPINK6	SPINK6	HC.M2	HS2.M2	0	2.76757	inf	5e-05	0.00187392	yes
gene-TRIM63	TRIM63	HC.M2	HS2.M2	0	0.490242	inf	5e-05	0.00187392	yes
gene-B2M-2	B2M	HC.M2	HS2.M2	0.781816	249.876	8.32017	5e-05	0.00187392	yes
gene-SERPINA1-2	SERPINA1	HC.M2	HS1.M2	0.0708096	8.01534	6.82268	0.0002	0.00635301	yes
gene-HLA-DRB3-2	HLA-DRB3	HC.M2	HS1.M2	6.91776	555.531	6.32742	5e-05	0.00187392	yes
gene-SERPINA1-2	SERPINA1	HC.M2	HS2.M2	0.0708096	5.17979	6.19281	0.0002	0.00635301	yes
gene-GTF2H2	GTF2H2	HC.M2	HS1.M2	0.0312947	2.28308	6.18892	0.0019	0.0377478	yes
gene-HLA-C	HLA-C	HC.M2	HS2.M2	4.11314	188.626	5.51915	5e-05	0.00187392	yes
gene-HLA-C	HLA-C	HC.M2	HS1.M2	4.11314	159.681	5.27881	5e-05	0.00187392	yes
gene-PADI2	PADI2	HC.M2	HS2.M2	0.710969	12.0124	4.07859	5e-05	0.00187392	yes
gene-LOC728488	LOC728488	HC.M2	HS1.M2	0.131605	1.98366	3.91388	5e-05	0.00187392	yes
gene-RET	RET	HC.M2	HS2.M2	0.261158	3.92395	3.90931	5e-05	0.00187392	yes
gene-HLA-A-7	HLA-A	HC.M2	HS1.M2	58.8594	735.677	3.64373	5e-05	0.00187392	yes
gene-GP1BA	GP1BA	HC.M2	HS1.M2	0.350479	4.00687	3.51508	5e-05	0.00187392	yes
gene-KLHDC7B	KLHDC7B	HC.M2	HS1.M2	0.0553984	0.627277	3.50119	0.0018	0.0362557	yes
gene-PPP1R11	PPP1R11	HC.M2	HS1.M2	0.183649	1.87585	3.35252	0.00225	0.0429439	yes
gene-GPR35	GPR35	HC.M2	HS1.M2	2.39941	23.4957	3.29164	5e-05	0.00187392	yes
gene-LOC730101	LOC730101	HC.M2	HS1.M2	0.0900061	0.858684	3.25403	0.00145	0.0305854	yes
gene-HHLA2	HHLA2	HC.M2	HS1.M2	0.315547	2.8166	3.15803	5e-05	0.00187392	yes
gene-RRAD	RRAD	HC.M2	HS2.M2	0.247166	2.13225	3.10883	0.0018	0.0362557	yes
gene-IL17RB	IL17RB	HC.M2	HS2.M2	5.07063	42.8431	3.07883	5e-05	0.00187392	yes
gene-MLPH	MLPH	HC.M2	HS1.M2	0.695189	5.78423	3.05665	5e-05	0.00187392	yes
gene-CCL4L1	CCL4L1	HC.M2	HS1.M2	1.24839	10.1488	3.02317	0.0006	0.0153917	yes
gene-LRRC32	LRRC32	HC.M2	HS2.M2	0.186034	1.41832	2.93055	0.0001	0.00348828	yes
gene-LOC102723765	LOC102723765	HC.M2	HS1.M2	0.485733	3.65975	2.91351	0.00035	0.0100784	yes
gene-CXCL8	CXCL8	HC.M2	HS1.M2	2.85879	21.5333	2.9131	5e-05	0.00187392	yes
gene-CRH	CRH	HC.M2	HS2.M2	1.9128	13.5061	2.81985	5e-05	0.00187392	yes
gene-KCNJ15	KCNJ15	HC.M2	HS2.M2	0.0910403	0.611761	2.74839	0.0017	0.0346531	yes
gene-IL17RB	IL17RB	HC.M2	HS1.M2	5.07063	32.2573	2.66939	5e-05	0.00187392	yes
gene-GLB1L2	GLB1L2	HC.M2	HS2.M2	0.489406	3.08181	2.65467	5e-05	0.00187392	yes
gene-HLA-DRB3-2	HLA-DRB3	HC.M2	HS2.M2	6.91776	43.5599	2.65462	5e-05	0.00187392	yes
gene-TMEM176B	TMEM176B	HC.M2	HS2.M2	78.1098	490.176	2.64972	5e-05	0.00187392	yes
gene-CCL24	CCL24	HC.M2	HS2.M2	81.6802	502.661	2.62153	5e-05	0.00187392	yes
gene-FPR2	FPR2	HC.M2	HS2.M2	0.262837	1.60289	2.60843	0.0008	0.0193585	yes
gene-SCD5	SCD5	HC.M2	HS2.M2	0.277183	1.65878	2.58121	0.0002	0.00635301	yes
gene-TNFRSF11B	TNFRSF11B	HC.M2	HS1.M2	0.271883	1.61001	2.56601	0.0025	0.046458	yes
gene-ICOSLG	ICOSLG	HC.M2	HS1.M2	0.772934	4.5627	2.56147	5e-05	0.00187392	yes
gene-COL6A3	COL6A3	HC.M2	HS1.M2	0.149072	0.86065	2.52941	5e-05	0.00187392	yes
gene-HAMP	HAMP	HC.M2	HS1.M2	6.42697	36.8318	2.51874	0.0001	0.00348828	yes
gene-HLA-DRB1-2	HLA-DRB1	HC.M2	HS2.M2	5.35788	30.6091	2.51423	5e-05	0.00187392	yes
gene-CCL4L1	CCL4L1	HC.M2	HS2.M2	1.24839	7.13086	2.51401	0.00225	0.0429439	yes
gene-GFRA2	GFRA2	HC.M2	HS2.M2	0.436872	2.43306	2.47749	5e-05	0.00187392	yes
gene-HLA-B-2	HLA-B	HC.M2	HS1.M2	164.694	911.094	2.46781	5e-05	0.00187392	yes
gene-HLA-DOA-6	HLA-DOA	HC.M2	HS2.M2	0.186615	1.0282	2.46198	0.00095	0.0221868	yes
gene-WDR81-2	WDR81	HC.M2	HS2.M2	1.72209	9.29208	2.43184	5e-05	0.00187392	yes
gene-SEPTIN4	SEPTIN4	HC.M2	HS1.M2	0.148772	0.796627	2.42081	5e-05	0.00187392	yes
gene-LILRA6-2	LILRA6	HC.M2	HS2.M2	2.35812	12.0312	2.35107	5e-05	0.00187392	yes
gene-GFRA2	GFRA2	HC.M2	HS1.M2	0.436872	2.22497	2.34851	5e-05	0.00187392	yes
gene-SIRPAP1	SIRPAP1	HC.M2	HS2.M2	0.252892	1.27284	2.33146	0.00235	0.0444536	yes
gene-OSM	OSM	HC.M2	HS1.M2	1.72803	8.68722	2.32976	5e-05	0.00187392	yes
gene-CXCL2	CXCL2	HC.M2	HS1.M2	0.772746	3.87096	2.32462	0.0007	0.0173942	yes
gene-CCL26	CCL26	HC.M2	HS2.M2	127.133	629.603	2.3081	5e-05	0.00187392	yes
gene-CXCL3	CXCL3	HC.M2	HS1.M2	0.871792	4.11792	2.23986	0.00085	0.020337	yes
gene-CMKLR1	CMKLR1	HC.M2	HS1.M2	0.622142	2.90685	2.22414	5e-05	0.00187392	yes
gene-TMEM176B	TMEM176B	HC.M2	HS1.M2	78.1098	360.524	2.20652	5e-05	0.00187392	yes
gene-GOLGA8N-3	GOLGA8N	HC.M2	HS1.M2	0.173274	0.796471	2.20057	0.00025	0.00764057	yes
gene-SIGLEC16	SIGLEC16	HC.M2	HS2.M2	0.3442	1.57087	2.19025	0.0001	0.00348828	yes
gene-SIGLEC11	SIGLEC11	HC.M2	HS2.M2	0.538109	2.42256	2.17056	0.00025	0.00764057	yes
gene-GCNT3	GCNT3	HC.M2	HS2.M2	0.128098	0.571527	2.15757	0.0016	0.0330063	yes
gene-C1S	C1S	HC.M2	HS1.M2	0.581922	2.56098	2.1378	5e-05	0.00187392	yes
gene-EDN1	EDN1	HC.M2	HS1.M2	0.313716	1.32696	2.0806	0.002	0.0392573	yes
gene-TMEM176A	TMEM176A	HC.M2	HS1.M2	39.2496	165.231	2.07374	0.00025	0.00764057	yes
gene-HSD11B1	HSD11B1	HC.M2	HS1.M2	39.1108	163.519	2.06382	5e-05	0.00187392	yes
gene-S1PR3	S1PR3	HC.M2	HS1.M2	0.171367	0.713188	2.05719	0.00115	0.0257105	yes
gene-FPR1	FPR1	HC.M2	HS1.M2	1.13818	4.7017	2.04645	0.00105	0.0238974	yes
gene-CCL13	CCL13	HC.M2	HS1.M2	159.402	653.985	2.03659	5e-05	0.00187392	yes
gene-MARCO	MARCO	HC.M2	HS2.M2	58.6776	240.33	2.03414	5e-05	0.00187392	yes
gene-CX3CL1	CX3CL1	HC.M2	HS1.M2	0.234609	0.942362	2.00603	0.00155	0.0322329	yes
gene-LILRB2	LILRB2	HC.M2	HS2.M2	0.687431	2.75466	2.00259	0.00055	0.0143817	yes
gene-HS3ST2	HS3ST2	HC.M2	HS1.M2	7.35362	29.3368	1.99618	5e-05	0.00187392	yes
gene-CLDN23-2	CLDN23	HC.M2	HS2.M2	0.979104	3.86648	1.98149	0.0006	0.0153917	yes
gene-HLA-DRB1-5	HLA-DRB1	HC.M2	HS2.M2	3.04717	12.023	1.98025	0.0001	0.00348828	yes
gene-CCL13	CCL13	HC.M2	HS2.M2	159.402	626.254	1.97408	5e-05	0.00187392	yes
gene-IL7R	IL7R	HC.M2	HS1.M2	3.68449	14.4141	1.96795	5e-05	0.00187392	yes
gene-LOC101929959	LOC101929959	HC.M2	HS2.M2	0.713228	2.78377	1.9646	0.0027	0.0491187	yes
gene-CXCL3	CXCL3	HC.M2	HS2.M2	0.871792	3.36424	1.94823	0.0022	0.0422181	yes
gene-DNASE1L3	DNASE1L3	HC.M2	HS1.M2	6.4885	25.038	1.94816	5e-05	0.00187392	yes
gene-WNT5A	WNT5A	HC.M2	HS1.M2	0.290964	1.12121	1.94614	0.0001	0.00348828	yes
gene-IL1B	IL1B	HC.M2	HS2.M2	1.21074	4.64738	1.94053	5e-05	0.00187392	yes
gene-TMEM37	TMEM37	HC.M2	HS2.M2	1.35252	5.18752	1.93939	0.0001	0.00348828	yes
gene-TSPAN7	TSPAN7	HC.M2	HS1.M2	1.13789	4.30766	1.92055	0.0003	0.00889478	yes
gene-TMEM176A	TMEM176A	HC.M2	HS2.M2	39.2496	148.37	1.91845	0.0005	0.0133425	yes
gene-PPBP	PPBP	HC.M2	HS2.M2	20.681	78.0703	1.91647	5e-05	0.00187392	yes
gene-SLCO5A1	SLCO5A1	HC.M2	HS1.M2	0.165056	0.622579	1.9153	0.0014	0.029874	yes
gene-TM4SF1	TM4SF1	HC.M2	HS2.M2	1.41821	5.3488	1.91515	0.0002	0.00635301	yes
gene-SYNPO	SYNPO	HC.M2	HS1.M2	0.255977	0.958862	1.90531	0.00045	0.0122947	yes
gene-LOC102724993	LOC102724993	HC.M2	HS2.M2	0.834193	3.11268	1.89971	0.0019	0.0377478	yes
gene-CLCN4	CLCN4	HC.M2	HS1.M2	0.230255	0.856341	1.89495	0.0001	0.00348828	yes
gene-VSIG4	VSIG4	HC.M2	HS2.M2	36.4967	135.261	1.88991	5e-05	0.00187392	yes
gene-FRMPD2	FRMPD2	HC.M2	HS2.M2	0.308279	1.13873	1.88511	0.00025	0.00764057	yes
gene-NMRK2	NMRK2	HC.M2	HS2.M2	0.926509	3.42124	1.88464	0.0016	0.0330063	yes
gene-SLC9A5	SLC9A5	HC.M2	HS1.M2	0.540366	1.96926	1.86565	5e-05	0.00187392	yes
gene-CDH23	CDH23	HC.M2	HS2.M2	15.3915	55.8509	1.85945	5e-05	0.00187392	yes
gene-MIR3945HG	MIR3945HG	HC.M2	HS1.M2	2.37564	8.5642	1.85	5e-05	0.00187392	yes
gene-NT5C3B	NT5C3B	HC.M2	HS2.M2	4.37268	15.685	1.84279	5e-05	0.00187392	yes
gene-CYYR1	CYYR1	HC.M2	HS1.M2	0.285387	0.994721	1.80137	0.0017	0.034653	yes
gene-CCL2	CCL2	HC.M2	HS2.M2	85.2198	295.968	1.79618	5e-05	0.00187392	yes
gene-CXCR2	CXCR2	HC.M2	HS2.M2	1.54089	5.33731	1.79235	0.0001	0.00348828	yes
gene-IL6	IL6	HC.M2	HS2.M2	1.74963	6.04296	1.7882	0.0014	0.029874	yes
gene-CMKLR1	CMKLR1	HC.M2	HS2.M2	0.622142	2.12546	1.77246	5e-05	0.00187392	yes
gene-NOTCH2NLB	NOTCH2NLB	HC.M2	HS2.M2	0.635808	2.13029	1.74439	0.0005	0.0133425	yes
gene-LOC107984482	LOC107984482	HC.M2	HS2.M2	2.08708	6.93898	1.73323	0.0001	0.00348828	yes
gene-ST18	ST18	HC.M2	HS1.M2	0.650678	2.15254	1.72602	5e-05	0.00187392	yes
gene-LOC107985217	LOC107985217	HC.M2	HS1.M2	0.223892	0.735576	1.71607	0.00195	0.0385014	yes
gene-CCL18-2	CCL18	HC.M2	HS2.M2	25.5017	82.7946	1.69895	5e-05	0.00187392	yes
gene-IL6	IL6	HC.M2	HS1.M2	1.74963	5.64535	1.69001	0.00195	0.0385014	yes
gene-CCL8	CCL8	HC.M2	HS1.M2	4.75955	15.2745	1.68223	5e-05	0.00187392	yes
gene-HLA-B	HLA-B	HC.M2	HS2.M2	72.721	232.982	1.67977	5e-05	0.00187392	yes
gene-CFH	CFH	HC.M2	HS2.M2	1.19422	3.82125	1.67798	0.0009	0.0212637	yes
gene-KLK4	KLK4	HC.M2	HS2.M2	2.14895	6.6357	1.62662	0.00135	0.0291178	yes
gene-SORL1	SORL1	HC.M2	HS2.M2	1.34008	4.08753	1.60891	5e-05	0.00187392	yes
gene-LOC100506258	LOC100506258	HC.M2	HS1.M2	0.647674	1.9575	1.59567	0.00025	0.00764057	yes
gene-SLC46A2	SLC46A2	HC.M2	HS1.M2	0.764961	2.30365	1.59047	0.00245	0.045802	yes
gene-CXCL5	CXCL5	HC.M2	HS2.M2	5.98079	17.9422	1.58495	5e-05	0.00187392	yes
gene-FCN1	FCN1	HC.M2	HS2.M2	6.97766	20.8919	1.58213	5e-05	0.00187392	yes
gene-LILRB1	LILRB1	HC.M2	HS2.M2	4.34805	12.9439	1.57383	5e-05	0.00187392	yes
gene-CD163	CD163	HC.M2	HS2.M2	28.2033	83.6807	1.56903	5e-05	0.00187392	yes
gene-LINGO1	LINGO1	HC.M2	HS2.M2	0.857899	2.54179	1.56697	0.0001	0.00348828	yes
gene-CRH	CRH	HC.M2	HS1.M2	1.9128	5.64703	1.56181	0.0004	0.0111911	yes
gene-VNN1	VNN1	HC.M2	HS2.M2	1.19492	3.51673	1.55733	0.0002	0.00635301	yes
gene-GADD45A	GADD45A	HC.M2	HS1.M2	11.875	34.9363	1.5568	5e-05	0.00187392	yes
gene-TSPAN33	TSPAN33	HC.M2	HS1.M2	8.8001	25.8137	1.55254	5e-05	0.00187392	yes
gene-C1QC	C1QC	HC.M2	HS1.M2	217.445	637.077	1.55082	5e-05	0.00187392	yes
gene-RASGRF1	RASGRF1	HC.M2	HS2.M2	1.32858	3.88844	1.5493	5e-05	0.00187392	yes
gene-VCAN	VCAN	HC.M2	HS1.M2	1.11992	3.27524	1.5482	5e-05	0.00187392	yes
gene-ICAM2	ICAM2	HC.M2	HS2.M2	2.44058	7.12552	1.54577	0.00075	0.0184248	yes
gene-SAPCD2	SAPCD2	HC.M2	HS1.M2	0.768609	2.24162	1.54422	0.0003	0.00889478	yes
gene-ADGRB1	ADGRB1	HC.M2	HS1.M2	0.403069	1.17311	1.54124	0.00035	0.0100784	yes
gene-CCL17	CCL17	HC.M2	HS1.M2	639.955	1855.37	1.53567	5e-05	0.00187392	yes
gene-ITGB8	ITGB8	HC.M2	HS1.M2	1.5391	4.43613	1.52722	5e-05	0.00187392	yes
gene-CD1A	CD1A	HC.M2	HS1.M2	36.6466	105.195	1.52131	5e-05	0.00187392	yes
gene-SIGLEC16	SIGLEC16	HC.M2	HS1.M2	0.3442	0.984373	1.51596	0.00245	0.045802	yes
gene-GIMAP7	GIMAP7	HC.M2	HS2.M2	2.26763	6.45561	1.50937	0.0008	0.0193585	yes
gene-CCL2	CCL2	HC.M2	HS1.M2	85.2198	242.524	1.50887	5e-05	0.00187392	yes
gene-CFP	CFP	HC.M2	HS2.M2	2.36962	6.72365	1.50459	0.0001	0.00348828	yes
gene-TNFSF15	TNFSF15	HC.M2	HS2.M2	3.48225	9.76973	1.4883	5e-05	0.00187392	yes
gene-RASGRF1	RASGRF1	HC.M2	HS1.M2	1.32858	3.70375	1.4791	5e-05	0.00187392	yes
gene-EOGT	EOGT	HC.M2	HS2.M2	4.97796	13.8538	1.47666	5e-05	0.00187392	yes
gene-ANXA6	ANXA6	HC.M2	HS1.M2	21.7804	59.7028	1.45477	5e-05	0.00187392	yes
gene-OLFML3	OLFML3	HC.M2	HS1.M2	4.96709	13.5905	1.45213	5e-05	0.00187392	yes
gene-PPP1R14A	PPP1R14A	HC.M2	HS2.M2	26.8199	72.9452	1.44351	5e-05	0.00187392	yes
gene-TCN2	TCN2	HC.M2	HS1.M2	6.44197	17.2031	1.4171	5e-05	0.00187392	yes
gene-DPYSL3	DPYSL3	HC.M2	HS2.M2	0.635189	1.69524	1.41623	0.00085	0.020337	yes
gene-RHBDL3	RHBDL3	HC.M2	HS1.M2	0.248658	0.662895	1.41462	0.0024	0.0451698	yes
gene-CLEC4A	CLEC4A	HC.M2	HS1.M2	51.123	135.062	1.40157	5e-05	0.00187392	yes
gene-TMTC2	TMTC2	HC.M2	HS2.M2	0.692618	1.81614	1.39074	0.0007	0.0173942	yes
gene-CXCR1	CXCR1	HC.M2	HS2.M2	0.954017	2.49081	1.38453	0.00065	0.0163734	yes
gene-SIGLEC1	SIGLEC1	HC.M2	HS1.M2	9.82989	25.5795	1.37974	5e-05	0.00187392	yes
gene-SELENOP	SELENOP	HC.M2	HS2.M2	1.60193	4.14094	1.37015	0.00095	0.0221868	yes
gene-PIM1	PIM1	HC.M2	HS2.M2	16.2415	41.3494	1.34819	5e-05	0.00187392	yes
gene-RTL5	RTL5	HC.M2	HS2.M2	3.20594	8.15398	1.34676	5e-05	0.00187392	yes
gene-GPR35	GPR35	HC.M2	HS2.M2	2.39941	6.06103	1.33688	0.00105	0.0238974	yes
gene-BIRC3	BIRC3	HC.M2	HS1.M2	2.67207	6.7467	1.33622	5e-05	0.00187392	yes
gene-FOLR2	FOLR2	HC.M2	HS1.M2	3.83073	9.65349	1.33343	0.0006	0.0153917	yes
gene-PANX2	PANX2	HC.M2	HS1.M2	0.978628	2.4637	1.33199	0.0015	0.0314175	yes
gene-CCL7	CCL7	HC.M2	HS2.M2	23.886	60.0703	1.33048	5e-05	0.00187392	yes
gene-HRH4	HRH4	HC.M2	HS2.M2	2.10774	5.29321	1.32845	5e-05	0.00187392	yes
gene-HSPA6	HSPA6	HC.M2	HS2.M2	1.39114	3.49084	1.32731	0.0024	0.0451698	yes
gene-IFITM3	IFITM3	HC.M2	HS1.M2	22.8851	56.3099	1.29898	5e-05	0.00187392	yes
gene-CXCR2P1	CXCR2P1	HC.M2	HS1.M2	17.2613	42.4465	1.2981	0.0001	0.00348828	yes
gene-GRB10	GRB10	HC.M2	HS2.M2	1.01415	2.48112	1.29073	0.00015	0.00499571	yes
gene-COLEC12	COLEC12	HC.M2	HS2.M2	5.38964	13.1569	1.28756	5e-05	0.00187392	yes
gene-ADAMTS14	ADAMTS14	HC.M2	HS1.M2	0.673667	1.63865	1.2824	0.0017	0.034653	yes
gene-ARL4D	ARL4D	HC.M2	HS2.M2	2.34633	5.6701	1.27297	0.00155	0.0322329	yes
gene-INHBA	INHBA	HC.M2	HS1.M2	22.3192	53.892	1.27178	5e-05	0.00187392	yes
gene-NMRAL2P	NMRAL2P	HC.M2	HS1.M2	1.72267	4.10969	1.25439	0.00245	0.045802	yes
gene-ACOT1	ACOT1	HC.M2	HS1.M2	7.79231	18.5315	1.24986	0.00115	0.0257105	yes
gene-C1QB	C1QB	HC.M2	HS1.M2	164.324	390.692	1.24949	5e-05	0.00187392	yes
gene-CHST13	CHST13	HC.M2	HS2.M2	4.838	11.4461	1.24237	5e-05	0.00187392	yes
gene-NFE2	NFE2	HC.M2	HS2.M2	6.32441	14.8815	1.23452	5e-05	0.00187392	yes
gene-PCOLCE2	PCOLCE2	HC.M2	HS1.M2	6.48494	15.2415	1.23284	5e-05	0.00187392	yes
gene-CHDH	CHDH	HC.M2	HS2.M2	2.63436	6.11022	1.21377	0.0008	0.0193585	yes
gene-ALAS1	ALAS1	HC.M2	HS1.M2	67.7408	156.802	1.21085	5e-05	0.00187392	yes
gene-ACVRL1	ACVRL1	HC.M2	HS2.M2	4.57944	10.5934	1.20992	5e-05	0.00187392	yes
gene-SYT6	SYT6	HC.M2	HS1.M2	0.970762	2.24318	1.20836	0.0009	0.0212637	yes
gene-CLEC10A	CLEC10A	HC.M2	HS1.M2	48.601	111.765	1.20141	5e-05	0.00187392	yes
gene-NQO1	NQO1	HC.M2	HS1.M2	9.44121	21.4921	1.18677	5e-05	0.00187392	yes
gene-USP32P1	USP32P1	HC.M2	HS2.M2	5.24983	11.9315	1.18443	0.0001	0.00348828	yes
gene-HCAR3	HCAR3	HC.M2	HS1.M2	3.10346	7.04176	1.18206	0.0005	0.0133425	yes
gene-TIMP1	TIMP1	HC.M2	HS2.M2	114.856	260.584	1.18192	0.0003	0.00889478	yes
gene-MMP25	MMP25	HC.M2	HS1.M2	1.58134	3.56471	1.17263	0.0012	0.0266063	yes
gene-KRT17	KRT17	HC.M2	HS1.M2	12.5611	28.2722	1.17042	0.00035	0.0100784	yes
gene-EGLN3	EGLN3	HC.M2	HS1.M2	4.84412	10.8752	1.16674	0.0002	0.00635301	yes
gene-LOC107984316	LOC107984316	HC.M2	HS1.M2	3.19521	7.15733	1.16351	0.00015	0.00499571	yes
gene-CTSB-2	CTSB	HC.M2	HS1.M2	543.706	1212.95	1.15763	5e-05	0.00187392	yes
gene-MLXIPL	MLXIPL	HC.M2	HS2.M2	2.06568	4.58216	1.14941	0.00125	0.0274604	yes
gene-ARRDC4	ARRDC4	HC.M2	HS2.M2	60.8985	134.747	1.14577	5e-05	0.00187392	yes
gene-ZBTB7C	ZBTB7C	HC.M2	HS2.M2	4.79245	10.5632	1.14021	5e-05	0.00187392	yes
gene-EHF	EHF	HC.M2	HS1.M2	1.07548	2.36724	1.13823	0.001	0.0230175	yes
gene-RHBDD2	RHBDD2	HC.M2	HS2.M2	58.5042	128.53	1.1355	5e-05	0.00187392	yes
gene-CANX-2	CANX	HC.M2	HS1.M2	4.5921	10.08	1.13426	0.0001	0.00348828	yes
gene-CHDH	CHDH	HC.M2	HS1.M2	2.63436	5.77326	1.13193	0.00145	0.0305854	yes
gene-PLA2G4C	PLA2G4C	HC.M2	HS2.M2	4.97601	10.8981	1.13102	0.0005	0.0133425	yes
gene-SNHG5	SNHG5	HC.M2	HS2.M2	109.488	238.807	1.12507	5e-05	0.00187392	yes
gene-C1QA	C1QA	HC.M2	HS2.M2	302.042	656.231	1.11945	5e-05	0.00187392	yes
gene-FAM110B	FAM110B	HC.M2	HS1.M2	4.88768	10.5901	1.11549	5e-05	0.00187392	yes
gene-FCGR3A	FCGR3A	HC.M2	HS2.M2	38.9809	84.4387	1.11514	5e-05	0.00187392	yes
gene-C1QB	C1QB	HC.M2	HS2.M2	164.324	355.04	1.11144	5e-05	0.00187392	yes
gene-FAM118A	FAM118A	HC.M2	HS2.M2	3.66027	7.87559	1.10544	0.0003	0.00889478	yes
gene-HBEGF	HBEGF	HC.M2	HS2.M2	12.0936	26.0044	1.1045	5e-05	0.00187392	yes
gene-SLAMF1	SLAMF1	HC.M2	HS1.M2	2.15514	4.63334	1.10427	0.0002	0.00635301	yes
gene-NCR3LG1	NCR3LG1	HC.M2	HS1.M2	2.10203	4.50231	1.09888	0.0001	0.00348828	yes
gene-PCSK5	PCSK5	HC.M2	HS1.M2	6.60899	14.0875	1.09191	5e-05	0.00187392	yes
gene-INSIG1	INSIG1	HC.M2	HS1.M2	57.3664	121.925	1.08771	5e-05	0.00187392	yes
gene-FCGR1A	FCGR1A	HC.M2	HS2.M2	18.0214	38.0607	1.07859	0.0002	0.00635301	yes
gene-ZCCHC24	ZCCHC24	HC.M2	HS2.M2	2.56523	5.38366	1.0695	0.00015	0.00499571	yes
gene-GDF15	GDF15	HC.M2	HS2.M2	45.7228	95.9437	1.06927	5e-05	0.00187392	yes
gene-EGR1	EGR1	HC.M2	HS1.M2	9.89247	20.7523	1.06887	5e-05	0.00187392	yes
gene-OSGIN1	OSGIN1	HC.M2	HS1.M2	14.6029	30.599	1.06723	0.0001	0.00348828	yes
gene-NAAA	NAAA	HC.M2	HS1.M2	23.379	48.7913	1.06141	5e-05	0.00187392	yes
gene-ADORA2B	ADORA2B	HC.M2	HS1.M2	3.93518	8.18601	1.05673	0.0012	0.0266063	yes
gene-NRIP1	NRIP1	HC.M2	HS2.M2	2.9765	6.17809	1.05355	5e-05	0.00187392	yes
gene-PPP1R16B	PPP1R16B	HC.M2	HS1.M2	1.88351	3.90114	1.05048	0.00045	0.0122947	yes
gene-RRS1	RRS1	HC.M2	HS1.M2	22.7663	46.8677	1.04169	5e-05	0.00187392	yes
gene-TYMP	TYMP	HC.M2	HS1.M2	111.556	229.393	1.04006	5e-05	0.00187392	yes
gene-HIP1	HIP1	HC.M2	HS1.M2	3.28766	6.75428	1.03874	5e-05	0.00187392	yes
gene-GGTA1P	GGTA1P	HC.M2	HS1.M2	37.7034	77.4318	1.03823	5e-05	0.00187392	yes
gene-GCLM	GCLM	HC.M2	HS1.M2	3.45308	7.06327	1.03245	0.0002	0.00635301	yes
gene-CYP1B1	CYP1B1	HC.M2	HS1.M2	24.5803	50.1393	1.02844	5e-05	0.00187392	yes
gene-IGSF6-2	IGSF6	HC.M2	HS2.M2	7.07273	14.4207	1.02781	0.00015	0.00499571	yes
gene-MCOLN2	MCOLN2	HC.M2	HS1.M2	2.61139	5.31818	1.02611	0.00195	0.0385014	yes
gene-CST7	CST7	HC.M2	HS1.M2	14.905	30.3222	1.02457	0.00115	0.0257105	yes
gene-C1QA	C1QA	HC.M2	HS1.M2	302.042	613.897	1.02325	5e-05	0.00187392	yes
gene-RRS1	RRS1	HC.M2	HS2.M2	22.7663	46.0984	1.01782	5e-05	0.00187392	yes
gene-CXCR4	CXCR4	HC.M2	HS1.M2	7.44317	14.9765	1.00871	0.00035	0.0100784	yes
gene-FHOD1	FHOD1	HC.M2	HS1.M2	34.7066	69.8088	1.0082	5e-05	0.00187392	yes
gene-BCL3	BCL3	HC.M2	HS1.M2	9.18687	18.4459	1.00566	0.00025	0.00764057	yes
gene-AHNAK2	AHNAK2	HC.M2	HS2.M2	1.15254	2.3073	1.00139	0.00255	0.0471453	yes
gene-MAP7	MAP7	HC.M2	HS2.M2	4.00542	8.01065	0.999967	0.0003	0.00889478	yes
gene-JAML	JAML	HC.M2	HS2.M2	29.6775	59.2779	0.998126	5e-05	0.00187392	yes
gene-DTNB	DTNB	HC.M2	HS1.M2	2.71954	5.40729	0.991546	0.00185	0.0369683	yes
gene-SLCO4C1	SLCO4C1	HC.M2	HS2.M2	4.0822	8.11375	0.991022	5e-05	0.00187392	yes
gene-DHCR7	DHCR7	HC.M2	HS1.M2	12.9556	25.7049	0.988465	5e-05	0.00187392	yes
gene-LIMS2	LIMS2	HC.M2	HS1.M2	9.57583	18.9795	0.986969	0.0003	0.00889478	yes
gene-MARCO	MARCO	HC.M2	HS1.M2	58.6776	115.973	0.982908	0.0001	0.00348828	yes
gene-SCD	SCD	HC.M2	HS1.M2	197.447	389.14	0.978827	5e-05	0.00187392	yes
gene-TTC9	TTC9	HC.M2	HS1.M2	1.87518	3.68592	0.974998	0.00155	0.0322329	yes
gene-PRPS1	PRPS1	HC.M2	HS1.M2	27.3647	53.6456	0.971145	5e-05	0.00187392	yes
gene-SERPINE1	SERPINE1	HC.M2	HS2.M2	20.7648	40.6852	0.970363	5e-05	0.00187392	yes
gene-RTL10	RTL10	HC.M2	HS1.M2	1.95787	3.82871	0.967573	0.0017	0.034653	yes
gene-HMGCS1	HMGCS1	HC.M2	HS1.M2	12.3853	24.2148	0.967259	5e-05	0.00187392	yes
gene-ETS2	ETS2	HC.M2	HS1.M2	2.97014	5.80634	0.967099	0.00065	0.0163734	yes
gene-SERINC2	SERINC2	HC.M2	HS1.M2	33.3705	65.1511	0.965218	0.0001	0.00348828	yes
gene-C3AR1	C3AR1	HC.M2	HS2.M2	5.80706	11.33	0.964272	0.0002	0.00635301	yes
gene-ADAP1	ADAP1	HC.M2	HS1.M2	9.78683	19.0484	0.960754	0.00025	0.00764057	yes
gene-FFAR4	FFAR4	HC.M2	HS2.M2	3.06201	5.94828	0.957991	0.00195	0.0385014	yes
gene-CANX-2	CANX	HC.M2	HS2.M2	4.5921	8.89226	0.953396	0.00225	0.0429439	yes
gene-TLR8	TLR8	HC.M2	HS2.M2	7.45649	14.3925	0.948743	5e-05	0.00187392	yes
gene-FCN1	FCN1	HC.M2	HS1.M2	6.97766	13.4513	0.946928	5e-05	0.00187392	yes
gene-NLRP1	NLRP1	HC.M2	HS2.M2	3.80016	7.3143	0.94466	0.0002	0.00635301	yes
gene-CAVIN3	CAVIN3	HC.M2	HS1.M2	15.9744	30.6792	0.9415	0.0008	0.0193585	yes
gene-TPM2	TPM2	HC.M2	HS1.M2	21.1809	40.6351	0.939959	0.00025	0.00764057	yes
gene-CD200R1	CD200R1	HC.M2	HS1.M2	11.5115	22.0582	0.938243	0.0014	0.029874	yes
gene-FABP4	FABP4	HC.M2	HS1.M2	90.3031	172.646	0.934967	0.00045	0.0122947	yes
gene-HLA-DQB1-7	HLA-DQB1	HC.M2	HS2.M2	12.6941	24.2529	0.933998	0.0023	0.0437052	yes
gene-GPX1P1	GPX1P1	HC.M2	HS2.M2	114.09	217.328	0.929704	5e-05	0.00187392	yes
gene-CEMIP2	CEMIP2	HC.M2	HS1.M2	5.15361	9.78942	0.925641	5e-05	0.00187392	yes
gene-ADA2	ADA2	HC.M2	HS2.M2	60.4652	114.48	0.920918	5e-05	0.00187392	yes
gene-HRH1	HRH1	HC.M2	HS2.M2	2.7318	5.17015	0.920354	0.0027	0.0491187	yes
gene-LRP8	LRP8	HC.M2	HS1.M2	6.87007	12.9835	0.918285	5e-05	0.00187392	yes
gene-LRRC25	LRRC25	HC.M2	HS2.M2	18.0523	34.0857	0.916984	0.00015	0.00499571	yes
gene-PTAFR	PTAFR	HC.M2	HS2.M2	26.3083	49.6444	0.916112	5e-05	0.00187392	yes
gene-MYORG	MYORG	HC.M2	HS1.M2	4.14001	7.7804	0.910209	0.0002	0.00635301	yes
gene-TXN	TXN	HC.M2	HS1.M2	461.193	863.993	0.90565	0.0001	0.00348828	yes
gene-CD226	CD226	HC.M2	HS1.M2	4.94894	9.25347	0.902874	0.00035	0.0100784	yes
gene-GTF2E1	GTF2E1	HC.M2	HS1.M2	6.73068	12.5334	0.896949	0.00035	0.0100784	yes
gene-CCDC9B	CCDC9B	HC.M2	HS2.M2	4.75064	8.81756	0.892258	0.0004	0.0111911	yes
gene-SNRNP25	SNRNP25	HC.M2	HS1.M2	17.0915	31.7073	0.89154	0.0009	0.0212637	yes
gene-NFE2L3	NFE2L3	HC.M2	HS2.M2	4.54123	8.41072	0.889147	0.0005	0.0133425	yes
gene-C5AR1	C5AR1	HC.M2	HS2.M2	68.4953	126.841	0.888948	5e-05	0.00187392	yes
gene-IGFBP2	IGFBP2	HC.M2	HS2.M2	20.0393	37.0903	0.888212	0.0006	0.0153917	yes
gene-MCEMP1	MCEMP1	HC.M2	HS2.M2	68.3148	126.306	0.886648	5e-05	0.00187392	yes
gene-S100B	S100B	HC.M2	HS1.M2	20.5516	37.8923	0.882653	0.0008	0.0193585	yes
gene-ARRDC4	ARRDC4	HC.M2	HS1.M2	60.8985	112.258	0.882336	5e-05	0.00187392	yes
gene-CYBB	CYBB	HC.M2	HS2.M2	76.0615	140.101	0.881224	5e-05	0.00187392	yes
gene-SQLE	SQLE	HC.M2	HS1.M2	12.3341	22.7123	0.880822	0.00015	0.00499571	yes
gene-TNFSF13	TNFSF13	HC.M2	HS1.M2	63.3746	116.558	0.879067	0.00035	0.0100784	yes
gene-SIPA1L2	SIPA1L2	HC.M2	HS2.M2	3.42777	6.2492	0.866402	0.0003	0.00889478	yes
gene-RAB7B	RAB7B	HC.M2	HS1.M2	61.12	111.31	0.864864	0.00045	0.0122947	yes
gene-PARM1	PARM1	HC.M2	HS1.M2	9.40093	17.1013	0.86323	0.00065	0.0163734	yes
gene-LOC729737	LOC729737	HC.M2	HS2.M2	6.96581	12.6549	0.861337	0.0002	0.00635301	yes
gene-F13A1	F13A1	HC.M2	HS2.M2	95.2208	172.917	0.860727	5e-05	0.00187392	yes
gene-ETS1	ETS1	HC.M2	HS1.M2	3.36971	6.1036	0.857037	0.00095	0.0221868	yes
gene-IL1RAP	IL1RAP	HC.M2	HS1.M2	12.5921	22.7908	0.855928	0.0002	0.00635301	yes
gene-RGL1	RGL1	HC.M2	HS1.M2	8.3999	15.1965	0.855291	0.0005	0.0133425	yes
gene-IL16	IL16	HC.M2	HS1.M2	5.10432	9.23208	0.854935	0.00025	0.00764057	yes
gene-ESPNL	ESPNL	HC.M2	HS1.M2	6.09035	10.9951	0.852271	0.0013	0.0283174	yes
gene-NEFH	NEFH	HC.M2	HS1.M2	3.01422	5.43933	0.851644	0.0027	0.0491187	yes
gene-SERINC5	SERINC5	HC.M2	HS2.M2	20.0274	36.0133	0.846552	5e-05	0.00187392	yes
gene-STAC	STAC	HC.M2	HS2.M2	24.3032	43.5423	0.841269	5e-05	0.00187392	yes
gene-TUBA1A	TUBA1A	HC.M2	HS1.M2	717.032	1283.74	0.84024	0.00045	0.0122947	yes
gene-LGALS3BP	LGALS3BP	HC.M2	HS1.M2	37.858	67.6051	0.836531	5e-05	0.00187392	yes
gene-TGFA	TGFA	HC.M2	HS1.M2	5.31871	9.44632	0.828677	0.0013	0.0283174	yes
gene-FOS	FOS	HC.M2	HS1.M2	25.3212	44.9598	0.82829	0.0003	0.00889478	yes
gene-CYP1B1	CYP1B1	HC.M2	HS2.M2	24.5803	43.6362	0.828024	0.0002	0.00635301	yes
gene-NFKBIA	NFKBIA	HC.M2	HS1.M2	51.3771	91.104	0.82639	0.00015	0.00499571	yes
gene-MARCKS	MARCKS	HC.M2	HS1.M2	11.226	19.9054	0.82631	0.0002	0.00635301	yes
gene-FCHO2	FCHO2	HC.M2	HS2.M2	9.65105	17.0848	0.823956	0.00025	0.00764057	yes
gene-CD300LB	CD300LB	HC.M2	HS2.M2	10.2488	18.0341	0.815269	0.00175	0.0354726	yes
gene-BCL2L11	BCL2L11	HC.M2	HS1.M2	7.07578	12.4387	0.813876	0.0005	0.0133425	yes
gene-FPR3	FPR3	HC.M2	HS1.M2	73.2818	128.343	0.808479	0.00015	0.00499571	yes
gene-RNF144B	RNF144B	HC.M2	HS1.M2	3.30803	5.78923	0.807397	0.00225	0.0429439	yes
gene-PRDX2	PRDX2	HC.M2	HS2.M2	29.4995	51.6188	0.807208	0.001	0.0230175	yes
gene-CSF2RB	CSF2RB	HC.M2	HS1.M2	40.2804	70.4778	0.80709	0.0002	0.00635301	yes
gene-SAMSN1	SAMSN1	HC.M2	HS1.M2	17.1741	30.0302	0.806183	0.00135	0.0291178	yes
gene-PAX8-AS1	PAX8-AS1	HC.M2	HS1.M2	12.3187	21.5383	0.806055	0.00155	0.0322329	yes
gene-HLA-B-2	HLA-B	HC.M2	HS2.M2	164.694	287.682	0.804689	0.0012	0.0266063	yes
gene-KLF4	KLF4	HC.M2	HS2.M2	10.8364	18.9211	0.804109	0.001	0.0230175	yes
gene-SOCS3	SOCS3	HC.M2	HS1.M2	10.7321	18.6952	0.800734	0.0013	0.0283174	yes
gene-LAMP1	LAMP1	HC.M2	HS1.M2	297.958	518.427	0.799031	0.0002	0.00635301	yes
gene-CIR1	CIR1	HC.M2	HS2.M2	134.296	233.611	0.798692	0.00015	0.00499571	yes
gene-ARMT1	ARMT1	HC.M2	HS2.M2	17.9437	31.2016	0.798144	0.0005	0.0133425	yes
gene-MS4A6A	MS4A6A	HC.M2	HS2.M2	65.0979	112.531	0.789645	0.0006	0.0153917	yes
gene-AGPAT4	AGPAT4	HC.M2	HS2.M2	5.2719	9.10868	0.788918	0.0005	0.0133425	yes
gene-SRGN	SRGN	HC.M2	HS1.M2	488.317	840.776	0.783904	5e-05	0.00187392	yes
gene-VWA5A	VWA5A	HC.M2	HS1.M2	15.18	26.1318	0.783636	0.00085	0.020337	yes
gene-MAFB	MAFB	HC.M2	HS2.M2	10.0734	17.3321	0.782895	0.00105	0.0238974	yes
gene-CCDC69	CCDC69	HC.M2	HS1.M2	13.6271	23.3561	0.777322	0.00055	0.0143817	yes
gene-SERPINB6	SERPINB6	HC.M2	HS2.M2	85.4688	146.352	0.775977	0.0002	0.00635301	yes
gene-SLC7A11	SLC7A11	HC.M2	HS1.M2	13.8659	23.7071	0.773778	0.00045	0.0122947	yes
gene-SLCO3A1	SLCO3A1	HC.M2	HS1.M2	9.32237	15.9276	0.772762	0.0023	0.0437052	yes
gene-DGKQ	DGKQ	HC.M2	HS1.M2	6.82917	11.666	0.772527	0.00095	0.0221868	yes
gene-PHETA1	PHETA1	HC.M2	HS2.M2	29.737	50.7703	0.771723	0.00055	0.0143817	yes
gene-TIMP3	TIMP3	HC.M2	HS1.M2	55.5196	94.7187	0.770651	0.0005	0.0133425	yes
gene-TACSTD2	TACSTD2	HC.M2	HS1.M2	90.887	155.044	0.770536	0.0002	0.00635301	yes
gene-ME1	ME1	HC.M2	HS2.M2	10.2475	17.3611	0.760583	0.0021	0.0407308	yes
gene-BLVRB	BLVRB	HC.M2	HS1.M2	118.537	199.872	0.753736	0.0004	0.0111911	yes
gene-ALDH2	ALDH2	HC.M2	HS2.M2	11.643	19.6135	0.752377	0.00045	0.0122947	yes
gene-SLC36A1	SLC36A1	HC.M2	HS1.M2	11.8008	19.875	0.752076	0.00145	0.0305854	yes
gene-SLC2A3	SLC2A3	HC.M2	HS1.M2	25.5826	43.0566	0.751067	0.0005	0.0133425	yes
gene-STAC	STAC	HC.M2	HS1.M2	24.3032	40.7014	0.743929	0.0007	0.0173942	yes
gene-RELB	RELB	HC.M2	HS1.M2	13.4429	22.471	0.741221	0.00175	0.0354726	yes
gene-CD1E	CD1E	HC.M2	HS1.M2	58.5011	97.772	0.740958	0.00275	0.0498187	yes
gene-PIM3	PIM3	HC.M2	HS1.M2	85.9387	143.09	0.735539	0.0005	0.0133425	yes
gene-CD40	CD40	HC.M2	HS1.M2	95.9383	159.691	0.735109	0.0003	0.00889478	yes
gene-ACE	ACE	HC.M2	HS2.M2	63.8678	106.064	0.731771	0.0006	0.0153917	yes
gene-FCGR2A	FCGR2A	HC.M2	HS2.M2	41.1031	67.875	0.723634	0.00235	0.0444536	yes
gene-RAMP1	RAMP1	HC.M2	HS1.M2	81.369	134.107	0.720828	0.002	0.0392573	yes
gene-DPYSL2	DPYSL2	HC.M2	HS1.M2	18.1842	29.9658	0.72063	0.0007	0.0173942	yes
gene-F13A1	F13A1	HC.M2	HS1.M2	95.2208	156.658	0.718273	0.00035	0.0100784	yes
gene-TNFSF13	TNFSF13	HC.M2	HS2.M2	63.3746	104.216	0.717603	0.00275	0.0498187	yes
gene-MGST1	MGST1	HC.M2	HS1.M2	78.8906	129.545	0.715528	0.00135	0.0291178	yes
gene-FABP3	FABP3	HC.M2	HS1.M2	167.254	274.59	0.715239	0.0011	0.0248288	yes
gene-LTA4H	LTA4H	HC.M2	HS2.M2	105.924	173.667	0.713292	0.00105	0.0238974	yes
gene-PLAU	PLAU	HC.M2	HS2.M2	65.1046	105.606	0.697855	0.0007	0.0173942	yes
gene-SLC41A2	SLC41A2	HC.M2	HS1.M2	8.62285	13.986	0.697748	0.00185	0.0369683	yes
gene-ARHGEF10L	ARHGEF10L	HC.M2	HS2.M2	15.0143	24.2433	0.691247	0.0011	0.0248288	yes
gene-ALDH2	ALDH2	HC.M2	HS1.M2	11.643	18.7252	0.68551	0.00075	0.0184248	yes
gene-CLEC4A	CLEC4A	HC.M2	HS2.M2	51.123	82.1567	0.684404	0.0018	0.0362557	yes
gene-FASN	FASN	HC.M2	HS1.M2	27.991	44.9311	0.682752	0.00105	0.0238974	yes
gene-CHCHD7	CHCHD7	HC.M2	HS1.M2	30.5074	48.7438	0.676059	0.00225	0.0429439	yes
gene-ICAM1	ICAM1	HC.M2	HS1.M2	95.9792	153.024	0.672967	0.00075	0.0184248	yes
gene-PAPSS2	PAPSS2	HC.M2	HS2.M2	14.9626	23.6793	0.662269	0.0027	0.0491187	yes
gene-HLA-B-4	HLA-B	HC.M2	HS2.M2	323.922	510.351	0.655845	0.00175	0.0354726	yes
gene-CDC42EP3	CDC42EP3	HC.M2	HS2.M2	14.8074	23.2061	0.648185	0.0027	0.0491187	yes
gene-CTSH	CTSH	HC.M2	HS2.M2	233.559	365.194	0.644872	0.0025	0.046458	yes
gene-ADAM12	ADAM12	HC.M2	HS1.M2	27.42	42.8493	0.644041	0.00245	0.045802	yes
gene-SGPL1	SGPL1	HC.M2	HS1.M2	18.6225	28.9338	0.635704	0.00265	0.0484856	yes
gene-CD40	CD40	HC.M2	HS2.M2	95.9383	147.737	0.622854	0.00255	0.0471453	yes
gene-CD151	CD151	HC.M2	HS1.M2	191.672	125.17	-0.614754	0.00275	0.0498187	yes
gene-FAR2	FAR2	HC.M2	HS1.M2	63.1632	40.7882	-0.630933	0.002	0.0392573	yes
gene-SLC3A2	SLC3A2	HC.M2	HS1.M2	316.362	203.181	-0.638809	0.0027	0.0491187	yes
gene-EMP1	EMP1	HC.M2	HS1.M2	124.902	80.1129	-0.640694	0.00205	0.0399984	yes
gene-PFKP	PFKP	HC.M2	HS1.M2	160.217	102.642	-0.642396	0.00185	0.0369683	yes
gene-TPCN1	TPCN1	HC.M2	HS1.M2	30.1129	19.1471	-0.653252	0.0025	0.046458	yes
gene-PODXL	PODXL	HC.M2	HS1.M2	16.6323	10.5692	-0.654115	0.00195	0.0385014	yes
gene-LAT2	LAT2	HC.M2	HS1.M2	64.2112	40.8039	-0.654117	0.0023	0.0437052	yes
gene-SLC29A3	SLC29A3	HC.M2	HS1.M2	90.7362	57.6139	-0.65526	0.0013	0.0283174	yes
gene-ADAM8	ADAM8	HC.M2	HS1.M2	31.2641	19.7511	-0.662572	0.00205	0.0399984	yes
gene-ALCAM	ALCAM	HC.M2	HS2.M2	80.5515	50.7334	-0.666975	0.002	0.0392573	yes
gene-PLA2G7	PLA2G7	HC.M2	HS1.M2	143.712	90.004	-0.675124	0.00275	0.0498187	yes
gene-TWSG1	TWSG1	HC.M2	HS1.M2	27.9165	17.4576	-0.67726	0.0013	0.0283174	yes
gene-MAN2B2	MAN2B2	HC.M2	HS1.M2	25.2583	15.7495	-0.681451	0.0022	0.0422181	yes
gene-BEX4	BEX4	HC.M2	HS1.M2	54.4312	33.7612	-0.689069	0.0022	0.0422181	yes
gene-ROR1-AS1	ROR1-AS1	HC.M2	HS1.M2	48.4317	29.9079	-0.695428	0.00215	0.0414665	yes
gene-TLE5	TLE5	HC.M2	HS2.M2	287.685	176.686	-0.703303	0.0007	0.0173942	yes
gene-RBM38	RBM38	HC.M2	HS1.M2	42.7497	26.2501	-0.703589	0.00145	0.0305854	yes
gene-PALM2AKAP2	PALM2AKAP2	HC.M2	HS2.M2	10.5006	6.42382	-0.708966	0.00095	0.0221868	yes
gene-ATP2B4	ATP2B4	HC.M2	HS2.M2	20.4927	12.5085	-0.712202	0.0017	0.034653	yes
gene-LINC01010	LINC01010	HC.M2	HS1.M2	129.658	79.0639	-0.713616	0.00105	0.0238974	yes
gene-SLC1A5	SLC1A5	HC.M2	HS1.M2	73.9922	45.0322	-0.716417	0.00085	0.020337	yes
gene-ST6GALNAC6	ST6GALNAC6	HC.M2	HS1.M2	69.1643	41.9959	-0.719779	0.00245	0.045802	yes
gene-BHLHE41	BHLHE41	HC.M2	HS1.M2	37.9028	22.9987	-0.720749	0.00105	0.0238974	yes
gene-SPARC	SPARC	HC.M2	HS1.M2	302.669	182.665	-0.728539	0.0012	0.0266063	yes
gene-SLC38A2	SLC38A2	HC.M2	HS1.M2	41.5383	25.0405	-0.730179	0.0005	0.0133425	yes
gene-GGT1	GGT1	HC.M2	HS1.M2	21.3506	12.8256	-0.735248	0.00215	0.0414665	yes
gene-AFDN	AFDN	HC.M2	HS2.M2	6.90495	4.14391	-0.736639	0.0012	0.0266063	yes
gene-PRAM1	PRAM1	HC.M2	HS1.M2	47.305	28.3706	-0.737592	0.00095	0.0221868	yes
gene-MRC2	MRC2	HC.M2	HS1.M2	21.9089	13.1137	-0.74044	0.00035	0.0100784	yes
gene-LMO4	LMO4	HC.M2	HS1.M2	12.3595	7.39693	-0.740621	0.00125	0.0274604	yes
gene-CD300A	CD300A	HC.M2	HS1.M2	44.716	26.7112	-0.743347	0.0017	0.034653	yes
gene-RPS6KA2	RPS6KA2	HC.M2	HS1.M2	6.85419	4.09124	-0.74445	0.00145	0.0305854	yes
gene-TNS1	TNS1	HC.M2	HS2.M2	15.946	9.5173	-0.744566	0.00035	0.0100784	yes
gene-LBR	LBR	HC.M2	HS1.M2	25.4263	15.1708	-0.745024	0.00055	0.0143817	yes
gene-TMEM91	TMEM91	HC.M2	HS1.M2	64.8164	38.6681	-0.745216	0.0025	0.046458	yes
gene-HSPA7	HSPA7	HC.M2	HS1.M2	22.2478	13.2541	-0.747227	0.00195	0.0385014	yes
gene-TBC1D10C	TBC1D10C	HC.M2	HS1.M2	42.0983	25.0557	-0.748624	0.0008	0.0193585	yes
gene-LZTS2	LZTS2	HC.M2	HS1.M2	22.8457	13.57	-0.751502	0.00095	0.0221868	yes
gene-DCTN5	DCTN5	HC.M2	HS2.M2	13.5123	8.02156	-0.752315	0.00105	0.0238974	yes
gene-SIPA1L1	SIPA1L1	HC.M2	HS2.M2	5.77178	3.41241	-0.758227	0.0014	0.029874	yes
gene-RNA28SN2	RNA28SN2	HC.M2	HS2.M2	14.7421	8.69921	-0.760988	0.0004	0.0111911	yes
gene-NEAT1	NEAT1	HC.M2	HS1.M2	172.209	101.354	-0.764755	0.0022	0.0422181	yes
gene-CYTIP	CYTIP	HC.M2	HS2.M2	14.8407	8.73193	-0.765184	0.00205	0.0399984	yes
gene-GALNT12	GALNT12	HC.M2	HS1.M2	140.149	82.4368	-0.765604	0.0003	0.00889478	yes
gene-ADAM8	ADAM8	HC.M2	HS2.M2	31.2641	18.372	-0.766993	0.0006	0.0153917	yes
gene-STX2	STX2	HC.M2	HS1.M2	15.7438	9.24258	-0.76842	0.00225	0.0429439	yes
gene-CRABP2	CRABP2	HC.M2	HS1.M2	796.494	467.486	-0.76874	0.00015	0.00499571	yes
gene-BCAT1	BCAT1	HC.M2	HS1.M2	14.3123	8.39428	-0.769776	0.0006	0.0153917	yes
gene-WFS1	WFS1	HC.M2	HS2.M2	39.9328	23.3687	-0.772998	0.0002	0.00635301	yes
gene-TSC22D1	TSC22D1	HC.M2	HS1.M2	22.7014	13.2702	-0.774593	0.00075	0.0184248	yes
gene-RNASET2	RNASET2	HC.M2	HS1.M2	144.647	84.3864	-0.777457	0.0005	0.0133425	yes
gene-MBNL2	MBNL2	HC.M2	HS1.M2	7.6544	4.44545	-0.78396	0.00115	0.0257105	yes
gene-FEM1C	FEM1C	HC.M2	HS2.M2	10.8209	6.27078	-0.787109	0.0008	0.0193585	yes
gene-DST	DST	HC.M2	HS1.M2	2.30992	1.33356	-0.792559	0.0009	0.0212637	yes
gene-MLKL	MLKL	HC.M2	HS1.M2	18.5964	10.718	-0.794986	0.00115	0.0257105	yes
gene-FOXO3	FOXO3	HC.M2	HS1.M2	5.67541	3.25636	-0.801464	0.00155	0.0322329	yes
gene-RPS26	RPS26	HC.M2	HS2.M2	108.008	61.9262	-0.802512	0.00055	0.0143817	yes
gene-CITED2	CITED2	HC.M2	HS1.M2	138.587	79.4445	-0.802775	5e-05	0.00187392	yes
gene-SLC6A12	SLC6A12	HC.M2	HS1.M2	17.671	10.1173	-0.80456	0.00055	0.0143817	yes
gene-SLC29A1	SLC29A1	HC.M2	HS1.M2	39.0851	22.3769	-0.804607	0.00045	0.0122947	yes
gene-ATG13	ATG13	HC.M2	HS1.M2	35.4702	20.2878	-0.805993	0.0003	0.00889478	yes
gene-MFHAS1-2	MFHAS1	HC.M2	HS1.M2	4.24312	2.42336	-0.808115	0.00195	0.0385014	yes
gene-SNX10	SNX10	HC.M2	HS1.M2	77.3955	43.9504	-0.816372	0.0002	0.00635301	yes
gene-SIN3B	SIN3B	HC.M2	HS1.M2	13.8846	7.87705	-0.817762	0.0004	0.0111911	yes
gene-MSC	MSC	HC.M2	HS2.M2	50.8609	28.832	-0.818887	0.00265	0.0484856	yes
gene-UCHL1	UCHL1	HC.M2	HS2.M2	57.0968	32.318	-0.821072	0.0007	0.0173942	yes
gene-COL6A1	COL6A1	HC.M2	HS2.M2	28.5957	16.1789	-0.821685	5e-05	0.00187392	yes
gene-PLXNA2	PLXNA2	HC.M2	HS1.M2	3.61406	2.04404	-0.822199	0.00095	0.0221868	yes
gene-JAKMIP2	JAKMIP2	HC.M2	HS1.M2	4.02728	2.27769	-0.822239	0.0008	0.0193585	yes
gene-CSF3R	CSF3R	HC.M2	HS1.M2	38.4805	21.6928	-0.826907	0.00025	0.00764057	yes
gene-SLC7A8	SLC7A8	HC.M2	HS1.M2	175.482	98.8704	-0.827713	0.00015	0.00499571	yes
gene-RNF149	RNF149	HC.M2	HS1.M2	83.9046	47.2707	-0.827805	5e-05	0.00187392	yes
gene-SPON2	SPON2	HC.M2	HS1.M2	53.3549	29.9953	-0.830883	0.0003	0.00889478	yes
gene-SMIM14	SMIM14	HC.M2	HS1.M2	14.3438	8.05142	-0.833117	0.0004	0.0111911	yes
gene-IRF4	IRF4	HC.M2	HS2.M2	17.7199	9.94008	-0.834042	0.00045	0.0122947	yes
gene-PAM	PAM	HC.M2	HS2.M2	38.2509	21.4365	-0.835422	0.00015	0.00499571	yes
gene-GALNT6	GALNT6	HC.M2	HS1.M2	22.2497	12.461	-0.836364	0.0011	0.0248288	yes
gene-SPP1	SPP1	HC.M2	HS1.M2	2145.45	1181.9	-0.860174	0.0003	0.00889478	yes
gene-DIP2C	DIP2C	HC.M2	HS2.M2	5.28875	2.91304	-0.8604	0.0003	0.00889478	yes
gene-HLA-A	HLA-A	HC.M2	HS1.M2	482.11	265.346	-0.861487	5e-05	0.00187392	yes
gene-CCND1	CCND1	HC.M2	HS2.M2	114.534	63.0335	-0.861587	5e-05	0.00187392	yes
gene-SULT1C2	SULT1C2	HC.M2	HS2.M2	26.4178	14.5342	-0.862065	0.00025	0.00764057	yes
gene-STX2	STX2	HC.M2	HS2.M2	15.7438	8.66151	-0.862097	0.00175	0.0354726	yes
gene-CYTL1	CYTL1	HC.M2	HS1.M2	32.8224	18.0076	-0.866073	0.0026	0.0478189	yes
gene-FAM107B	FAM107B	HC.M2	HS1.M2	18.0767	9.88751	-0.870452	0.00015	0.00499571	yes
gene-TPM1	TPM1	HC.M2	HS2.M2	17.0168	9.28847	-0.873446	0.00095	0.0221868	yes
gene-CYTOR	CYTOR	HC.M2	HS1.M2	137.916	75.1829	-0.875315	0.0004	0.0111911	yes
gene-ZC3H12C	ZC3H12C	HC.M2	HS2.M2	2.74037	1.49244	-0.876696	0.00115	0.0257105	yes
gene-OXR1	OXR1	HC.M2	HS1.M2	11.1964	6.08576	-0.879529	0.00025	0.00764057	yes
gene-RAI14	RAI14	HC.M2	HS1.M2	8.95404	4.85321	-0.8836	0.0015	0.0314175	yes
gene-HSPG2	HSPG2	HC.M2	HS1.M2	9.72396	5.24827	-0.889701	5e-05	0.00187392	yes
gene-CD151	CD151	HC.M2	HS2.M2	191.672	103.365	-0.89089	5e-05	0.00187392	yes
gene-LPL	LPL	HC.M2	HS2.M2	451.401	242.921	-0.893921	5e-05	0.00187392	yes
gene-TNFSF14	TNFSF14	HC.M2	HS1.M2	27.9791	15.0535	-0.894252	5e-05	0.00187392	yes
gene-MID2	MID2	HC.M2	HS1.M2	6.10731	3.28577	-0.894305	0.00025	0.00764057	yes
gene-CERCAM	CERCAM	HC.M2	HS1.M2	13.0098	6.98931	-0.896379	0.001	0.0230175	yes
gene-PAPLN	PAPLN	HC.M2	HS1.M2	6.72592	3.60703	-0.898918	0.0014	0.029874	yes
gene-SLC6A7	SLC6A7	HC.M2	HS2.M2	16.0482	8.60088	-0.899857	0.00025	0.00764057	yes
gene-NCK2	NCK2	HC.M2	HS1.M2	13.1456	7.03803	-0.90134	0.0008	0.0193585	yes
gene-TSPAN15	TSPAN15	HC.M2	HS1.M2	18.3722	9.81723	-0.90414	0.0007	0.0173942	yes
gene-MIR3142HG	MIR3142HG	HC.M2	HS1.M2	7.76978	4.14793	-0.905484	0.0021	0.0407308	yes
gene-FBXO31	FBXO31	HC.M2	HS1.M2	3.70755	1.97195	-0.910843	0.0013	0.0283174	yes
gene-ABRACL	ABRACL	HC.M2	HS2.M2	73.7666	39.1652	-0.913394	0.0003	0.00889478	yes
gene-CDK18	CDK18	HC.M2	HS2.M2	19.8505	10.5251	-0.915338	0.0001	0.00348828	yes
gene-RDH10	RDH10	HC.M2	HS1.M2	6.37604	3.37731	-0.916788	0.0007	0.0173942	yes
gene-SDC1	SDC1	HC.M2	HS2.M2	5.54229	2.93539	-0.916931	0.0016	0.0330063	yes
gene-SACS	SACS	HC.M2	HS2.M2	1.06287	0.561405	-0.920851	0.0023	0.0437052	yes
gene-H1-2	H1-2	HC.M2	HS2.M2	32.2257	17.0095	-0.921874	0.00225	0.0429439	yes
gene-ARHGEF17	ARHGEF17	HC.M2	HS1.M2	2.87828	1.51774	-0.923286	0.0014	0.029874	yes
gene-ECHDC3	ECHDC3	HC.M2	HS1.M2	21.3652	11.2595	-0.924123	0.00055	0.0143817	yes
gene-LGALS3BP	LGALS3BP	HC.M2	HS2.M2	37.858	19.9443	-0.92462	5e-05	0.00187392	yes
gene-EMILIN1	EMILIN1	HC.M2	HS1.M2	17.2012	9.05034	-0.926465	0.00015	0.00499571	yes
gene-PLB1	PLB1	HC.M2	HS1.M2	3.92641	2.0645	-0.927422	0.00135	0.0291178	yes
gene-GEM	GEM	HC.M2	HS1.M2	13.9476	7.33326	-0.927489	0.00065	0.0163734	yes
gene-EXOSC6	EXOSC6	HC.M2	HS1.M2	5.19505	2.73065	-0.927891	0.0008	0.0193585	yes
gene-CDH1	CDH1	HC.M2	HS2.M2	5.3597	2.81375	-0.929661	0.0009	0.0212637	yes
gene-PI4KAP1	PI4KAP1	HC.M2	HS2.M2	9.21267	4.82349	-0.933543	0.00105	0.0238974	yes
gene-TXNIP	TXNIP	HC.M2	HS1.M2	91.7688	47.8458	-0.939613	5e-05	0.00187392	yes
gene-TNKS1BP1	TNKS1BP1	HC.M2	HS1.M2	13.5346	7.04887	-0.941192	5e-05	0.00187392	yes
gene-NRCAM	NRCAM	HC.M2	HS2.M2	0.54307	0.282587	-0.942445	0.0007	0.0173942	yes
gene-RUBCNL	RUBCNL	HC.M2	HS1.M2	3.51085	1.82615	-0.943011	0.00215	0.0414665	yes
gene-SPP1	SPP1	HC.M2	HS2.M2	2145.45	1115.44	-0.943665	0.0001	0.00348828	yes
gene-HERC2P2	HERC2P2	HC.M2	HS2.M2	6.19173	3.21799	-0.944185	0.00015	0.00499571	yes
gene-ABTB1	ABTB1	HC.M2	HS1.M2	12.0745	6.26993	-0.945446	0.00115	0.0257105	yes
gene-ARID5B	ARID5B	HC.M2	HS2.M2	2.13562	1.10641	-0.948765	0.0022	0.0422181	yes
gene-SLC45A4	SLC45A4	HC.M2	HS1.M2	7.86677	4.0668	-0.951875	0.001	0.0230175	yes
gene-CYP27B1	CYP27B1	HC.M2	HS1.M2	43.8693	22.5588	-0.959525	5e-05	0.00187392	yes
gene-SLC25A23	SLC25A23	HC.M2	HS1.M2	11.3175	5.81954	-0.95958	0.00025	0.00764057	yes
gene-TREML2	TREML2	HC.M2	HS1.M2	3.77751	1.93914	-0.962021	0.002	0.0392573	yes
gene-CCL26	CCL26	HC.M2	HS1.M2	127.133	65.2575	-0.962126	0.00195	0.0385014	yes
gene-B2M	B2M	HC.M2	HS2.M2	510.137	261.674	-0.963113	5e-05	0.00187392	yes
gene-THOC5	THOC5	HC.M2	HS1.M2	15.0874	7.71392	-0.967812	0.00025	0.00764057	yes
gene-AGAP11	AGAP11	HC.M2	HS1.M2	5.16718	2.63703	-0.970465	0.00135	0.0291178	yes
gene-SERPINA1	SERPINA1	HC.M2	HS1.M2	61.7202	31.4341	-0.97341	5e-05	0.00187392	yes
gene-MAP1A	MAP1A	HC.M2	HS2.M2	10.4901	5.33801	-0.97465	0.0001	0.00348828	yes
gene-DOP1B	DOP1B	HC.M2	HS1.M2	25.3592	12.8944	-0.975767	5e-05	0.00187392	yes
gene-ST6GALNAC4	ST6GALNAC4	HC.M2	HS1.M2	70.0129	35.595	-0.975945	5e-05	0.00187392	yes
gene-EVC	EVC	HC.M2	HS2.M2	3.91305	1.9894	-0.975957	0.0003	0.00889478	yes
gene-ZSCAN18	ZSCAN18	HC.M2	HS1.M2	4.45005	2.26108	-0.976813	0.0026	0.0478189	yes
gene-RNA28SN4	RNA28SN4	HC.M2	HS2.M2	53.529	27.1862	-0.977443	5e-05	0.00187392	yes
gene-SPON2	SPON2	HC.M2	HS2.M2	53.3549	27.0611	-0.979399	5e-05	0.00187392	yes
gene-UBALD2	UBALD2	HC.M2	HS1.M2	54.1824	27.3941	-0.983961	5e-05	0.00187392	yes
gene-LAT	LAT	HC.M2	HS1.M2	35.5278	17.9402	-0.985749	5e-05	0.00187392	yes
gene-FCGR2C	FCGR2C	HC.M2	HS1.M2	7.94143	4.00933	-0.98604	0.0008	0.0193585	yes
gene-TRANK1	TRANK1	HC.M2	HS1.M2	3.41537	1.72092	-0.988865	5e-05	0.00187392	yes
gene-FAM210B	FAM210B	HC.M2	HS1.M2	22.9744	11.566	-0.990141	5e-05	0.00187392	yes
gene-ARHGEF12	ARHGEF12	HC.M2	HS1.M2	2.84173	1.43022	-0.990533	0.0005	0.0133425	yes
gene-BMF	BMF	HC.M2	HS1.M2	4.13878	2.08271	-0.990741	0.00105	0.0238974	yes
gene-SLC12A7-2	SLC12A7	HC.M2	HS1.M2	4.17434	2.09988	-0.991239	0.0005	0.0133425	yes
gene-PRDM1	PRDM1	HC.M2	HS2.M2	2.40252	1.20687	-0.993277	0.00175	0.0354726	yes
gene-LOC101928716	LOC101928716	HC.M2	HS1.M2	5.53795	2.77596	-0.996367	0.00135	0.0291178	yes
gene-CD109	CD109	HC.M2	HS1.M2	17.2697	8.64638	-0.998074	5e-05	0.00187392	yes
gene-APOE	APOE	HC.M2	HS1.M2	5309.09	2657.49	-0.998402	0.00035	0.0100784	yes
gene-POGLUT3	POGLUT3	HC.M2	HS2.M2	3.23421	1.61247	-1.00414	0.00105	0.0238974	yes
gene-SIGLEC5	SIGLEC5	HC.M2	HS2.M2	4.90045	2.44123	-1.0053	0.00215	0.0414665	yes
gene-MX2	MX2	HC.M2	HS2.M2	5.54532	2.76112	-1.00602	0.00125	0.0274604	yes
gene-MCM7	MCM7	HC.M2	HS1.M2	6.08491	3.02916	-1.00632	0.00135	0.0291178	yes
gene-RAP1GAP	RAP1GAP	HC.M2	HS1.M2	16.9687	8.41376	-1.01206	5e-05	0.00187392	yes
gene-KANK1	KANK1	HC.M2	HS2.M2	2.21467	1.097	-1.01353	0.0014	0.029874	yes
gene-SORBS1	SORBS1	HC.M2	HS2.M2	1.76999	0.876697	-1.01359	0.0004	0.0111911	yes
gene-AOC1	AOC1	HC.M2	HS1.M2	6.36989	3.15502	-1.01362	0.00095	0.0221868	yes
gene-XPNPEP2	XPNPEP2	HC.M2	HS1.M2	4.09894	2.02982	-1.0139	0.0019	0.0377478	yes
gene-LMTK2	LMTK2	HC.M2	HS1.M2	2.68369	1.32881	-1.01408	0.00025	0.00764057	yes
gene-LINC02154	LINC02154	HC.M2	HS2.M2	15.9527	7.8983	-1.01419	0.0008	0.0193585	yes
gene-CPD	CPD	HC.M2	HS1.M2	20.0558	9.92742	-1.01453	5e-05	0.00187392	yes
gene-BIN1	BIN1	HC.M2	HS1.M2	31.5568	15.551	-1.02094	5e-05	0.00187392	yes
gene-LIMS2	LIMS2	HC.M2	HS2.M2	9.57583	4.71549	-1.02199	0.00055	0.0143817	yes
gene-ANK2	ANK2	HC.M2	HS1.M2	0.95041	0.467876	-1.02242	0.00205	0.0399984	yes
gene-ZFP90	ZFP90	HC.M2	HS1.M2	3.04915	1.4997	-1.02373	0.00095	0.0221868	yes
gene-DENND2B	DENND2B	HC.M2	HS1.M2	3.51393	1.72377	-1.02751	0.00095	0.0221868	yes
gene-CACNB3	CACNB3	HC.M2	HS2.M2	4.04384	1.97847	-1.03134	0.00185	0.0369683	yes
gene-DHRS9	DHRS9	HC.M2	HS1.M2	32.1651	15.7214	-1.03276	5e-05	0.00187392	yes
gene-ARFGEF3	ARFGEF3	HC.M2	HS1.M2	0.839604	0.408627	-1.03892	0.00135	0.0291178	yes
gene-FCMR	FCMR	HC.M2	HS1.M2	28.5149	13.8761	-1.03911	5e-05	0.00187392	yes
gene-NATD1	NATD1	HC.M2	HS1.M2	5.40168	2.62359	-1.04186	0.00035	0.0100784	yes
gene-KRT17	KRT17	HC.M2	HS2.M2	12.5611	6.0963	-1.04295	0.00165	0.0338242	yes
gene-LRRK2	LRRK2	HC.M2	HS1.M2	3.40378	1.64832	-1.04614	0.0005	0.0133425	yes
gene-HSD11B1	HSD11B1	HC.M2	HS2.M2	39.1108	18.9002	-1.04916	0.0006	0.0153917	yes
gene-ST6GAL1	ST6GAL1	HC.M2	HS2.M2	88.7694	42.8186	-1.05182	5e-05	0.00187392	yes
gene-GIMAP4	GIMAP4	HC.M2	HS1.M2	27.2186	13.0816	-1.05705	0.00015	0.00499571	yes
gene-CD37	CD37	HC.M2	HS1.M2	140.154	67.3215	-1.05787	5e-05	0.00187392	yes
gene-H1-0	H1-0	HC.M2	HS1.M2	22.16	10.6419	-1.05821	5e-05	0.00187392	yes
gene-DACT1	DACT1	HC.M2	HS1.M2	8.67639	4.16328	-1.05938	0.00015	0.00499571	yes
gene-PNPLA7	PNPLA7	HC.M2	HS1.M2	4.13944	1.98573	-1.05976	0.0003	0.00889478	yes
gene-KANK1	KANK1	HC.M2	HS1.M2	2.21467	1.06094	-1.06175	0.0011	0.0248288	yes
gene-FCGR2B	FCGR2B	HC.M2	HS1.M2	90.8709	43.4862	-1.06326	5e-05	0.00187392	yes
gene-HELZ2	HELZ2	HC.M2	HS2.M2	4.20051	2.00907	-1.06404	5e-05	0.00187392	yes
gene-MEF2C	MEF2C	HC.M2	HS1.M2	3.16956	1.51464	-1.06531	0.0004	0.0111911	yes
gene-ARAP3	ARAP3	HC.M2	HS1.M2	6.4749	3.09237	-1.06615	0.0001	0.00348828	yes
gene-DTNA	DTNA	HC.M2	HS2.M2	5.75538	2.74276	-1.06928	0.00035	0.0100784	yes
gene-LOC100507403	LOC100507403	HC.M2	HS2.M2	14.521	6.9156	-1.07022	5e-05	0.00187392	yes
gene-TRIM74	TRIM74	HC.M2	HS1.M2	4.99713	2.37321	-1.07426	0.00245	0.045802	yes
gene-SH2D3C	SH2D3C	HC.M2	HS1.M2	8.34837	3.95691	-1.07712	0.0002	0.00635301	yes
gene-NCKAP1	NCKAP1	HC.M2	HS1.M2	3.44596	1.6326	-1.07774	0.0006	0.0153917	yes
gene-PMS2	PMS2	HC.M2	HS1.M2	2.14194	1.01383	-1.0791	0.00215	0.0414665	yes
gene-SLC39A10	SLC39A10	HC.M2	HS1.M2	17.1947	8.08643	-1.08839	5e-05	0.00187392	yes
gene-NUDT12	NUDT12	HC.M2	HS2.M2	3.06358	1.43565	-1.09351	0.00155	0.0322329	yes
gene-ALPK3	ALPK3	HC.M2	HS2.M2	8.65762	4.05577	-1.094	5e-05	0.00187392	yes
gene-GIMAP6	GIMAP6	HC.M2	HS1.M2	7.5487	3.51536	-1.10256	0.0001	0.00348828	yes
gene-FAM110B	FAM110B	HC.M2	HS2.M2	4.88768	2.26812	-1.10765	0.00055	0.0143817	yes
gene-SLC7A5	SLC7A5	HC.M2	HS1.M2	34.2898	15.9093	-1.10791	5e-05	0.00187392	yes
gene-NEDD4L	NEDD4L	HC.M2	HS1.M2	0.713541	0.330875	-1.10871	0.0013	0.0283174	yes
gene-LDHD	LDHD	HC.M2	HS2.M2	14.5476	6.74411	-1.10908	0.00015	0.00499571	yes
gene-SLC12A7	SLC12A7	HC.M2	HS2.M2	4.68612	2.17064	-1.11027	0.0002	0.00635301	yes
gene-ITGA4	ITGA4	HC.M2	HS2.M2	5.81943	2.69458	-1.11082	0.0001	0.00348828	yes
gene-PDPR	PDPR	HC.M2	HS1.M2	7.95554	3.67575	-1.11392	5e-05	0.00187392	yes
gene-ZNF600	ZNF600	HC.M2	HS1.M2	2.63282	1.21528	-1.11532	0.0026	0.0478189	yes
gene-TNFAIP8L1	TNFAIP8L1	HC.M2	HS1.M2	24.4403	11.2731	-1.11637	5e-05	0.00187392	yes
gene-MYO6	MYO6	HC.M2	HS1.M2	2.2568	1.03881	-1.11934	0.0001	0.00348828	yes
gene-IGFBP6	IGFBP6	HC.M2	HS1.M2	13.2195	6.07269	-1.12226	0.002	0.0392573	yes
gene-PLA2G7	PLA2G7	HC.M2	HS2.M2	143.712	66.0128	-1.12237	5e-05	0.00187392	yes
gene-BMP1	BMP1	HC.M2	HS1.M2	10.4129	4.77708	-1.12417	5e-05	0.00187392	yes
gene-KCNC3	KCNC3	HC.M2	HS1.M2	5.9881	2.74676	-1.12437	0.0002	0.00635301	yes
gene-ZNF528	ZNF528	HC.M2	HS1.M2	3.67441	1.68354	-1.12601	0.0026	0.0478189	yes
gene-NR4A3	NR4A3	HC.M2	HS2.M2	34.9683	15.9708	-1.13061	5e-05	0.00187392	yes
gene-CA11	CA11	HC.M2	HS1.M2	7.18447	3.27632	-1.13281	0.0013	0.0283174	yes
gene-PHOSPHO1	PHOSPHO1	HC.M2	HS2.M2	15.6839	7.15147	-1.13297	5e-05	0.00187392	yes
gene-CAVIN3	CAVIN3	HC.M2	HS2.M2	15.9744	7.28195	-1.13336	0.0009	0.0212637	yes
gene-C1orf115	C1orf115	HC.M2	HS2.M2	10.8978	4.95807	-1.13619	5e-05	0.00187392	yes
gene-ITGA3	ITGA3	HC.M2	HS1.M2	57.9674	26.3517	-1.13734	5e-05	0.00187392	yes
gene-ADRA2B	ADRA2B	HC.M2	HS1.M2	39.3235	17.8598	-1.13867	5e-05	0.00187392	yes
gene-COBL	COBL	HC.M2	HS2.M2	1.41618	0.642782	-1.1396	0.00255	0.0471453	yes
gene-PDGFB	PDGFB	HC.M2	HS1.M2	7.13057	3.22758	-1.14357	5e-05	0.00187392	yes
gene-TDRD9	TDRD9	HC.M2	HS1.M2	19.1964	8.687	-1.14391	5e-05	0.00187392	yes
gene-SNHG17	SNHG17	HC.M2	HS2.M2	10.1769	4.60054	-1.14542	0.0024	0.0451698	yes
gene-FCGR2C	FCGR2C	HC.M2	HS2.M2	7.94143	3.58259	-1.1484	0.00025	0.00764057	yes
gene-GPC4	GPC4	HC.M2	HS1.M2	48.9569	22.0057	-1.15364	5e-05	0.00187392	yes
gene-OAS2	OAS2	HC.M2	HS2.M2	10.055	4.50642	-1.15787	5e-05	0.00187392	yes
gene-BIN2	BIN2	HC.M2	HS1.M2	93.0177	41.5923	-1.16119	5e-05	0.00187392	yes
gene-NOD2	NOD2	HC.M2	HS1.M2	3.43847	1.53596	-1.16263	0.00065	0.0163734	yes
gene-ITGB8	ITGB8	HC.M2	HS2.M2	1.5391	0.686395	-1.16497	0.00025	0.00764057	yes
gene-RGL3	RGL3	HC.M2	HS1.M2	5.34498	2.37678	-1.16917	0.0007	0.0173942	yes
gene-GJB2	GJB2	HC.M2	HS1.M2	11.9268	5.29226	-1.17225	5e-05	0.00187392	yes
gene-YPEL4	YPEL4	HC.M2	HS1.M2	15.8731	7.0156	-1.17794	5e-05	0.00187392	yes
gene-CHST15	CHST15	HC.M2	HS1.M2	35.554	15.7131	-1.17804	5e-05	0.00187392	yes
gene-CELSR2	CELSR2	HC.M2	HS2.M2	1.07856	0.475822	-1.18061	0.001	0.0230175	yes
gene-ECE1	ECE1	HC.M2	HS1.M2	13.8625	6.11207	-1.18146	5e-05	0.00187392	yes
gene-TRIM54	TRIM54	HC.M2	HS1.M2	38.1734	16.8212	-1.18228	5e-05	0.00187392	yes
gene-SCRN1	SCRN1	HC.M2	HS1.M2	18.7038	8.23848	-1.18288	5e-05	0.00187392	yes
gene-PLEKHA5	PLEKHA5	HC.M2	HS2.M2	5.68442	2.503	-1.18335	0.0009	0.0212637	yes
gene-SLC6A7	SLC6A7	HC.M2	HS1.M2	16.0482	7.04971	-1.18678	5e-05	0.00187392	yes
gene-TMEM114	TMEM114	HC.M2	HS1.M2	9.67269	4.24892	-1.18682	0.0023	0.0437052	yes
gene-GOLPH3L	GOLPH3L	HC.M2	HS1.M2	3.41775	1.49846	-1.18957	0.00075	0.0184248	yes
gene-C2orf74	C2orf74	HC.M2	HS1.M2	17.6933	7.71104	-1.1982	0.0003	0.00889478	yes
gene-SLC28A3	SLC28A3	HC.M2	HS1.M2	46.5285	20.2316	-1.20151	5e-05	0.00187392	yes
gene-GPAT2	GPAT2	HC.M2	HS2.M2	21.7937	9.47474	-1.20175	5e-05	0.00187392	yes
gene-LRRC61	LRRC61	HC.M2	HS2.M2	12.8918	5.60146	-1.20258	0.00055	0.0143817	yes
gene-MTUS1	MTUS1	HC.M2	HS2.M2	8.54981	3.71047	-1.20429	5e-05	0.00187392	yes
gene-HLA-DQA1	HLA-DQA1	HC.M2	HS2.M2	423.191	183.49	-1.20561	5e-05	0.00187392	yes
gene-PIK3C2B	PIK3C2B	HC.M2	HS1.M2	3.80657	1.65039	-1.20569	5e-05	0.00187392	yes
gene-LZTS3	LZTS3	HC.M2	HS1.M2	1.35248	0.585245	-1.20849	0.00205	0.0399984	yes
gene-PLXNC1	PLXNC1	HC.M2	HS1.M2	29.4512	12.6659	-1.21738	5e-05	0.00187392	yes
gene-LAYN	LAYN	HC.M2	HS1.M2	5.69328	2.44829	-1.21748	0.0006	0.0153917	yes
gene-MCM4	MCM4	HC.M2	HS2.M2	2.90562	1.24918	-1.21786	0.00025	0.00764057	yes
gene-ANKS6	ANKS6	HC.M2	HS1.M2	6.02499	2.58609	-1.22018	5e-05	0.00187392	yes
gene-CELSR1	CELSR1	HC.M2	HS1.M2	7.90015	3.38908	-1.22099	5e-05	0.00187392	yes
gene-MAP7	MAP7	HC.M2	HS1.M2	4.00542	1.71167	-1.22655	0.00055	0.0143817	yes
gene-PRC1	PRC1	HC.M2	HS1.M2	1.86082	0.794411	-1.22798	0.0027	0.0491187	yes
gene-CTSF	CTSF	HC.M2	HS1.M2	3.29009	1.40044	-1.23224	0.00225	0.0429439	yes
gene-SLC44A2	SLC44A2	HC.M2	HS1.M2	36.263	15.3972	-1.23583	5e-05	0.00187392	yes
gene-PRKCH	PRKCH	HC.M2	HS1.M2	5.04316	2.13733	-1.23852	5e-05	0.00187392	yes
gene-FUT10	FUT10	HC.M2	HS1.M2	1.91701	0.809617	-1.24355	0.0027	0.0491187	yes
gene-ARL4C	ARL4C	HC.M2	HS2.M2	7.70517	3.25268	-1.2442	5e-05	0.00187392	yes
gene-APOC2	APOC2	HC.M2	HS2.M2	179.816	75.7435	-1.24733	5e-05	0.00187392	yes
gene-PLK1	PLK1	HC.M2	HS1.M2	3.13079	1.31625	-1.25009	0.00205	0.0399984	yes
gene-AGAP11	AGAP11	HC.M2	HS2.M2	5.16718	2.16329	-1.25615	0.0002	0.00635301	yes
gene-SLC39A14	SLC39A14	HC.M2	HS2.M2	2.2919	0.959385	-1.25636	0.0006	0.0153917	yes
gene-B3GNT7	B3GNT7	HC.M2	HS1.M2	4.51324	1.88918	-1.2564	0.00025	0.00764057	yes
gene-PLEKHF1	PLEKHF1	HC.M2	HS1.M2	6.86952	2.87312	-1.25759	0.00055	0.0143817	yes
gene-COL9A2	COL9A2	HC.M2	HS1.M2	14.9594	6.25571	-1.25781	5e-05	0.00187392	yes
gene-PSD3	PSD3	HC.M2	HS1.M2	18.5051	7.72937	-1.2595	5e-05	0.00187392	yes
gene-NBPF14	NBPF14	HC.M2	HS2.M2	0.711551	0.296597	-1.26246	0.0014	0.029874	yes
gene-SLC7A11	SLC7A11	HC.M2	HS2.M2	13.8659	5.77865	-1.26274	5e-05	0.00187392	yes
gene-NFATC2	NFATC2	HC.M2	HS1.M2	0.929077	0.386815	-1.26415	0.0008	0.0193585	yes
gene-LY9	LY9	HC.M2	HS2.M2	27.6458	11.4897	-1.26672	5e-05	0.00187392	yes
gene-ZNF334	ZNF334	HC.M2	HS2.M2	0.959651	0.398615	-1.26751	0.002	0.0392573	yes
gene-SIGLEC5	SIGLEC5	HC.M2	HS1.M2	4.90045	2.0341	-1.26852	0.00055	0.0143817	yes
gene-HTRA4	HTRA4	HC.M2	HS1.M2	20.834	8.63886	-1.27003	5e-05	0.00187392	yes
gene-NCF1	NCF1	HC.M2	HS1.M2	8.95125	3.70842	-1.27129	0.0004	0.0111911	yes
gene-RGL3	RGL3	HC.M2	HS2.M2	5.34498	2.20525	-1.27724	0.0001	0.00348828	yes
gene-SLC39A10	SLC39A10	HC.M2	HS2.M2	17.1947	7.07786	-1.28058	5e-05	0.00187392	yes
gene-CDK18	CDK18	HC.M2	HS1.M2	19.8505	8.16961	-1.28084	5e-05	0.00187392	yes
gene-DBP	DBP	HC.M2	HS1.M2	12.0961	4.96747	-1.28396	0.0019	0.0377478	yes
gene-EFNA1	EFNA1	HC.M2	HS1.M2	7.01518	2.86756	-1.29065	0.00055	0.0143817	yes
gene-SYP	SYP	HC.M2	HS1.M2	4.81574	1.96479	-1.29338	0.0005	0.0133425	yes
gene-PLK1	PLK1	HC.M2	HS2.M2	3.13079	1.27512	-1.2959	0.00185	0.0369683	yes
gene-HPGDS	HPGDS	HC.M2	HS1.M2	17.3714	7.06995	-1.29695	0.00015	0.00499571	yes
gene-TNFRSF11A	TNFRSF11A	HC.M2	HS2.M2	15.2532	6.20567	-1.29746	5e-05	0.00187392	yes
gene-MPO	MPO	HC.M2	HS1.M2	2.45536	0.997523	-1.29951	0.00135	0.0291178	yes
gene-HPGD	HPGD	HC.M2	HS2.M2	19.4349	7.89483	-1.29967	5e-05	0.00187392	yes
gene-DIRAS1	DIRAS1	HC.M2	HS1.M2	10.6735	4.33533	-1.29982	5e-05	0.00187392	yes
gene-FOXP4	FOXP4	HC.M2	HS1.M2	10.7293	4.35265	-1.30159	5e-05	0.00187392	yes
gene-NOTCH2NLA	NOTCH2NLA	HC.M2	HS1.M2	1.03272	0.418261	-1.30397	0.00265	0.0484856	yes
gene-PAG1	PAG1	HC.M2	HS1.M2	3.40798	1.37853	-1.30578	5e-05	0.00187392	yes
gene-KCNQ1	KCNQ1	HC.M2	HS1.M2	13.8153	5.57109	-1.31024	5e-05	0.00187392	yes
gene-CALHM1	CALHM1	HC.M2	HS2.M2	2.95974	1.19134	-1.31288	0.00085	0.020337	yes
gene-OAF	OAF	HC.M2	HS1.M2	2.86444	1.15157	-1.31465	0.00165	0.0338242	yes
gene-ARMC9	ARMC9	HC.M2	HS1.M2	4.01575	1.61302	-1.31591	0.00055	0.0143817	yes
gene-CLEC12A	CLEC12A	HC.M2	HS1.M2	61.7786	24.8009	-1.31671	5e-05	0.00187392	yes
gene-VWCE	VWCE	HC.M2	HS1.M2	5.19989	2.07991	-1.32196	0.00015	0.00499571	yes
gene-KLHDC8B	KLHDC8B	HC.M2	HS1.M2	7.54269	3.00616	-1.32716	0.0003	0.00889478	yes
gene-OVOL1	OVOL1	HC.M2	HS1.M2	6.74949	2.68841	-1.32803	5e-05	0.00187392	yes
gene-ELK3	ELK3	HC.M2	HS1.M2	5.08093	2.0201	-1.33067	5e-05	0.00187392	yes
gene-SOX12	SOX12	HC.M2	HS1.M2	2.28127	0.906295	-1.33179	0.00065	0.0163734	yes
gene-CCND1	CCND1	HC.M2	HS1.M2	114.534	45.497	-1.33194	5e-05	0.00187392	yes
gene-WDR62	WDR62	HC.M2	HS1.M2	3.96486	1.57294	-1.33381	0.00025	0.00764057	yes
gene-LTBP2	LTBP2	HC.M2	HS1.M2	1.57779	0.625411	-1.33503	0.0001	0.00348828	yes
gene-FAM102A	FAM102A	HC.M2	HS1.M2	4.26258	1.67281	-1.34945	5e-05	0.00187392	yes
gene-PGBD5	PGBD5	HC.M2	HS1.M2	0.449303	0.175788	-1.35385	0.00225	0.0429439	yes
gene-TCF4	TCF4	HC.M2	HS2.M2	5.02568	1.96116	-1.35761	5e-05	0.00187392	yes
gene-SHCBP1	SHCBP1	HC.M2	HS2.M2	1.18934	0.463479	-1.35958	0.0014	0.029874	yes
gene-TLE1	TLE1	HC.M2	HS2.M2	16.1989	6.2983	-1.36286	5e-05	0.00187392	yes
gene-APOC2	APOC2	HC.M2	HS1.M2	179.816	69.8881	-1.3634	5e-05	0.00187392	yes
gene-BABAM2	BABAM2	HC.M2	HS1.M2	48.7577	18.9485	-1.36355	5e-05	0.00187392	yes
gene-LTBP3	LTBP3	HC.M2	HS1.M2	22.046	8.55881	-1.36504	0.00105	0.0238974	yes
gene-SEC14L2	SEC14L2	HC.M2	HS1.M2	2.60858	1.01244	-1.36544	0.0009	0.0212637	yes
gene-VNN2	VNN2	HC.M2	HS1.M2	4.96173	1.92467	-1.36623	0.0006	0.0153917	yes
gene-HES2	HES2	HC.M2	HS1.M2	15.1225	5.86363	-1.36683	5e-05	0.00187392	yes
gene-FZD1	FZD1	HC.M2	HS2.M2	5.23154	2.02738	-1.36762	5e-05	0.00187392	yes
gene-JCAD	JCAD	HC.M2	HS2.M2	1.40152	0.542716	-1.36872	0.0004	0.0111911	yes
gene-NIPAL2	NIPAL2	HC.M2	HS1.M2	6.48749	2.51128	-1.36924	5e-05	0.00187392	yes
gene-FLRT2	FLRT2	HC.M2	HS2.M2	1.96579	0.760667	-1.36977	0.0022	0.0422181	yes
gene-LINC02244	LINC02244	HC.M2	HS1.M2	83.2847	32.207	-1.37068	5e-05	0.00187392	yes
gene-MELK	MELK	HC.M2	HS2.M2	1.15357	0.444367	-1.37628	0.0021	0.0407308	yes
gene-CDH1	CDH1	HC.M2	HS1.M2	5.3597	2.05459	-1.3833	5e-05	0.00187392	yes
gene-HCAR2	HCAR2	HC.M2	HS2.M2	3.72941	1.42815	-1.3848	0.00145	0.0305854	yes
gene-DYSF	DYSF	HC.M2	HS2.M2	13.6157	5.21387	-1.38485	5e-05	0.00187392	yes
gene-RALGAPA2	RALGAPA2	HC.M2	HS1.M2	3.3097	1.26045	-1.39277	5e-05	0.00187392	yes
gene-SNTB1	SNTB1	HC.M2	HS1.M2	20.3975	7.75423	-1.39534	5e-05	0.00187392	yes
gene-PTPRF	PTPRF	HC.M2	HS1.M2	0.489438	0.186014	-1.39572	0.0005	0.0133425	yes
gene-TACSTD2	TACSTD2	HC.M2	HS2.M2	90.887	34.3503	-1.40375	5e-05	0.00187392	yes
gene-SEC31B	SEC31B	HC.M2	HS1.M2	2.12949	0.798754	-1.41469	0.0002	0.00635301	yes
gene-MEGF6	MEGF6	HC.M2	HS1.M2	2.27501	0.852769	-1.41565	5e-05	0.00187392	yes
gene-HSPA7	HSPA7	HC.M2	HS2.M2	22.2478	8.30576	-1.42148	5e-05	0.00187392	yes
gene-PLCB1	PLCB1	HC.M2	HS2.M2	0.856114	0.318804	-1.42513	0.0011	0.0248288	yes
gene-KIF11	KIF11	HC.M2	HS1.M2	1.00052	0.372552	-1.42524	0.0019	0.0377478	yes
gene-SCRN2	SCRN2	HC.M2	HS1.M2	10.9074	4.05917	-1.42605	5e-05	0.00187392	yes
gene-LOC101927888	LOC101927888	HC.M2	HS1.M2	10.4541	3.88145	-1.42941	5e-05	0.00187392	yes
gene-ZNF532	ZNF532	HC.M2	HS2.M2	1.56621	0.580891	-1.43094	0.0001	0.00348828	yes
gene-TPD52L1	TPD52L1	HC.M2	HS1.M2	5.43232	2.01329	-1.43202	0.0025	0.046458	yes
gene-IGSF6	IGSF6	HC.M2	HS2.M2	4.08031	1.51211	-1.43212	0.0003	0.00889478	yes
gene-CDC20	CDC20	HC.M2	HS1.M2	3.23823	1.19762	-1.43504	0.00215	0.0414665	yes
gene-MME	MME	HC.M2	HS2.M2	1.59106	0.587931	-1.43627	0.00065	0.0163734	yes
gene-WLS	WLS	HC.M2	HS1.M2	3.39708	1.25269	-1.43927	0.0012	0.0266063	yes
gene-LOC107984698	LOC107984698	HC.M2	HS1.M2	3.39578	1.25091	-1.44077	0.00205	0.0399984	yes
gene-FHL1	FHL1	HC.M2	HS2.M2	11.974	4.38866	-1.44805	5e-05	0.00187392	yes
gene-ARHGAP5	ARHGAP5	HC.M2	HS1.M2	2.72601	0.997009	-1.45111	5e-05	0.00187392	yes
gene-CX3CR1	CX3CR1	HC.M2	HS1.M2	2.48645	0.909224	-1.45138	0.00025	0.00764057	yes
gene-KRT79	KRT79	HC.M2	HS1.M2	13.2503	4.84255	-1.45219	5e-05	0.00187392	yes
gene-ATP2B2	ATP2B2	HC.M2	HS1.M2	0.663207	0.241475	-1.45759	0.00055	0.0143817	yes
gene-HLA-B-6	HLA-B	HC.M2	HS1.M2	46.1529	16.7437	-1.4628	5e-05	0.00187392	yes
gene-TNFRSF21	TNFRSF21	HC.M2	HS1.M2	25.3839	9.19669	-1.46473	5e-05	0.00187392	yes
gene-SPAG5	SPAG5	HC.M2	HS2.M2	4.46312	1.61357	-1.4678	5e-05	0.00187392	yes
gene-LY86	LY86	HC.M2	HS1.M2	74.7475	27.0112	-1.46847	5e-05	0.00187392	yes
gene-TMTC1	TMTC1	HC.M2	HS1.M2	4.94736	1.78643	-1.46958	5e-05	0.00187392	yes
gene-LSR	LSR	HC.M2	HS1.M2	7.62972	2.7491	-1.47267	5e-05	0.00187392	yes
gene-FSCN1	FSCN1	HC.M2	HS2.M2	103.464	37.2471	-1.47393	5e-05	0.00187392	yes
gene-ROR1-AS1	ROR1-AS1	HC.M2	HS2.M2	48.4317	17.4045	-1.47649	5e-05	0.00187392	yes
gene-IGFBP2	IGFBP2	HC.M2	HS1.M2	20.0393	7.19524	-1.47772	5e-05	0.00187392	yes
gene-BEX3	BEX3	HC.M2	HS1.M2	71.8053	25.7409	-1.48003	5e-05	0.00187392	yes
gene-SEZ6L2	SEZ6L2	HC.M2	HS1.M2	2.21577	0.794117	-1.48038	0.00015	0.00499571	yes
gene-LOC101929331	LOC101929331	HC.M2	HS1.M2	17.7228	6.30578	-1.49086	0.00045	0.0122947	yes
gene-AFF3	AFF3	HC.M2	HS2.M2	0.682092	0.242613	-1.49131	0.00045	0.0122947	yes
gene-CERCAM	CERCAM	HC.M2	HS2.M2	13.0098	4.62056	-1.49346	5e-05	0.00187392	yes
gene-CLEC4G	CLEC4G	HC.M2	HS2.M2	21.2669	7.55049	-1.49396	5e-05	0.00187392	yes
gene-HMGB2	HMGB2	HC.M2	HS1.M2	11.5393	4.08629	-1.4977	5e-05	0.00187392	yes
gene-CLU	CLU	HC.M2	HS1.M2	93.4933	33.0269	-1.50122	5e-05	0.00187392	yes
gene-APBB2	APBB2	HC.M2	HS2.M2	3.05051	1.07742	-1.50147	5e-05	0.00187392	yes
gene-CDK1	CDK1	HC.M2	HS1.M2	1.88097	0.661586	-1.50748	0.00255	0.0471453	yes
gene-IFI6	IFI6	HC.M2	HS2.M2	408.069	143.191	-1.51087	5e-05	0.00187392	yes
gene-TNC	TNC	HC.M2	HS2.M2	9.85905	3.44725	-1.516	5e-05	0.00187392	yes
gene-YPEL3	YPEL3	HC.M2	HS1.M2	22.5051	7.86454	-1.51682	5e-05	0.00187392	yes
gene-PRKXP1	PRKXP1	HC.M2	HS1.M2	0.615125	0.21426	-1.52152	0.0005	0.0133425	yes
gene-SLC16A10	SLC16A10	HC.M2	HS1.M2	6.46092	2.2399	-1.52831	0.00015	0.00499571	yes
gene-METRNL	METRNL	HC.M2	HS1.M2	14.2315	4.92259	-1.5316	5e-05	0.00187392	yes
gene-FCGR2B	FCGR2B	HC.M2	HS2.M2	90.8709	31.393	-1.53338	5e-05	0.00187392	yes
gene-LAMB3	LAMB3	HC.M2	HS2.M2	2.54303	0.878057	-1.53416	5e-05	0.00187392	yes
gene-CUBN	CUBN	HC.M2	HS1.M2	0.711097	0.245262	-1.53572	0.00065	0.0163734	yes
gene-MYO1D	MYO1D	HC.M2	HS2.M2	17.9219	6.18109	-1.53579	5e-05	0.00187392	yes
gene-ADAMTS14	ADAMTS14	HC.M2	HS2.M2	0.673667	0.2321	-1.53729	0.0022	0.0422181	yes
gene-PM20D2	PM20D2	HC.M2	HS1.M2	1.23921	0.426053	-1.54032	0.00075	0.0184248	yes
gene-COL22A1	COL22A1	HC.M2	HS2.M2	25.4421	8.70423	-1.54743	5e-05	0.00187392	yes
gene-ADA	ADA	HC.M2	HS1.M2	4.11399	1.40609	-1.54885	0.0012	0.0266063	yes
gene-NCAPG2	NCAPG2	HC.M2	HS2.M2	2.34835	0.801687	-1.55053	0.0001	0.00348828	yes
gene-TBCEL	TBCEL	HC.M2	HS2.M2	3.14486	1.07323	-1.55103	5e-05	0.00187392	yes
gene-CHST3	CHST3	HC.M2	HS2.M2	0.571846	0.194454	-1.5562	0.0018	0.0362557	yes
gene-ITGB3	ITGB3	HC.M2	HS1.M2	17.0532	5.77752	-1.56152	5e-05	0.00187392	yes
gene-SPTBN2	SPTBN2	HC.M2	HS1.M2	1.41732	0.479331	-1.56407	5e-05	0.00187392	yes
gene-SHROOM4	SHROOM4	HC.M2	HS1.M2	0.456683	0.154192	-1.56646	0.00265	0.0484856	yes
gene-MS4A14	MS4A14	HC.M2	HS1.M2	3.07692	1.038	-1.56768	5e-05	0.00187392	yes
gene-PARM1	PARM1	HC.M2	HS2.M2	9.40093	3.15879	-1.57343	5e-05	0.00187392	yes
gene-STUM	STUM	HC.M2	HS1.M2	1.67081	0.558006	-1.5822	5e-05	0.00187392	yes
gene-TMCC2	TMCC2	HC.M2	HS1.M2	1.76354	0.587961	-1.58468	0.00035	0.0100784	yes
gene-MARCKSL1	MARCKSL1	HC.M2	HS2.M2	3.36459	1.11951	-1.58756	0.00135	0.0291178	yes
gene-RNASE4	RNASE4	HC.M2	HS1.M2	2.05118	0.680459	-1.59187	0.00245	0.045802	yes
gene-LMTK3	LMTK3	HC.M2	HS1.M2	0.629852	0.2089	-1.5922	0.0027	0.0491187	yes
gene-LOC105371453	LOC105371453	HC.M2	HS1.M2	1.16524	0.386411	-1.59242	0.00015	0.00499571	yes
gene-CENPF	CENPF	HC.M2	HS2.M2	0.623625	0.206188	-1.59672	0.00065	0.0163734	yes
gene-KIF11	KIF11	HC.M2	HS2.M2	1.00052	0.330416	-1.5984	0.00125	0.0274604	yes
gene-HTATSF1P2	HTATSF1P2	HC.M2	HS2.M2	12.446	4.07562	-1.6106	5e-05	0.00187392	yes
gene-RFX8	RFX8	HC.M2	HS1.M2	1.31532	0.430592	-1.61102	0.002	0.0392573	yes
gene-SH3BP4	SH3BP4	HC.M2	HS2.M2	0.652297	0.213498	-1.61131	0.0019	0.0377478	yes
gene-TNFAIP8L3	TNFAIP8L3	HC.M2	HS2.M2	7.68517	2.51056	-1.61407	5e-05	0.00187392	yes
gene-CKB	CKB	HC.M2	HS1.M2	20.9553	6.82153	-1.61915	5e-05	0.00187392	yes
gene-HTATSF1P2	HTATSF1P2	HC.M2	HS1.M2	12.446	4.03881	-1.62368	5e-05	0.00187392	yes
gene-HLA-B	HLA-B	HC.M2	HS1.M2	72.721	23.5255	-1.62815	5e-05	0.00187392	yes
gene-CENPF	CENPF	HC.M2	HS1.M2	0.623625	0.201436	-1.63036	0.0002	0.00635301	yes
gene-RASA4DP	RASA4DP	HC.M2	HS2.M2	1.24043	0.398602	-1.63782	0.0005	0.0133425	yes
gene-CALHM1	CALHM1	HC.M2	HS1.M2	2.95974	0.94893	-1.6411	5e-05	0.00187392	yes
gene-FOXQ1	FOXQ1	HC.M2	HS2.M2	4.89087	1.5649	-1.64402	5e-05	0.00187392	yes
gene-LOC105371019	LOC105371019	HC.M2	HS1.M2	1.97614	0.631257	-1.64639	0.00065	0.0163734	yes
gene-PRAG1-2	PRAG1	HC.M2	HS2.M2	0.967311	0.308822	-1.6472	0.0005	0.0133425	yes
gene-OAS3	OAS3	HC.M2	HS2.M2	10.5421	3.36062	-1.64936	5e-05	0.00187392	yes
gene-MMP2	MMP2	HC.M2	HS1.M2	7.70457	2.44267	-1.65726	5e-05	0.00187392	yes
gene-HLA-DQB1-5	HLA-DQB1	HC.M2	HS2.M2	18.5535	5.87001	-1.66025	5e-05	0.00187392	yes
gene-CARS1	CARS1	HC.M2	HS1.M2	2.55882	0.807202	-1.66448	5e-05	0.00187392	yes
gene-RGS16	RGS16	HC.M2	HS1.M2	34.4076	10.8532	-1.66461	5e-05	0.00187392	yes
gene-LINC01388	LINC01388	HC.M2	HS1.M2	3.1922	1.00467	-1.66783	5e-05	0.00187392	yes
gene-GLT1D1	GLT1D1	HC.M2	HS1.M2	1.02087	0.321052	-1.66891	0.00135	0.0291178	yes
gene-SLC1A2	SLC1A2	HC.M2	HS2.M2	1.33265	0.417425	-1.6747	5e-05	0.00187392	yes
gene-MEIS3P1	MEIS3P1	HC.M2	HS1.M2	2.77605	0.864699	-1.68276	0.0002	0.00635301	yes
gene-FCRLA	FCRLA	HC.M2	HS2.M2	3.82093	1.19012	-1.68282	0.0002	0.00635301	yes
gene-RRM2	RRM2	HC.M2	HS1.M2	2.21924	0.68852	-1.6885	0.0003	0.00889478	yes
gene-PLXDC1	PLXDC1	HC.M2	HS1.M2	2.31895	0.717611	-1.6922	5e-05	0.00187392	yes
gene-MYBL2	MYBL2	HC.M2	HS2.M2	2.10217	0.650329	-1.69264	0.0006	0.0153917	yes
gene-SYTL1	SYTL1	HC.M2	HS1.M2	17.7818	5.47255	-1.70011	5e-05	0.00187392	yes
gene-HLA-A	HLA-A	HC.M2	HS2.M2	482.11	148.27	-1.70113	5e-05	0.00187392	yes
gene-FA2H	FA2H	HC.M2	HS1.M2	5.50702	1.6929	-1.70177	5e-05	0.00187392	yes
gene-BIRC3	BIRC3	HC.M2	HS2.M2	2.67207	0.820251	-1.70382	5e-05	0.00187392	yes
gene-TDRD3	TDRD3	HC.M2	HS1.M2	40.8748	12.5283	-1.70602	5e-05	0.00187392	yes
gene-CHMP4C	CHMP4C	HC.M2	HS1.M2	5.23934	1.59981	-1.71149	5e-05	0.00187392	yes
gene-ATP9A	ATP9A	HC.M2	HS1.M2	5.02674	1.53285	-1.71341	5e-05	0.00187392	yes
gene-ITPRIPL1	ITPRIPL1	HC.M2	HS1.M2	5.58063	1.70128	-1.7138	0.0001	0.00348828	yes
gene-LOC643634	LOC643634	HC.M2	HS1.M2	2.3159	0.705308	-1.71525	0.0004	0.0111911	yes
gene-HPGD	HPGD	HC.M2	HS1.M2	19.4349	5.90136	-1.71953	5e-05	0.00187392	yes
gene-ADGRG6	ADGRG6	HC.M2	HS2.M2	0.482101	0.145932	-1.72404	0.00075	0.0184248	yes
gene-IFIT1	IFIT1	HC.M2	HS2.M2	1.80218	0.543952	-1.72819	5e-05	0.00187392	yes
gene-AURKB	AURKB	HC.M2	HS2.M2	1.54666	0.466289	-1.72986	0.002	0.0392573	yes
gene-SIGLEC6	SIGLEC6	HC.M2	HS1.M2	1.03742	0.312426	-1.73141	0.00045	0.0122947	yes
gene-HK2P1	HK2P1	HC.M2	HS1.M2	0.886574	0.266914	-1.73187	0.00095	0.0221868	yes
gene-RAB3D	RAB3D	HC.M2	HS1.M2	5.71563	1.70575	-1.74451	5e-05	0.00187392	yes
gene-APBB2	APBB2	HC.M2	HS1.M2	3.05051	0.908037	-1.74823	5e-05	0.00187392	yes
gene-GAL	GAL	HC.M2	HS1.M2	238.062	70.6489	-1.7526	5e-05	0.00187392	yes
gene-TPX2	TPX2	HC.M2	HS2.M2	2.02132	0.598115	-1.7568	0.0002	0.00635301	yes
gene-KLF13	KLF13	HC.M2	HS1.M2	1.94823	0.575915	-1.75824	5e-05	0.00187392	yes
gene-FANCE	FANCE	HC.M2	HS1.M2	10.5894	3.11934	-1.76331	5e-05	0.00187392	yes
gene-CCT6P3	CCT6P3	HC.M2	HS1.M2	1.34342	0.395561	-1.76394	0.00195	0.0385014	yes
gene-LRG1	LRG1	HC.M2	HS1.M2	2.2054	0.649004	-1.76474	0.0004	0.0111911	yes
gene-PSAT1	PSAT1	HC.M2	HS1.M2	10.3101	3.0243	-1.76938	5e-05	0.00187392	yes
gene-RAMP1	RAMP1	HC.M2	HS2.M2	81.369	23.832	-1.77158	5e-05	0.00187392	yes
gene-RASA4	RASA4	HC.M2	HS2.M2	3.06725	0.896236	-1.77499	5e-05	0.00187392	yes
gene-CANX	CANX	HC.M2	HS2.M2	8.93543	2.6071	-1.77709	5e-05	0.00187392	yes
gene-MOCOS	MOCOS	HC.M2	HS2.M2	0.706371	0.205799	-1.77919	0.0006	0.0153917	yes
gene-NEFL	NEFL	HC.M2	HS2.M2	1.01689	0.295865	-1.78115	0.0008	0.0193585	yes
gene-MKI67	MKI67	HC.M2	HS1.M2	2.54554	0.73938	-1.78358	5e-05	0.00187392	yes
gene-LINC02154	LINC02154	HC.M2	HS1.M2	15.9527	4.62795	-1.78535	5e-05	0.00187392	yes
gene-FN3K	FN3K	HC.M2	HS1.M2	3.06012	0.884078	-1.79134	0.00105	0.0238974	yes
gene-H1-2	H1-2	HC.M2	HS1.M2	32.2257	9.28171	-1.79575	5e-05	0.00187392	yes
gene-SERPINF1	SERPINF1	HC.M2	HS2.M2	2.6992	0.775687	-1.79898	0.00235	0.0444536	yes
gene-ENO2	ENO2	HC.M2	HS1.M2	14.3551	4.12423	-1.79937	5e-05	0.00187392	yes
gene-NDP	NDP	HC.M2	HS2.M2	14.7915	4.24702	-1.80024	5e-05	0.00187392	yes
gene-SOBP	SOBP	HC.M2	HS2.M2	1.62762	0.466129	-1.80396	5e-05	0.00187392	yes
gene-PLCL1	PLCL1	HC.M2	HS2.M2	2.29456	0.656011	-1.80642	5e-05	0.00187392	yes
gene-HLA-DRB1-6	HLA-DRB1	HC.M2	HS2.M2	215.633	61.0553	-1.82039	5e-05	0.00187392	yes
gene-MBOAT7	MBOAT7	HC.M2	HS1.M2	4.57896	1.2957	-1.82128	5e-05	0.00187392	yes
gene-BIRC7	BIRC7	HC.M2	HS2.M2	2.82303	0.798359	-1.82213	0.0021	0.0407308	yes
gene-LOC285442	LOC285442	HC.M2	HS2.M2	2.21062	0.62505	-1.82241	0.00045	0.0122947	yes
gene-ABI3	ABI3	HC.M2	HS2.M2	10.7003	3.01805	-1.82596	5e-05	0.00187392	yes
gene-FCRLA	FCRLA	HC.M2	HS1.M2	3.82093	1.07495	-1.82965	5e-05	0.00187392	yes
gene-RBM11	RBM11	HC.M2	HS2.M2	2.09156	0.587041	-1.83305	0.0005	0.0133425	yes
gene-CACNB3	CACNB3	HC.M2	HS1.M2	4.04384	1.12699	-1.84325	5e-05	0.00187392	yes
gene-LOC101929750	LOC101929750	HC.M2	HS1.M2	1.38708	0.385055	-1.84892	0.00145	0.0305854	yes
gene-CST7	CST7	HC.M2	HS2.M2	14.905	4.13687	-1.84919	5e-05	0.00187392	yes
gene-PDPN	PDPN	HC.M2	HS2.M2	3.17188	0.879827	-1.85005	5e-05	0.00187392	yes
gene-ESPNL	ESPNL	HC.M2	HS2.M2	6.09035	1.68694	-1.85212	5e-05	0.00187392	yes
gene-ZNF154	ZNF154	HC.M2	HS2.M2	0.460052	0.12711	-1.85572	0.00215	0.0414665	yes
gene-CUBN	CUBN	HC.M2	HS2.M2	0.711097	0.195891	-1.85999	5e-05	0.00187392	yes
gene-PDE6G	PDE6G	HC.M2	HS1.M2	5.86638	1.61124	-1.8643	0.0002	0.00635301	yes
gene-ARMCX2	ARMCX2	HC.M2	HS1.M2	0.554617	0.152227	-1.86526	0.00025	0.00764057	yes
gene-PLS1	PLS1	HC.M2	HS1.M2	3.50386	0.95771	-1.87128	5e-05	0.00187392	yes
gene-NPAS2	NPAS2	HC.M2	HS2.M2	0.808395	0.220252	-1.87591	0.00135	0.0291178	yes
gene-LINC01800	LINC01800	HC.M2	HS1.M2	3.03108	0.8253	-1.87684	0.00025	0.00764057	yes
gene-NLRP12	NLRP12	HC.M2	HS1.M2	0.98766	0.268772	-1.87763	0.0001	0.00348828	yes
gene-SULT1C2	SULT1C2	HC.M2	HS1.M2	26.4178	7.16302	-1.88287	5e-05	0.00187392	yes
gene-HLA-C-3	HLA-C	HC.M2	HS2.M2	918.038	248.605	-1.8847	5e-05	0.00187392	yes
gene-UBE2C	UBE2C	HC.M2	HS1.M2	5.24359	1.41428	-1.89049	0.00225	0.0429439	yes
gene-ICAM3	ICAM3	HC.M2	HS1.M2	14.6219	3.9234	-1.89796	5e-05	0.00187392	yes
gene-CARMIL1	CARMIL1	HC.M2	HS1.M2	2.46796	0.660736	-1.90118	5e-05	0.00187392	yes
gene-TRIM55	TRIM55	HC.M2	HS1.M2	0.517456	0.13819	-1.90479	0.0016	0.0330063	yes
gene-HMMR	HMMR	HC.M2	HS2.M2	0.959497	0.255931	-1.90652	0.00115	0.0257105	yes
gene-RAB30	RAB30	HC.M2	HS2.M2	0.799389	0.213215	-1.90659	5e-05	0.00187392	yes
gene-CANX	CANX	HC.M2	HS1.M2	8.93543	2.375	-1.91161	5e-05	0.00187392	yes
gene-RETREG1	RETREG1	HC.M2	HS1.M2	5.29506	1.40309	-1.91604	5e-05	0.00187392	yes
gene-HAVCR1	HAVCR1	HC.M2	HS2.M2	1.21731	0.321376	-1.92137	0.00065	0.0163734	yes
gene-MKI67	MKI67	HC.M2	HS2.M2	2.54554	0.671844	-1.92178	5e-05	0.00187392	yes
gene-GOLGA8B	GOLGA8B	HC.M2	HS2.M2	4.1277	1.08784	-1.92386	5e-05	0.00187392	yes
gene-PIK3IP1	PIK3IP1	HC.M2	HS1.M2	11.7654	3.09642	-1.92588	5e-05	0.00187392	yes
gene-PKD1P5-LOC105376752	PKD1P5-LOC105376752	HC.M2	HS2.M2	0.978305	0.255693	-1.93587	5e-05	0.00187392	yes
gene-SLC35F2	SLC35F2	HC.M2	HS2.M2	2.33308	0.608719	-1.93839	0.00015	0.00499571	yes
gene-OAS1	OAS1	HC.M2	HS2.M2	39.4339	10.2642	-1.94181	5e-05	0.00187392	yes
gene-CLEC12B	CLEC12B	HC.M2	HS1.M2	2.49206	0.646975	-1.94556	0.0006	0.0153917	yes
gene-FCRLB	FCRLB	HC.M2	HS1.M2	21.1121	5.47966	-1.94591	5e-05	0.00187392	yes
gene-MRGPRF	MRGPRF	HC.M2	HS1.M2	8.56556	2.22214	-1.9466	5e-05	0.00187392	yes
gene-KIF21A	KIF21A	HC.M2	HS1.M2	1.20467	0.311859	-1.94967	5e-05	0.00187392	yes
gene-AK5	AK5	HC.M2	HS1.M2	0.697152	0.17902	-1.96135	0.00165	0.0338242	yes
gene-DDX11	DDX11	HC.M2	HS1.M2	2.93982	0.754739	-1.96168	5e-05	0.00187392	yes
gene-EHD3	EHD3	HC.M2	HS1.M2	3.03334	0.778697	-1.96177	5e-05	0.00187392	yes
gene-ST18	ST18	HC.M2	HS2.M2	0.650678	0.166888	-1.96307	5e-05	0.00187392	yes
gene-SLC9A7P1	SLC9A7P1	HC.M2	HS1.M2	1.63684	0.419537	-1.96404	0.00055	0.0143817	yes
gene-PGGHG	PGGHG	HC.M2	HS1.M2	0.492395	0.125822	-1.96844	0.00255	0.0471453	yes
gene-TIMP3	TIMP3	HC.M2	HS2.M2	55.5196	14.115	-1.97577	5e-05	0.00187392	yes
gene-RRM2	RRM2	HC.M2	HS2.M2	2.21924	0.562928	-1.97904	5e-05	0.00187392	yes
gene-CCL28	CCL28	HC.M2	HS1.M2	1.28037	0.32225	-1.99031	0.0017	0.034653	yes
gene-LRRC61	LRRC61	HC.M2	HS1.M2	12.8918	3.22742	-1.998	5e-05	0.00187392	yes
gene-TSGA10	TSGA10	HC.M2	HS1.M2	1.05866	0.264276	-2.00212	0.00265	0.0484856	yes
gene-KITLG	KITLG	HC.M2	HS2.M2	0.49501	0.123301	-2.00528	0.00225	0.0429439	yes
gene-SPATA13	SPATA13	HC.M2	HS1.M2	15.3231	3.80782	-2.00867	5e-05	0.00187392	yes
gene-DIXDC1	DIXDC1	HC.M2	HS1.M2	1.19941	0.296752	-2.01499	5e-05	0.00187392	yes
gene-LRRC34	LRRC34	HC.M2	HS1.M2	0.521369	0.128525	-2.02026	0.0024	0.0451698	yes
gene-LILRB4-5	LILRB4	HC.M2	HS2.M2	9.61088	2.3619	-2.02472	0.0007	0.0173942	yes
gene-AKAP3	AKAP3	HC.M2	HS2.M2	0.76872	0.188523	-2.02772	0.00145	0.0305854	yes
gene-CD14	CD14	HC.M2	HS1.M2	41.0304	10.0232	-2.03335	0.0004	0.0111911	yes
gene-OBSL1	OBSL1	HC.M2	HS1.M2	2.60986	0.636841	-2.03497	0.00125	0.0274604	yes
gene-LINC01388	LINC01388	HC.M2	HS2.M2	3.1922	0.776216	-2.04002	5e-05	0.00187392	yes
gene-PHGDH	PHGDH	HC.M2	HS1.M2	3.52679	0.853979	-2.04608	5e-05	0.00187392	yes
gene-RADX	RADX	HC.M2	HS1.M2	0.566044	0.136919	-2.0476	0.0025	0.046458	yes
gene-MYO1B	MYO1B	HC.M2	HS2.M2	2.13374	0.514603	-2.05186	5e-05	0.00187392	yes
gene-CDCA3	CDCA3	HC.M2	HS1.M2	0.802525	0.193089	-2.05528	0.0025	0.046458	yes
gene-LHFPL6	LHFPL6	HC.M2	HS2.M2	4.43113	1.06417	-2.05795	0.0001	0.00348828	yes
gene-PTPRU	PTPRU	HC.M2	HS1.M2	0.915176	0.218281	-2.06786	0.00015	0.00499571	yes
gene-MTSS1	MTSS1	HC.M2	HS2.M2	0.992585	0.235926	-2.07285	5e-05	0.00187392	yes
gene-HLA-DRB1-2	HLA-DRB1	HC.M2	HS1.M2	5.35788	1.27199	-2.07458	0.00015	0.00499571	yes
gene-NPAS2	NPAS2	HC.M2	HS1.M2	0.808395	0.191724	-2.07603	0.00055	0.0143817	yes
gene-CLEC4F	CLEC4F	HC.M2	HS2.M2	0.691501	0.162464	-2.08961	0.0016	0.0330063	yes
gene-KIAA1755	KIAA1755	HC.M2	HS1.M2	0.696989	0.163632	-2.09068	0.0001	0.00348828	yes
gene-PRC1	PRC1	HC.M2	HS2.M2	1.86082	0.435525	-2.09511	5e-05	0.00187392	yes
gene-TOP2A	TOP2A	HC.M2	HS2.M2	2.07325	0.484704	-2.09672	5e-05	0.00187392	yes
gene-ANLN	ANLN	HC.M2	HS2.M2	0.751576	0.175698	-2.09682	0.0008	0.0193585	yes
gene-CYTL1	CYTL1	HC.M2	HS2.M2	32.8224	7.66259	-2.09878	5e-05	0.00187392	yes
gene-LARGE1	LARGE1	HC.M2	HS1.M2	1.28978	0.300092	-2.10365	5e-05	0.00187392	yes
gene-SCN9A	SCN9A	HC.M2	HS2.M2	1.4373	0.332421	-2.11228	5e-05	0.00187392	yes
gene-FBXO32	FBXO32	HC.M2	HS1.M2	1.02697	0.235467	-2.1248	5e-05	0.00187392	yes
gene-CHRD	CHRD	HC.M2	HS1.M2	0.62561	0.143315	-2.12607	0.0004	0.0111911	yes
gene-SYNGR1	SYNGR1	HC.M2	HS1.M2	81.3549	18.6323	-2.12642	5e-05	0.00187392	yes
gene-MMP7	MMP7	HC.M2	HS1.M2	370.653	84.8265	-2.12748	5e-05	0.00187392	yes
gene-CYGB	CYGB	HC.M2	HS1.M2	7.84773	1.78907	-2.13307	5e-05	0.00187392	yes
gene-MLXIPL	MLXIPL	HC.M2	HS1.M2	2.06568	0.467155	-2.14465	5e-05	0.00187392	yes
gene-ZNF395	ZNF395	HC.M2	HS1.M2	2.56516	0.574887	-2.1577	5e-05	0.00187392	yes
gene-TOP2A	TOP2A	HC.M2	HS1.M2	2.07325	0.461988	-2.16597	5e-05	0.00187392	yes
gene-CTH	CTH	HC.M2	HS1.M2	1.79481	0.399812	-2.16644	0.00055	0.0143817	yes
gene-CHAC1	CHAC1	HC.M2	HS1.M2	3.52886	0.783019	-2.17208	0.0002	0.00635301	yes
gene-EFCAB2	EFCAB2	HC.M2	HS1.M2	2.51602	0.552578	-2.18689	0.0005	0.0133425	yes
gene-MXRA7	MXRA7	HC.M2	HS1.M2	13.0389	2.85845	-2.18952	5e-05	0.00187392	yes
gene-CR2	CR2	HC.M2	HS1.M2	0.78903	0.172714	-2.19169	0.00085	0.020337	yes
gene-CDC42EP1	CDC42EP1	HC.M2	HS2.M2	12.2976	2.66978	-2.20358	5e-05	0.00187392	yes
gene-ADM2	ADM2	HC.M2	HS1.M2	1.75334	0.37881	-2.21056	0.00015	0.00499571	yes
gene-IL1R2	IL1R2	HC.M2	HS2.M2	6.95362	1.50066	-2.21217	5e-05	0.00187392	yes
gene-EFR3B	EFR3B	HC.M2	HS1.M2	0.858693	0.185072	-2.21406	5e-05	0.00187392	yes
gene-TMEM74B	TMEM74B	HC.M2	HS1.M2	0.812889	0.175007	-2.21564	0.0024	0.0451698	yes
gene-NCF1C	NCF1C	HC.M2	HS1.M2	4.41929	0.95064	-2.21684	5e-05	0.00187392	yes
gene-BPI	BPI	HC.M2	HS1.M2	2.30667	0.495647	-2.21842	0.0006	0.0153917	yes
gene-ALS2CL	ALS2CL	HC.M2	HS1.M2	0.589055	0.126098	-2.22386	0.00045	0.0122947	yes
gene-LIF	LIF	HC.M2	HS1.M2	0.954834	0.20429	-2.22463	0.00025	0.00764057	yes
gene-PTPRM	PTPRM	HC.M2	HS1.M2	6.06231	1.29192	-2.23035	5e-05	0.00187392	yes
gene-DPP4	DPP4	HC.M2	HS1.M2	2.34925	0.498263	-2.23722	5e-05	0.00187392	yes
gene-FLRT2	FLRT2	HC.M2	HS1.M2	1.96579	0.41613	-2.24	5e-05	0.00187392	yes
gene-TOGARAM2	TOGARAM2	HC.M2	HS1.M2	2.4704	0.52231	-2.24176	5e-05	0.00187392	yes
gene-COL27A1	COL27A1	HC.M2	HS1.M2	0.48627	0.102788	-2.24208	0.0003	0.00889478	yes
gene-FST	FST	HC.M2	HS2.M2	2.188	0.460897	-2.2471	5e-05	0.00187392	yes
gene-HSPB7	HSPB7	HC.M2	HS1.M2	2.16858	0.455492	-2.25125	0.00035	0.0100784	yes
gene-DACT1	DACT1	HC.M2	HS2.M2	8.67639	1.80786	-2.26281	5e-05	0.00187392	yes
gene-EPS8L2	EPS8L2	HC.M2	HS1.M2	6.31097	1.31252	-2.26552	0.0001	0.00348828	yes
gene-CD1A	CD1A	HC.M2	HS2.M2	36.6466	7.56638	-2.27601	5e-05	0.00187392	yes
gene-CALHM6	CALHM6	HC.M2	HS1.M2	2.26711	0.466149	-2.28199	0.0021	0.0407308	yes
gene-EGR3	EGR3	HC.M2	HS2.M2	0.924826	0.188557	-2.29418	0.0002	0.00635301	yes
gene-RAI14	RAI14	HC.M2	HS2.M2	8.95404	1.82508	-2.29458	5e-05	0.00187392	yes
gene-CMPK2	CMPK2	HC.M2	HS2.M2	2.16902	0.441511	-2.29652	0.0002	0.00635301	yes
gene-ROBO4	ROBO4	HC.M2	HS2.M2	1.6117	0.32499	-2.31012	0.0005	0.0133425	yes
gene-MX1	MX1	HC.M2	HS2.M2	11.7346	2.3508	-2.31955	5e-05	0.00187392	yes
gene-SEMA6B	SEMA6B	HC.M2	HS1.M2	7.7851	1.55147	-2.32708	5e-05	0.00187392	yes
gene-RGS20	RGS20	HC.M2	HS1.M2	6.41978	1.25304	-2.35709	5e-05	0.00187392	yes
gene-CSGALNACT1	CSGALNACT1	HC.M2	HS1.M2	1.15428	0.224824	-2.36013	5e-05	0.00187392	yes
gene-TSPAN13	TSPAN13	HC.M2	HS1.M2	4.21277	0.819931	-2.36119	5e-05	0.00187392	yes
gene-HOMER2	HOMER2	HC.M2	HS2.M2	27.966	5.40709	-2.37075	5e-05	0.00187392	yes
gene-SIGLEC12	SIGLEC12	HC.M2	HS2.M2	72.32	13.8492	-2.38459	5e-05	0.00187392	yes
gene-ELAVL4	ELAVL4	HC.M2	HS2.M2	0.996458	0.188948	-2.39882	5e-05	0.00187392	yes
gene-BUB1	BUB1	HC.M2	HS2.M2	1.15293	0.217955	-2.4032	0.0001	0.00348828	yes
gene-TIE1	TIE1	HC.M2	HS1.M2	28.3759	5.35659	-2.40528	5e-05	0.00187392	yes
gene-MEP1A	MEP1A	HC.M2	HS2.M2	2.05209	0.38682	-2.40736	0.0001	0.00348828	yes
gene-PGGHG	PGGHG	HC.M2	HS2.M2	0.492395	0.0926867	-2.40938	0.0013	0.0283174	yes
gene-NINL	NINL	HC.M2	HS1.M2	3.28947	0.618967	-2.40992	5e-05	0.00187392	yes
gene-EHD2	EHD2	HC.M2	HS1.M2	0.646042	0.121163	-2.41468	0.0021	0.0407308	yes
gene-CPEB1	CPEB1	HC.M2	HS1.M2	0.593975	0.111132	-2.41813	0.0014	0.029874	yes
gene-FAM111B	FAM111B	HC.M2	HS2.M2	0.581387	0.108748	-2.41851	0.0016	0.0330063	yes
gene-FRAT1	FRAT1	HC.M2	HS1.M2	1.65428	0.308793	-2.42149	0.00055	0.0143817	yes
gene-DPP4	DPP4	HC.M2	HS2.M2	2.34925	0.438173	-2.42263	5e-05	0.00187392	yes
gene-COLQ	COLQ	HC.M2	HS1.M2	3.04539	0.567833	-2.42309	5e-05	0.00187392	yes
gene-RSAD2	RSAD2	HC.M2	HS2.M2	1.62527	0.299062	-2.44216	0.001	0.0230175	yes
gene-UBE2C	UBE2C	HC.M2	HS2.M2	5.24359	0.95968	-2.44993	0.00015	0.00499571	yes
gene-LOC102723996	LOC102723996	HC.M2	HS1.M2	1.99541	0.363253	-2.45764	5e-05	0.00187392	yes
gene-CTSK	CTSK	HC.M2	HS1.M2	74.5012	13.5433	-2.45968	5e-05	0.00187392	yes
gene-KIF18B	KIF18B	HC.M2	HS1.M2	0.576899	0.104618	-2.46319	0.0016	0.0330063	yes
gene-LOC105371019	LOC105371019	HC.M2	HS2.M2	1.97614	0.355593	-2.47439	5e-05	0.00187392	yes
gene-VIPR1	VIPR1	HC.M2	HS1.M2	1.50781	0.268759	-2.48807	0.00025	0.00764057	yes
gene-ZNF443	ZNF443	HC.M2	HS1.M2	1.08751	0.191014	-2.50927	0.0017	0.034653	yes
gene-FN1	FN1	HC.M2	HS1.M2	737.369	129.261	-2.5121	5e-05	0.00187392	yes
gene-FOXD4	FOXD4	HC.M2	HS2.M2	1.28034	0.223088	-2.52083	0.0013	0.0283174	yes
gene-BCAR1-2	BCAR1	HC.M2	HS1.M2	0.526395	0.0914047	-2.52581	0.00155	0.0322329	yes
gene-CDR2L	CDR2L	HC.M2	HS2.M2	0.966875	0.16762	-2.52814	0.0004	0.0111911	yes
gene-ELOVL7	ELOVL7	HC.M2	HS1.M2	2.49415	0.429355	-2.53831	5e-05	0.00187392	yes
gene-LAMP3	LAMP3	HC.M2	HS2.M2	7.30393	1.25334	-2.5429	5e-05	0.00187392	yes
gene-POMC	POMC	HC.M2	HS1.M2	5.29387	0.89734	-2.5606	0.00025	0.00764057	yes
gene-HLA-DRB4-3	HLA-DRB4	HC.M2	HS2.M2	35.6965	6.02365	-2.56707	5e-05	0.00187392	yes
gene-ZNF610	ZNF610	HC.M2	HS1.M2	1.72383	0.285704	-2.59302	0.00015	0.00499571	yes
gene-CDC20	CDC20	HC.M2	HS2.M2	3.23823	0.532771	-2.60362	0.00045	0.0122947	yes
gene-LILRA2	LILRA2	HC.M2	HS1.M2	0.623216	0.101275	-2.62145	0.001	0.0230175	yes
gene-CDKN2A	CDKN2A	HC.M2	HS1.M2	6.03162	0.977089	-2.62598	5e-05	0.00187392	yes
gene-NRN1	NRN1	HC.M2	HS2.M2	1.4903	0.239543	-2.63724	0.00145	0.0305854	yes
gene-FBN2	FBN2	HC.M2	HS1.M2	1.35381	0.217178	-2.64008	5e-05	0.00187392	yes
gene-FOXD4	FOXD4	HC.M2	HS1.M2	1.28034	0.203595	-2.65274	0.00125	0.0274604	yes
gene-SHISA4	SHISA4	HC.M2	HS2.M2	1.54339	0.245387	-2.65297	0.00205	0.0399984	yes
gene-RPSAP58	RPSAP58	HC.M2	HS2.M2	6.00683	0.948352	-2.66311	5e-05	0.00187392	yes
gene-SPTBN1	SPTBN1	HC.M2	HS1.M2	4.55905	0.715901	-2.6709	5e-05	0.00187392	yes
gene-TPD52L1	TPD52L1	HC.M2	HS2.M2	5.43232	0.852853	-2.6712	5e-05	0.00187392	yes
gene-IL18R1	IL18R1	HC.M2	HS2.M2	0.728646	0.112903	-2.69013	0.00025	0.00764057	yes
gene-TIFAB	TIFAB	HC.M2	HS2.M2	1.22742	0.18928	-2.69703	5e-05	0.00187392	yes
gene-SLC29A3	SLC29A3	HC.M2	HS2.M2	90.7362	13.9521	-2.7012	5e-05	0.00187392	yes
gene-PHKA1	PHKA1	HC.M2	HS1.M2	0.820181	0.126001	-2.70251	0.00015	0.00499571	yes
gene-CD79A	CD79A	HC.M2	HS1.M2	13.3593	2.05003	-2.70412	5e-05	0.00187392	yes
gene-IGSF3	IGSF3	HC.M2	HS2.M2	0.715711	0.107324	-2.7374	5e-05	0.00187392	yes
gene-BIRC5	BIRC5	HC.M2	HS2.M2	1.36093	0.202966	-2.74528	0.00025	0.00764057	yes
gene-DSP	DSP	HC.M2	HS2.M2	5.29237	0.785096	-2.75297	5e-05	0.00187392	yes
gene-ANO5	ANO5	HC.M2	HS1.M2	1.8968	0.280844	-2.75572	0.0002	0.00635301	yes
gene-ST6GAL1	ST6GAL1	HC.M2	HS1.M2	88.7694	12.9611	-2.77588	5e-05	0.00187392	yes
gene-CXCL5	CXCL5	HC.M2	HS1.M2	5.98079	0.857009	-2.80295	5e-05	0.00187392	yes
gene-SEMA3G	SEMA3G	HC.M2	HS2.M2	0.811755	0.11621	-2.80431	0.00015	0.00499571	yes
gene-DDIT4	DDIT4	HC.M2	HS1.M2	6.69368	0.95662	-2.80678	5e-05	0.00187392	yes
gene-ARL4D	ARL4D	HC.M2	HS1.M2	2.34633	0.333944	-2.81273	0.00075	0.0184248	yes
gene-PRG2	PRG2	HC.M2	HS1.M2	3.24848	0.458882	-2.82357	0.0002	0.00635301	yes
gene-KIAA1671	KIAA1671	HC.M2	HS2.M2	0.569072	0.0788035	-2.85228	5e-05	0.00187392	yes
gene-SLC38A1	SLC38A1	HC.M2	HS1.M2	1.02401	0.141685	-2.85347	5e-05	0.00187392	yes
gene-SIRPB1	SIRPB1	HC.M2	HS1.M2	45.5749	6.2857	-2.85809	5e-05	0.00187392	yes
gene-ZNF702P	ZNF702P	HC.M2	HS1.M2	2.13843	0.2872	-2.89642	5e-05	0.00187392	yes
gene-MME	MME	HC.M2	HS1.M2	1.59106	0.210709	-2.91666	5e-05	0.00187392	yes
gene-AK5	AK5	HC.M2	HS2.M2	0.697152	0.0908742	-2.93953	0.0009	0.0212637	yes
gene-GTSE1	GTSE1	HC.M2	HS2.M2	0.797631	0.102585	-2.9589	0.00025	0.00764057	yes
gene-LOC107984482	LOC107984482	HC.M2	HS1.M2	2.08708	0.260428	-3.00253	0.0013	0.0283174	yes
gene-ADAM19	ADAM19	HC.M2	HS2.M2	8.07701	1.00349	-3.0088	5e-05	0.00187392	yes
gene-LILRB4-5	LILRB4	HC.M2	HS1.M2	9.61088	1.1895	-3.01431	5e-05	0.00187392	yes
gene-PPP2R2B	PPP2R2B	HC.M2	HS2.M2	0.720715	0.0891443	-3.01521	0.002	0.0392573	yes
gene-STAC2	STAC2	HC.M2	HS1.M2	0.815052	0.0993485	-3.03632	0.00085	0.020337	yes
gene-SNHG5	SNHG5	HC.M2	HS1.M2	109.488	13.1543	-3.05717	5e-05	0.00187392	yes
gene-TEAD3	TEAD3	HC.M2	HS1.M2	3.32958	0.396486	-3.07	5e-05	0.00187392	yes
gene-DAPK2	DAPK2	HC.M2	HS1.M2	0.747773	0.0886926	-3.07571	0.00025	0.00764057	yes
gene-IL32	IL32	HC.M2	HS2.M2	1.51313	0.175842	-3.10518	0.0003	0.00889478	yes
gene-PKIB	PKIB	HC.M2	HS2.M2	16.6197	1.91911	-3.11439	5e-05	0.00187392	yes
gene-MMP8	MMP8	HC.M2	HS2.M2	0.741537	0.0841247	-3.13992	0.00065	0.0163734	yes
gene-LILRB1	LILRB1	HC.M2	HS1.M2	4.34805	0.486747	-3.15913	5e-05	0.00187392	yes
gene-NBPF3	NBPF3	HC.M2	HS2.M2	0.845956	0.0919766	-3.20124	5e-05	0.00187392	yes
gene-LINC01614	LINC01614	HC.M2	HS1.M2	2.84073	0.308095	-3.20481	0.00165	0.0338242	yes
gene-CHIT1	CHIT1	HC.M2	HS1.M2	462.246	49.7762	-3.21513	5e-05	0.00187392	yes
gene-PTGDS	PTGDS	HC.M2	HS1.M2	277.949	29.2325	-3.24917	5e-05	0.00187392	yes
gene-SIGLEC6	SIGLEC6	HC.M2	HS2.M2	1.03742	0.106184	-3.28836	0.0005	0.0133425	yes
gene-KHDRBS3	KHDRBS3	HC.M2	HS2.M2	1.77849	0.180258	-3.30252	5e-05	0.00187392	yes
gene-LIPG	LIPG	HC.M2	HS1.M2	2.17135	0.217735	-3.31794	5e-05	0.00187392	yes
gene-BMS1P2-AGAP9	BMS1P2-AGAP9	HC.M2	HS1.M2	1.87303	0.187177	-3.3229	5e-05	0.00187392	yes
gene-KIF18B	KIF18B	HC.M2	HS2.M2	0.576899	0.0575837	-3.32459	0.0005	0.0133425	yes
gene-SKAP1	SKAP1	HC.M2	HS1.M2	1.17486	0.11345	-3.37236	0.002	0.0392573	yes
gene-ALPK3	ALPK3	HC.M2	HS1.M2	8.65762	0.827822	-3.38658	5e-05	0.00187392	yes
gene-ADAMDEC1	ADAMDEC1	HC.M2	HS1.M2	1.72252	0.164486	-3.38849	0.0009	0.0212637	yes
gene-CSRP2	CSRP2	HC.M2	HS1.M2	8.53	0.777309	-3.45599	0.0001	0.00348828	yes
gene-FCER1A	FCER1A	HC.M2	HS1.M2	29.9412	2.72407	-3.45829	5e-05	0.00187392	yes
gene-NDP	NDP	HC.M2	HS1.M2	14.7915	1.34191	-3.46241	5e-05	0.00187392	yes
gene-LINC02009	LINC02009	HC.M2	HS1.M2	2.03304	0.177052	-3.52139	0.00015	0.00499571	yes
gene-CDC42EP1	CDC42EP1	HC.M2	HS1.M2	12.2976	1.06485	-3.52966	5e-05	0.00187392	yes
gene-PPBP	PPBP	HC.M2	HS1.M2	20.681	1.77089	-3.54576	5e-05	0.00187392	yes
gene-DKK2	DKK2	HC.M2	HS2.M2	3.68271	0.312084	-3.56076	5e-05	0.00187392	yes
gene-PATJ	PATJ	HC.M2	HS1.M2	0.645847	0.0536124	-3.59055	5e-05	0.00187392	yes
gene-FABP4	FABP4	HC.M2	HS2.M2	90.3031	7.43591	-3.6022	5e-05	0.00187392	yes
gene-RSPO4	RSPO4	HC.M2	HS1.M2	1.97677	0.157337	-3.65121	5e-05	0.00187392	yes
gene-CCDC85A	CCDC85A	HC.M2	HS2.M2	0.629595	0.0471972	-3.73765	0.0027	0.0491187	yes
gene-ZNF334	ZNF334	HC.M2	HS1.M2	0.959651	0.0701279	-3.77445	5e-05	0.00187392	yes
gene-DSP	DSP	HC.M2	HS1.M2	5.29237	0.37461	-3.82045	5e-05	0.00187392	yes
gene-LOC642969	LOC642969	HC.M2	HS2.M2	5.34481	0.374459	-3.83526	0.0001	0.00348828	yes
gene-TROAP	TROAP	HC.M2	HS1.M2	1.53017	0.107135	-3.83619	0.0004	0.0111911	yes
gene-HLA-F	HLA-F	HC.M2	HS2.M2	9.62775	0.671452	-3.84184	5e-05	0.00187392	yes
gene-CLDN1	CLDN1	HC.M2	HS2.M2	23.5497	1.62482	-3.85735	5e-05	0.00187392	yes
gene-LGALS2	LGALS2	HC.M2	HS2.M2	16.5727	1.11656	-3.89167	0.0003	0.00889478	yes
gene-NPIPB15	NPIPB15	HC.M2	HS1.M2	3.06126	0.206061	-3.89298	0.0013	0.0283174	yes
gene-TMTC1	TMTC1	HC.M2	HS2.M2	4.94736	0.329987	-3.90617	5e-05	0.00187392	yes
gene-LOC642969	LOC642969	HC.M2	HS1.M2	5.34481	0.335933	-3.99189	5e-05	0.00187392	yes
gene-LOC389834	LOC389834	HC.M2	HS2.M2	0.959531	0.0594231	-4.01323	0.00265	0.0484856	yes
gene-ADAM28	ADAM28	HC.M2	HS1.M2	1.34476	0.0823343	-4.02972	5e-05	0.00187392	yes
gene-FCER1A	FCER1A	HC.M2	HS2.M2	29.9412	1.82478	-4.03634	5e-05	0.00187392	yes
gene-P3H2	P3H2	HC.M2	HS2.M2	2.82941	0.158801	-4.15521	5e-05	0.00187392	yes
gene-LGALS2	LGALS2	HC.M2	HS1.M2	16.5727	0.851275	-4.28304	0.00035	0.0100784	yes
gene-VIT	VIT	HC.M2	HS1.M2	0.474201	0.0225237	-4.39598	0.002	0.0392573	yes
gene-RPL10P9	RPL10P9	HC.M2	HS2.M2	19.1302	0.814462	-4.55386	0.0003	0.00889478	yes
gene-HLA-C-7	HLA-C	HC.M2	HS1.M2	8.43307	0.344301	-4.61432	5e-05	0.00187392	yes
gene-LOC728488-2	LOC728488	HC.M2	HS1.M2	1.71875	0.0698618	-4.62072	0.00045	0.0122947	yes
gene-HLA-B-4	HLA-B	HC.M2	HS1.M2	323.922	12.6065	-4.68341	5e-05	0.00187392	yes
gene-FBN2	FBN2	HC.M2	HS2.M2	1.35381	0.0516658	-4.71167	5e-05	0.00187392	yes
gene-RPL10P9	RPL10P9	HC.M2	HS1.M2	19.1302	0.721435	-4.72884	0.00045	0.0122947	yes
gene-TUBB-7	TUBB	HC.M2	HS1.M2	9.49386	0.356238	-4.73608	5e-05	0.00187392	yes
gene-HLA-B-5	HLA-B	HC.M2	HS1.M2	1022.3	37.5105	-4.76838	5e-05	0.00187392	yes
gene-COL27A1	COL27A1	HC.M2	HS2.M2	0.48627	0.0164101	-4.8891	0.0007	0.0173942	yes
gene-LOC643576	LOC643576	HC.M2	HS2.M2	5.56942	0.1846	-4.91506	0.00165	0.0338242	yes
gene-HLA-H	HLA-H	HC.M2	HS1.M2	9.99787	0.30483	-5.03554	5e-05	0.00187392	yes
gene-HLA-C-4	HLA-C	HC.M2	HS1.M2	121.289	2.83092	-5.42103	5e-05	0.00187392	yes
gene-MMP12	MMP12	HC.M2	HS2.M2	307.331	7.16598	-5.42249	5e-05	0.00187392	yes
gene-ETNK2	ETNK2	HC.M2	HS1.M2	3.04595	0.0664698	-5.51805	0.00205	0.0399984	yes
gene-RPL13P12	RPL13P12	HC.M2	HS1.M2	54.4054	1.17542	-5.5325	5e-05	0.00187392	yes
gene-SIGLEC12	SIGLEC12	HC.M2	HS1.M2	72.32	1.36747	-5.72481	5e-05	0.00187392	yes
gene-TUBB-7	TUBB	HC.M2	HS2.M2	9.49386	0.141836	-6.0647	0.00045	0.0122947	yes
gene-NBPF3	NBPF3	HC.M2	HS1.M2	0.845956	0.00994606	-6.41031	5e-05	0.00187392	yes
gene-HLA-C-5	HLA-C	HC.M2	HS1.M2	255.871	0.840972	-8.24914	5e-05	0.00187392	yes
gene-HLA-DRB1	HLA-DRB1	HC.M2	HS2.M2	646.38	1.17381	-9.10504	5e-05	0.00187392	yes
gene-BIRC7	BIRC7	HC.M2	uSAIDM2	2.82303	0	#NAME?	5e-05	0.00187392	yes
gene-CES1-2	CES1	HC.M2	uSAIDM2	3.13852	0	#NAME?	5e-05	0.00187392	yes
gene-DAXX	DAXX	HC.M2	uSAIDM2	0.451767	0	#NAME?	5e-05	0.00187392	yes
gene-GSTM1	GSTM1	HC.M2	uSAIDM2	21.6181	0	#NAME?	5e-05	0.00187392	yes
gene-H2BC8	H2BC8	HC.M2	uSAIDM2	1.34367	0	#NAME?	0.0019	0.0377478	yes
gene-HLA-H-7	HLA-H	HC.M2	uSAIDM2	0.514646	0	#NAME?	5e-05	0.00187392	yes
gene-HLA-K	HLA-K	HC.M2	uSAIDM2	0.501955	0	#NAME?	0.0001	0.00348828	yes
gene-HSPA1A-5	HSPA1A	HC.M2	uSAIDM2	1.65648	0	#NAME?	5e-05	0.00187392	yes
gene-LAIR1-3	LAIR1	HC.M2	uSAIDM2	1.08822	0	#NAME?	5e-05	0.00187392	yes
gene-LINC00431	LINC00431	HC.M2	uSAIDM2	0.626793	0	#NAME?	0.001	0.0230175	yes
gene-LOC105375021-3	LOC105375021	HC.M2	uSAIDM2	0.824782	0	#NAME?	5e-05	0.00187392	yes
gene-LOC107987373	LOC107987373	HC.M2	uSAIDM2	20.1615	0	#NAME?	5e-05	0.00187392	yes
gene-MED16-2	MED16	HC.M2	uSAIDM2	2.68435	0	#NAME?	5e-05	0.00187392	yes
gene-MICA-4	MICA	HC.M2	uSAIDM2	1.98858	0	#NAME?	5e-05	0.00187392	yes
gene-MRPS36-2	MRPS36	HC.M2	uSAIDM2	1.81219	0	#NAME?	5e-05	0.00187392	yes
gene-MTX1P1	MTX1P1	HC.M2	uSAIDM2	5.17655	0	#NAME?	5e-05	0.00187392	yes
gene-PPP2R2B	PPP2R2B	HC.M2	uSAIDM2	0.720715	0	#NAME?	5e-05	0.00187392	yes
gene-STK19-5	STK19	HC.M2	uSAIDM2	0.53795	0	#NAME?	5e-05	0.00187392	yes
gene-CES1-2	CES1	HC.M2	TRAPSM2	3.13852	0	#NAME?	5e-05	0.00187392	yes
gene-CLDN23	CLDN23	HC.M2	TRAPSM2	4.51467	0	#NAME?	5e-05	0.00187392	yes
gene-DDIT4L	DDIT4L	HC.M2	TRAPSM2	0.643587	0	#NAME?	5e-05	0.00187392	yes
gene-DUSP14-2	DUSP14	HC.M2	TRAPSM2	0.614752	0	#NAME?	5e-05	0.00187392	yes
gene-FAM3B	FAM3B	HC.M2	TRAPSM2	0.497055	0	#NAME?	5e-05	0.00187392	yes
gene-FOPNL-2	FOPNL	HC.M2	TRAPSM2	1.00997	0	#NAME?	5e-05	0.00187392	yes
gene-GTF2H4-3	GTF2H4	HC.M2	TRAPSM2	1.26042	0	#NAME?	5e-05	0.00187392	yes
gene-HLA-C-6	HLA-C	HC.M2	TRAPSM2	1.11214	0	#NAME?	5e-05	0.00187392	yes
gene-HLA-C-7	HLA-C	HC.M2	TRAPSM2	8.43307	0	#NAME?	5e-05	0.00187392	yes
gene-HLA-DMB-2	HLA-DMB	HC.M2	TRAPSM2	7.47441	0	#NAME?	5e-05	0.00187392	yes
gene-HLA-DQB1-3	HLA-DQB1	HC.M2	TRAPSM2	1.66721	0	#NAME?	5e-05	0.00187392	yes
gene-HLA-DQB1-7	HLA-DQB1	HC.M2	TRAPSM2	12.6941	0	#NAME?	5e-05	0.00187392	yes
gene-HLA-DRA-3	HLA-DRA	HC.M2	TRAPSM2	3.0392	0	#NAME?	5e-05	0.00187392	yes
gene-HLA-H-7	HLA-H	HC.M2	TRAPSM2	0.514646	0	#NAME?	5e-05	0.00187392	yes
gene-HLA-K	HLA-K	HC.M2	TRAPSM2	0.501955	0	#NAME?	0.0001	0.00348828	yes
gene-HSPA1A-5	HSPA1A	HC.M2	TRAPSM2	1.65648	0	#NAME?	5e-05	0.00187392	yes
gene-LILRB2	LILRB2	HC.M2	TRAPSM2	0.687431	0	#NAME?	5e-05	0.00187392	yes
gene-LINC00431	LINC00431	HC.M2	TRAPSM2	0.626793	0	#NAME?	0.001	0.0230175	yes
gene-LINC01678	LINC01678	HC.M2	TRAPSM2	1.17509	0	#NAME?	5e-05	0.00187392	yes
gene-LINC02365	LINC02365	HC.M2	TRAPSM2	0.55252	0	#NAME?	0.0003	0.00889478	yes
gene-LINC02470	LINC02470	HC.M2	TRAPSM2	0.456781	0	#NAME?	0.0006	0.0153917	yes
gene-LOC105370152	LOC105370152	HC.M2	TRAPSM2	4.76174	0	#NAME?	0.0006	0.0153917	yes
gene-LOC105375021-3	LOC105375021	HC.M2	TRAPSM2	0.824782	0	#NAME?	5e-05	0.00187392	yes
gene-LOC105376306	LOC105376306	HC.M2	TRAPSM2	0.806341	0	#NAME?	0.0014	0.029874	yes
gene-LOC107987373	LOC107987373	HC.M2	TRAPSM2	20.1615	0	#NAME?	5e-05	0.00187392	yes
gene-LOC107987462	LOC107987462	HC.M2	TRAPSM2	15.3099	0	#NAME?	5e-05	0.00187392	yes
gene-LOC388780	LOC388780	HC.M2	TRAPSM2	0.647573	0	#NAME?	0.0009	0.0212637	yes
gene-MED16-2	MED16	HC.M2	TRAPSM2	2.68435	0	#NAME?	5e-05	0.00187392	yes
gene-MICA-4	MICA	HC.M2	TRAPSM2	1.98858	0	#NAME?	5e-05	0.00187392	yes
gene-MRM1-2	MRM1	HC.M2	TRAPSM2	0.464429	0	#NAME?	5e-05	0.00187392	yes
gene-MRPS36-2	MRPS36	HC.M2	TRAPSM2	1.81219	0	#NAME?	5e-05	0.00187392	yes
gene-NEFL	NEFL	HC.M2	TRAPSM2	1.01689	0	#NAME?	5e-05	0.00187392	yes
gene-PDZRN4	PDZRN4	HC.M2	TRAPSM2	0.732428	0	#NAME?	5e-05	0.00187392	yes
gene-PSMB8-4	PSMB8	HC.M2	TRAPSM2	6.92724	0	#NAME?	5e-05	0.00187392	yes
gene-PWP2	PWP2	HC.M2	TRAPSM2	0.786745	0	#NAME?	5e-05	0.00187392	yes
gene-RPSAP47	RPSAP47	HC.M2	TRAPSM2	2.23127	0	#NAME?	5e-05	0.00187392	yes
gene-SELENOOLP	SELENOOLP	HC.M2	TRAPSM2	1.47617	0	#NAME?	5e-05	0.00187392	yes
gene-SPC24	SPC24	HC.M2	TRAPSM2	0.651016	0	#NAME?	5e-05	0.00187392	yes
gene-STK19-5	STK19	HC.M2	TRAPSM2	0.53795	0	#NAME?	5e-05	0.00187392	yes
gene-AGR2	AGR2	HC.M2	uSAIDM2	0	0.644444	inf	5e-05	0.00187392	yes
gene-AIF1-4	AIF1	HC.M2	uSAIDM2	0	2.18294	inf	5e-05	0.00187392	yes
gene-ALB	ALB	HC.M2	uSAIDM2	0	1.27878	inf	5e-05	0.00187392	yes
gene-APOC3	APOC3	HC.M2	uSAIDM2	0	2.05381	inf	5e-05	0.00187392	yes
gene-ATF6B-4	ATF6B	HC.M2	uSAIDM2	0	6.7219	inf	5e-05	0.00187392	yes
gene-CBLIF	CBLIF	HC.M2	uSAIDM2	0	0.862417	inf	5e-05	0.00187392	yes
gene-CCL23-2	CCL23	HC.M2	uSAIDM2	0	5.80477	inf	5e-05	0.00187392	yes
gene-CTAG2	CTAG2	HC.M2	uSAIDM2	0	1.04754	inf	5e-05	0.00187392	yes
gene-CYFIP1-3	CYFIP1	HC.M2	uSAIDM2	0	5.47209	inf	5e-05	0.00187392	yes
gene-DDX3Y	DDX3Y	HC.M2	uSAIDM2	0	10.0662	inf	5e-05	0.00187392	yes
gene-EIF1AY	EIF1AY	HC.M2	uSAIDM2	0	14.4746	inf	5e-05	0.00187392	yes
gene-FAUP1	FAUP1	HC.M2	uSAIDM2	0	1.05631	inf	0.00035	0.0100784	yes
gene-GKN1	GKN1	HC.M2	uSAIDM2	0	14.0892	inf	5e-05	0.00187392	yes
gene-GP9	GP9	HC.M2	uSAIDM2	0	0.456424	inf	0.00035	0.0100784	yes
gene-HBG2	HBG2	HC.M2	uSAIDM2	0	0.872106	inf	0.00035	0.0100784	yes
gene-HLA-DQA1-7	HLA-DQA1	HC.M2	uSAIDM2	0	22.581	inf	5e-05	0.00187392	yes
gene-HLA-DRA-2	HLA-DRA	HC.M2	uSAIDM2	0	101.328	inf	5e-05	0.00187392	yes
gene-KDM5D	KDM5D	HC.M2	uSAIDM2	0	16.4995	inf	5e-05	0.00187392	yes
gene-LILRA2-4	LILRA2	HC.M2	uSAIDM2	0	13.8411	inf	5e-05	0.00187392	yes
gene-LINC01500	LINC01500	HC.M2	uSAIDM2	0	0.779981	inf	5e-05	0.00187392	yes
gene-LIPF	LIPF	HC.M2	uSAIDM2	0	11.9202	inf	5e-05	0.00187392	yes
gene-LOC107984642	LOC107984642	HC.M2	uSAIDM2	0	1.03985	inf	5e-05	0.00187392	yes
gene-MICB-7	MICB	HC.M2	uSAIDM2	0	0.725974	inf	5e-05	0.00187392	yes
gene-MTDHP1	MTDHP1	HC.M2	uSAIDM2	0	0.686569	inf	0.0002	0.00635301	yes
gene-PGA3	PGA3	HC.M2	uSAIDM2	0	4.60866	inf	5e-05	0.00187392	yes
gene-PGC	PGC	HC.M2	uSAIDM2	0	11.1158	inf	5e-05	0.00187392	yes
gene-PPP1R11-5	PPP1R11	HC.M2	uSAIDM2	0	3.11421	inf	5e-05	0.00187392	yes
gene-PPP1R11-8	PPP1R11	HC.M2	uSAIDM2	0	7.30226	inf	5e-05	0.00187392	yes
gene-PRG3	PRG3	HC.M2	uSAIDM2	0	2.13658	inf	5e-05	0.00187392	yes
gene-PRKY	PRKY	HC.M2	uSAIDM2	0	1.53751	inf	5e-05	0.00187392	yes
gene-REG1A	REG1A	HC.M2	uSAIDM2	0	0.850487	inf	5e-05	0.00187392	yes
gene-RPS4Y1	RPS4Y1	HC.M2	uSAIDM2	0	63.3504	inf	5e-05	0.00187392	yes
gene-SPINK6	SPINK6	HC.M2	uSAIDM2	0	1.02428	inf	0.0008	0.0193585	yes
gene-TFF1	TFF1	HC.M2	uSAIDM2	0	6.23904	inf	5e-05	0.00187392	yes
gene-TFF2	TFF2	HC.M2	uSAIDM2	0	3.4599	inf	5e-05	0.00187392	yes
gene-TMSB4Y	TMSB4Y	HC.M2	uSAIDM2	0	0.722069	inf	5e-05	0.00187392	yes
gene-TRIM31-7	TRIM31	HC.M2	uSAIDM2	0	1.23423	inf	5e-05	0.00187392	yes
gene-TSPAN8	TSPAN8	HC.M2	uSAIDM2	0	0.765029	inf	5e-05	0.00187392	yes
gene-TTTY14	TTTY14	HC.M2	uSAIDM2	0	1.44154	inf	5e-05	0.00187392	yes
gene-TTTY15	TTTY15	HC.M2	uSAIDM2	0	0.664458	inf	5e-05	0.00187392	yes
gene-TXLNGY	TXLNGY	HC.M2	uSAIDM2	0	2.49456	inf	5e-05	0.00187392	yes
gene-USP32P2	USP32P2	HC.M2	uSAIDM2	0	0.770859	inf	5e-05	0.00187392	yes
gene-USP9Y	USP9Y	HC.M2	uSAIDM2	0	1.94837	inf	5e-05	0.00187392	yes
gene-ZFY	ZFY	HC.M2	uSAIDM2	0	2.23838	inf	5e-05	0.00187392	yes
gene-ACTG2	ACTG2	HC.M2	TRAPSM2	0	0.60888	inf	5e-05	0.00187392	yes
gene-ALB	ALB	HC.M2	TRAPSM2	0	1.34985	inf	5e-05	0.00187392	yes
gene-CBLIF	CBLIF	HC.M2	TRAPSM2	0	0.546484	inf	5e-05	0.00187392	yes
gene-CLIC1-2	CLIC1	HC.M2	TRAPSM2	0	0.65374	inf	5e-05	0.00187392	yes
gene-CTAG2	CTAG2	HC.M2	TRAPSM2	0	2.91592	inf	5e-05	0.00187392	yes
gene-CYFIP1-3	CYFIP1	HC.M2	TRAPSM2	0	3.57883	inf	5e-05	0.00187392	yes
gene-DDAH2	DDAH2	HC.M2	TRAPSM2	0	0.666863	inf	5e-05	0.00187392	yes
gene-FGA	FGA	HC.M2	TRAPSM2	0	0.531388	inf	5e-05	0.00187392	yes
gene-GKN1	GKN1	HC.M2	TRAPSM2	0	11.3239	inf	5e-05	0.00187392	yes
gene-HLA-DQA1-5	HLA-DQA1	HC.M2	TRAPSM2	0	50.9982	inf	5e-05	0.00187392	yes
gene-HLA-DRA-2	HLA-DRA	HC.M2	TRAPSM2	0	123.705	inf	5e-05	0.00187392	yes
gene-LINC01500	LINC01500	HC.M2	TRAPSM2	0	1.09887	inf	5e-05	0.00187392	yes
gene-LIPF	LIPF	HC.M2	TRAPSM2	0	9.72887	inf	5e-05	0.00187392	yes
gene-LOC100294336	LOC100294336	HC.M2	TRAPSM2	0	1.55411	inf	5e-05	0.00187392	yes
gene-LOC107984142	LOC107984142	HC.M2	TRAPSM2	0	8.29282	inf	5e-05	0.00187392	yes
gene-LOC107984156	LOC107984156	HC.M2	TRAPSM2	0	0.562474	inf	0.0006	0.0153917	yes
gene-LOC107984642	LOC107984642	HC.M2	TRAPSM2	0	1.28136	inf	5e-05	0.00187392	yes
gene-MICA	MICA	HC.M2	TRAPSM2	0	0.648408	inf	5e-05	0.00187392	yes
gene-NSF-2	NSF	HC.M2	TRAPSM2	0	0.888499	inf	5e-05	0.00187392	yes
gene-PGA3	PGA3	HC.M2	TRAPSM2	0	3.66966	inf	5e-05	0.00187392	yes
gene-PGC	PGC	HC.M2	TRAPSM2	0	8.8104	inf	5e-05	0.00187392	yes
gene-PPP2CBP1	PPP2CBP1	HC.M2	TRAPSM2	0	0.456649	inf	5e-05	0.00187392	yes
gene-REG1A	REG1A	HC.M2	TRAPSM2	0	0.496611	inf	0.00145	0.0305854	yes
gene-RNF5-3	RNF5	HC.M2	TRAPSM2	0	12.434	inf	5e-05	0.00187392	yes
gene-TAGLN3	TAGLN3	HC.M2	TRAPSM2	0	4.4419	inf	5e-05	0.00187392	yes
gene-TFF1	TFF1	HC.M2	TRAPSM2	0	2.95918	inf	5e-05	0.00187392	yes
gene-TFF2	TFF2	HC.M2	TRAPSM2	0	1.99877	inf	5e-05	0.00187392	yes
gene-TRIM26-3	TRIM26	HC.M2	TRAPSM2	0	1.78785	inf	5e-05	0.00187392	yes
gene-TRIM27-3	TRIM27	HC.M2	TRAPSM2	0	1.17074	inf	5e-05	0.00187392	yes
gene-USP32P2	USP32P2	HC.M2	TRAPSM2	0	1.61649	inf	5e-05	0.00187392	yes
gene-ZNRD1-3	ZNRD1	HC.M2	TRAPSM2	0	1.39238	inf	5e-05	0.00187392	yes
gene-B2M-2	B2M	HC.M2	uSAIDM2	0.781816	233.406	8.2218	5e-05	0.00187392	yes
gene-HLA-A-5	HLA-A	HC.M2	uSAIDM2	3.89593	436.173	6.80679	5e-05	0.00187392	yes
gene-HLA-DRB1-4	HLA-DRB1	HC.M2	uSAIDM2	0.303469	27.1035	6.48079	0.0027	0.0491187	yes
gene-RRAD	RRAD	HC.M2	TRAPSM2	0.247166	11.9854	5.59966	0.0008	0.0193585	yes
gene-SERPINA1-2	SERPINA1	HC.M2	uSAIDM2	0.0708096	3.42157	5.59457	0.0002	0.00635301	yes
gene-SERPINA1-2	SERPINA1	HC.M2	TRAPSM2	0.0708096	3.24766	5.51931	0.0002	0.00635301	yes
gene-NTNG2	NTNG2	HC.M2	TRAPSM2	0.016311	0.638247	5.2902	5e-05	0.00187392	yes
gene-HLA-C-2	HLA-C	HC.M2	TRAPSM2	3.56682	136.808	5.26137	5e-05	0.00187392	yes
gene-HLA-DRB3-2	HLA-DRB3	HC.M2	TRAPSM2	6.91776	260.639	5.23561	5e-05	0.00187392	yes
gene-HLA-C	HLA-C	HC.M2	TRAPSM2	4.11314	149.592	5.18465	5e-05	0.00187392	yes
gene-PRUNE2	PRUNE2	HC.M2	TRAPSM2	0.054679	1.59395	4.86547	5e-05	0.00187392	yes
gene-PRUNE2	PRUNE2	HC.M2	uSAIDM2	0.054679	1.52743	4.80397	5e-05	0.00187392	yes
gene-PHF1	PHF1	HC.M2	TRAPSM2	0.0714794	1.83538	4.68241	0.0003	0.00889478	yes
gene-CCL4L1	CCL4L1	HC.M2	TRAPSM2	1.24839	24.9908	4.32326	5e-05	0.00187392	yes
gene-HLA-DQB1-3	HLA-DQB1	HC.M2	uSAIDM2	1.66721	31.5996	4.2444	5e-05	0.00187392	yes
gene-ARC	ARC	HC.M2	TRAPSM2	0.308148	5.02643	4.02784	5e-05	0.00187392	yes
gene-NPPC	NPPC	HC.M2	TRAPSM2	0.392605	5.24911	3.74092	0.0009	0.0212637	yes
gene-UNC13A	UNC13A	HC.M2	TRAPSM2	0.138044	1.72642	3.64458	5e-05	0.00187392	yes
gene-KLHDC7B	KLHDC7B	HC.M2	TRAPSM2	0.0553984	0.679876	3.61735	0.0018	0.0362557	yes
gene-LOC102723725	LOC102723725	HC.M2	TRAPSM2	0.193283	2.34918	3.60337	0.00185	0.0369683	yes
gene-MLPH	MLPH	HC.M2	uSAIDM2	0.695189	8.39874	3.5947	5e-05	0.00187392	yes
gene-XIRP1	XIRP1	HC.M2	TRAPSM2	0.114361	1.3099	3.51778	0.0006	0.0153917	yes
gene-HLA-C-2	HLA-C	HC.M2	uSAIDM2	3.56682	40.3314	3.49919	5e-05	0.00187392	yes
gene-CMKLR1	CMKLR1	HC.M2	TRAPSM2	0.622142	6.5648	3.39944	5e-05	0.00187392	yes
gene-PADI2	PADI2	HC.M2	uSAIDM2	0.710969	7.43289	3.38606	5e-05	0.00187392	yes
gene-VSTM4	VSTM4	HC.M2	TRAPSM2	0.0550767	0.566644	3.36293	0.0019	0.0377478	yes
gene-GZMB	GZMB	HC.M2	TRAPSM2	0.514758	5.28865	3.36093	0.0004	0.0111911	yes
gene-C1S	C1S	HC.M2	TRAPSM2	0.581922	5.75501	3.30592	5e-05	0.00187392	yes
gene-LOC107986453	LOC107986453	HC.M2	uSAIDM2	0.553738	5.41957	3.2909	0.0009	0.0212637	yes
gene-MMP10	MMP10	HC.M2	uSAIDM2	0.56745	5.43192	3.2589	5e-05	0.00187392	yes
gene-HLA-A-8	HLA-A	HC.M2	uSAIDM2	44.8759	425.457	3.245	5e-05	0.00187392	yes
gene-EPX	EPX	HC.M2	uSAIDM2	0.585573	5.44997	3.21833	5e-05	0.00187392	yes
gene-COL6A3	COL6A3	HC.M2	uSAIDM2	0.149072	1.38389	3.21464	5e-05	0.00187392	yes
gene-HLA-B	HLA-B	HC.M2	TRAPSM2	72.721	661.5	3.1853	5e-05	0.00187392	yes
gene-SPINK1	SPINK1	HC.M2	TRAPSM2	0.697204	6.2277	3.15905	0.0015	0.0314175	yes
gene-GPR35	GPR35	HC.M2	TRAPSM2	2.39941	20.6524	3.10556	5e-05	0.00187392	yes
gene-PRSS57	PRSS57	HC.M2	uSAIDM2	0.325601	2.78768	3.09789	0.00205	0.0399984	yes
gene-HLA-DRB3-3	HLA-DRB3	HC.M2	uSAIDM2	1.40534	11.6111	3.04651	5e-05	0.00187392	yes
gene-GRAP2	GRAP2	HC.M2	TRAPSM2	0.0707682	0.584545	3.04614	0.00185	0.0369683	yes
gene-SYT7	SYT7	HC.M2	TRAPSM2	0.0710871	0.578764	3.02531	5e-05	0.00187392	yes
gene-IL36B	IL36B	HC.M2	TRAPSM2	0.424336	3.44756	3.0223	0.0009	0.0212637	yes
gene-S1PR5	S1PR5	HC.M2	TRAPSM2	0.170557	1.38213	3.01857	0.00085	0.020337	yes
gene-IL1B	IL1B	HC.M2	TRAPSM2	1.21074	9.75286	3.00993	5e-05	0.00187392	yes
gene-HLA-DRB1-5	HLA-DRB1	HC.M2	uSAIDM2	3.04717	24.4253	3.00283	5e-05	0.00187392	yes
gene-CHIT1	CHIT1	HC.M2	uSAIDM2	462.246	3696.83	2.99955	5e-05	0.00187392	yes
gene-HLA-DRB3-2	HLA-DRB3	HC.M2	uSAIDM2	6.91776	55.3012	2.99894	5e-05	0.00187392	yes
gene-HHLA2	HHLA2	HC.M2	uSAIDM2	0.315547	2.50656	2.98978	5e-05	0.00187392	yes
gene-CCL24	CCL24	HC.M2	uSAIDM2	81.6802	644.208	2.97947	5e-05	0.00187392	yes
gene-CLC	CLC	HC.M2	uSAIDM2	8.25026	64.5273	2.9674	5e-05	0.00187392	yes
gene-CYP1B1	CYP1B1	HC.M2	TRAPSM2	24.5803	192.108	2.96635	5e-05	0.00187392	yes
gene-LYNX1	LYNX1	HC.M2	TRAPSM2	1.38519	10.6105	2.93733	5e-05	0.00187392	yes
gene-GPR161	GPR161	HC.M2	TRAPSM2	0.084553	0.635696	2.91041	5e-05	0.00187392	yes
gene-TRIM9	TRIM9	HC.M2	TRAPSM2	0.236208	1.73364	2.87568	5e-05	0.00187392	yes
gene-HLA-C	HLA-C	HC.M2	uSAIDM2	4.11314	29.6628	2.85034	5e-05	0.00187392	yes
gene-PRSS23	PRSS23	HC.M2	TRAPSM2	0.135043	0.969488	2.84381	0.00125	0.0274604	yes
gene-LRRC32	LRRC32	HC.M2	uSAIDM2	0.186034	1.32999	2.83778	0.0002	0.00635301	yes
gene-CLEC4E	CLEC4E	HC.M2	TRAPSM2	0.353141	2.51038	2.82959	0.0007	0.0173942	yes
gene-PLA2G5	PLA2G5	HC.M2	uSAIDM2	0.190508	1.34598	2.82074	0.00125	0.0274604	yes
gene-CRHR2	CRHR2	HC.M2	TRAPSM2	0.193113	1.35644	2.81231	0.00015	0.00499571	yes
gene-KCNG1	KCNG1	HC.M2	TRAPSM2	0.330419	2.30564	2.8028	0.0001	0.00348828	yes
gene-IL1R2	IL1R2	HC.M2	TRAPSM2	6.95362	47.2132	2.76335	5e-05	0.00187392	yes
gene-FAM238B	FAM238B	HC.M2	uSAIDM2	0.0872288	0.587526	2.75178	0.00125	0.0274604	yes
gene-HLA-DRB1-2	HLA-DRB1	HC.M2	uSAIDM2	5.35788	36.0735	2.7512	5e-05	0.00187392	yes
gene-HLA-DRB1-6	HLA-DRB1	HC.M2	TRAPSM2	215.633	1440.75	2.74017	5e-05	0.00187392	yes
gene-HLA-B-6	HLA-B	HC.M2	uSAIDM2	46.1529	305.641	2.72734	5e-05	0.00187392	yes
gene-C2orf27A	C2orf27A	HC.M2	TRAPSM2	0.172663	1.13656	2.71865	0.00225	0.0429439	yes
gene-ITK	ITK	HC.M2	TRAPSM2	0.121917	0.792498	2.70051	0.00085	0.020337	yes
gene-DCLK3	DCLK3	HC.M2	TRAPSM2	0.139616	0.899039	2.68692	0.00135	0.0291178	yes
gene-GFRA2	GFRA2	HC.M2	uSAIDM2	0.436872	2.79794	2.67908	5e-05	0.00187392	yes
gene-SEPTIN4	SEPTIN4	HC.M2	TRAPSM2	0.148772	0.928588	2.64194	5e-05	0.00187392	yes
gene-CCDC103	CCDC103	HC.M2	TRAPSM2	0.385819	2.39084	2.63152	0.0002	0.00635301	yes
gene-CXCL8	CXCL8	HC.M2	TRAPSM2	2.85879	17.1674	2.5862	5e-05	0.00187392	yes
gene-ISG20	ISG20	HC.M2	TRAPSM2	0.350195	2.10211	2.58561	0.0013	0.0283174	yes
gene-LINC02458	LINC02458	HC.M2	TRAPSM2	0.165474	0.991448	2.58293	0.00225	0.0429439	yes
gene-SYNE2	SYNE2	HC.M2	TRAPSM2	0.0936137	0.552582	2.5614	0.0015	0.0314175	yes
gene-SELENOOLP	SELENOOLP	HC.M2	uSAIDM2	1.47617	8.67701	2.55534	5e-05	0.00187392	yes
gene-GPR162	GPR162	HC.M2	TRAPSM2	0.424044	2.47867	2.54728	0.00015	0.00499571	yes
gene-MMP1	MMP1	HC.M2	uSAIDM2	0.322298	1.88262	2.54627	0.0003	0.00889478	yes
gene-KALRN	KALRN	HC.M2	uSAIDM2	0.0885613	0.51379	2.53643	5e-05	0.00187392	yes
gene-LGALS2	LGALS2	HC.M2	TRAPSM2	16.5727	95.9061	2.53281	5e-05	0.00187392	yes
gene-IFI44L	IFI44L	HC.M2	TRAPSM2	0.525359	3.02262	2.52442	0.0006	0.0153917	yes
gene-WDR81-2	WDR81	HC.M2	uSAIDM2	1.72209	9.86969	2.51885	5e-05	0.00187392	yes
gene-PRG2	PRG2	HC.M2	uSAIDM2	3.24848	18.398	2.50171	5e-05	0.00187392	yes
gene-VSTM2L	VSTM2L	HC.M2	TRAPSM2	0.411066	2.32404	2.49919	0.0003	0.00889478	yes
gene-CD1D	CD1D	HC.M2	TRAPSM2	0.844904	4.58924	2.44139	5e-05	0.00187392	yes
gene-TUBB4A	TUBB4A	HC.M2	uSAIDM2	0.839884	4.54631	2.43644	5e-05	0.00187392	yes
gene-TRIM16L	TRIM16L	HC.M2	TRAPSM2	0.754961	4.03623	2.41853	5e-05	0.00187392	yes
gene-SLC12A8	SLC12A8	HC.M2	TRAPSM2	6.22307	33.1386	2.41282	5e-05	0.00187392	yes
gene-HLA-DRB1-6	HLA-DRB1	HC.M2	uSAIDM2	215.633	1140.37	2.40285	5e-05	0.00187392	yes
gene-RAD17-2	RAD17	HC.M2	uSAIDM2	0.108086	0.571301	2.40207	0.002	0.0392573	yes
gene-ITGA2B	ITGA2B	HC.M2	uSAIDM2	0.27555	1.42343	2.36899	0.0003	0.00889478	yes
gene-TSPAN33	TSPAN33	HC.M2	TRAPSM2	8.8001	45.3106	2.36425	5e-05	0.00187392	yes
gene-LINC01961	LINC01961	HC.M2	uSAIDM2	0.120788	0.618697	2.35676	0.0012	0.0266063	yes
gene-FPR2	FPR2	HC.M2	TRAPSM2	0.262837	1.34519	2.35557	0.0015	0.0314175	yes
gene-GFRA2	GFRA2	HC.M2	TRAPSM2	0.436872	2.23034	2.35198	5e-05	0.00187392	yes
gene-CD36	CD36	HC.M2	uSAIDM2	42.9932	218.3	2.34414	5e-05	0.00187392	yes
gene-LOC105376805	LOC105376805	HC.M2	uSAIDM2	7.36734	36.8728	2.32334	0.00055	0.0143817	yes
gene-HS3ST1	HS3ST1	HC.M2	TRAPSM2	0.182877	0.915001	2.3229	5e-05	0.00187392	yes
gene-IKZF3	IKZF3	HC.M2	TRAPSM2	0.0979455	0.488536	2.31841	5e-05	0.00187392	yes
gene-IFITM1	IFITM1	HC.M2	TRAPSM2	1.79812	8.92729	2.31173	0.00055	0.0143817	yes
gene-MAFA	MAFA	HC.M2	TRAPSM2	0.244301	1.2092	2.30732	0.00145	0.0305854	yes
gene-GATA2	GATA2	HC.M2	uSAIDM2	0.692603	3.37638	2.28537	5e-05	0.00187392	yes
gene-NDUFA6-2	NDUFA6	HC.M2	TRAPSM2	0.950725	4.61123	2.27805	0.0023	0.0437052	yes
gene-ARHGAP6	ARHGAP6	HC.M2	TRAPSM2	0.690403	3.32396	2.26739	5e-05	0.00187392	yes
gene-HLA-C-4	HLA-C	HC.M2	uSAIDM2	121.289	580.58	2.25905	5e-05	0.00187392	yes
gene-HDC	HDC	HC.M2	uSAIDM2	0.798603	3.78944	2.24643	5e-05	0.00187392	yes
gene-SELENOM	SELENOM	HC.M2	TRAPSM2	4.38871	20.7696	2.2426	5e-05	0.00187392	yes
gene-RN7SK	RN7SK	HC.M2	uSAIDM2	10.7079	50.2547	2.23058	0.00035	0.0100784	yes
gene-CCL13	CCL13	HC.M2	TRAPSM2	159.402	737.307	2.20959	5e-05	0.00187392	yes
gene-FPR2	FPR2	HC.M2	uSAIDM2	0.262837	1.20081	2.19177	0.0021	0.0407308	yes
gene-CLDN23-2	CLDN23	HC.M2	uSAIDM2	0.979104	4.47271	2.19162	0.00015	0.00499571	yes
gene-KLHL30	KLHL30	HC.M2	TRAPSM2	0.267928	1.20534	2.16953	0.0013	0.0283174	yes
gene-ZNF215	ZNF215	HC.M2	TRAPSM2	0.182511	0.819381	2.16655	0.00105	0.0238974	yes
gene-CCL8	CCL8	HC.M2	TRAPSM2	4.75955	21.3035	2.16219	5e-05	0.00187392	yes
gene-IGFBP6	IGFBP6	HC.M2	TRAPSM2	13.2195	59.0277	2.15872	5e-05	0.00187392	yes
gene-LOC102724993	LOC102724993	HC.M2	TRAPSM2	0.834193	3.72251	2.15782	0.00065	0.0163734	yes
gene-LOC101928576	LOC101928576	HC.M2	TRAPSM2	1.83331	8.17972	2.1576	0.0001	0.00348828	yes
gene-CYP4F22	CYP4F22	HC.M2	uSAIDM2	1.11307	4.87488	2.13083	5e-05	0.00187392	yes
gene-LOC107984482	LOC107984482	HC.M2	uSAIDM2	2.08708	9.12034	2.1276	5e-05	0.00187392	yes
gene-RASAL1	RASAL1	HC.M2	TRAPSM2	0.32433	1.3997	2.10958	0.0002	0.00635301	yes
gene-APBB1	APBB1	HC.M2	uSAIDM2	1.69498	7.26943	2.10057	5e-05	0.00187392	yes
gene-HLA-DQB1-5	HLA-DQB1	HC.M2	TRAPSM2	18.5535	79.5159	2.09955	5e-05	0.00187392	yes
gene-NMRK2	NMRK2	HC.M2	uSAIDM2	0.926509	3.96044	2.09578	0.0009	0.0212637	yes
gene-TNFRSF18	TNFRSF18	HC.M2	TRAPSM2	1.45718	6.22026	2.0938	5e-05	0.00187392	yes
gene-DPYSL3	DPYSL3	HC.M2	TRAPSM2	0.635189	2.68429	2.07928	5e-05	0.00187392	yes
gene-TNC	TNC	HC.M2	TRAPSM2	9.85905	40.9223	2.05337	5e-05	0.00187392	yes
gene-CYP19A1	CYP19A1	HC.M2	uSAIDM2	1.72877	7.05381	2.02866	0.00025	0.00764057	yes
gene-GAL	GAL	HC.M2	TRAPSM2	238.062	969.049	2.02523	5e-05	0.00187392	yes
gene-HLA-DQB1-5	HLA-DQB1	HC.M2	uSAIDM2	18.5535	75.2742	2.02047	5e-05	0.00187392	yes
gene-PNMA8A	PNMA8A	HC.M2	uSAIDM2	0.442325	1.78805	2.01521	0.00075	0.0184248	yes
gene-RN7SK	RN7SK	HC.M2	TRAPSM2	10.7079	42.7228	1.99633	0.0009	0.0212637	yes
gene-COL23A1	COL23A1	HC.M2	TRAPSM2	0.557272	2.20693	1.98559	5e-05	0.00187392	yes
gene-JCHAIN	JCHAIN	HC.M2	uSAIDM2	4.12892	16.2872	1.9799	5e-05	0.00187392	yes
gene-TIMP1	TIMP1	HC.M2	TRAPSM2	114.856	452.255	1.9773	5e-05	0.00187392	yes
gene-HLA-B-2	HLA-B	HC.M2	TRAPSM2	164.694	647.203	1.97443	5e-05	0.00187392	yes
gene-TSPYL2	TSPYL2	HC.M2	TRAPSM2	0.434376	1.69054	1.96047	0.00035	0.0100784	yes
gene-PROC	PROC	HC.M2	TRAPSM2	0.780513	3.02783	1.95579	0.0004	0.0111911	yes
gene-MUC1	MUC1	HC.M2	TRAPSM2	0.421736	1.6281	1.94877	0.0007	0.0173942	yes
gene-S1PR1	S1PR1	HC.M2	TRAPSM2	0.251802	0.970962	1.94712	0.0017	0.034653	yes
gene-MS4A1	MS4A1	HC.M2	TRAPSM2	0.387874	1.4789	1.93087	0.0002	0.00635301	yes
gene-CHRD	CHRD	HC.M2	uSAIDM2	0.62561	2.38437	1.93027	5e-05	0.00187392	yes
gene-PIGR	PIGR	HC.M2	TRAPSM2	0.16909	0.64106	1.92267	0.0025	0.046458	yes
gene-HLA-B-3	HLA-B	HC.M2	uSAIDM2	88.6334	331.245	1.90197	5e-05	0.00187392	yes
gene-HR	HR	HC.M2	TRAPSM2	0.320355	1.19542	1.89978	0.00015	0.00499571	yes
gene-FOXD2	FOXD2	HC.M2	TRAPSM2	0.30463	1.12948	1.89053	0.002	0.0392573	yes
gene-MYORG	MYORG	HC.M2	TRAPSM2	4.14001	15.2431	1.88045	5e-05	0.00187392	yes
gene-GPC1	GPC1	HC.M2	TRAPSM2	0.436443	1.60163	1.87568	0.00025	0.00764057	yes
gene-CAPN14	CAPN14	HC.M2	uSAIDM2	0.232971	0.854499	1.87493	0.0009	0.0212637	yes
gene-FAM118A	FAM118A	HC.M2	TRAPSM2	3.66027	13.3911	1.87125	5e-05	0.00187392	yes
gene-SERPINE1	SERPINE1	HC.M2	TRAPSM2	20.7648	75.5686	1.86365	5e-05	0.00187392	yes
gene-PCDH1	PCDH1	HC.M2	TRAPSM2	0.244962	0.879096	1.84346	0.00095	0.0221868	yes
gene-CXCR4	CXCR4	HC.M2	TRAPSM2	7.44317	26.484	1.83113	5e-05	0.00187392	yes
gene-ARL4D	ARL4D	HC.M2	TRAPSM2	2.34633	8.29878	1.8225	5e-05	0.00187392	yes
gene-C12orf57	C12orf57	HC.M2	TRAPSM2	9.86294	34.7703	1.81776	0.0001	0.00348828	yes
gene-GUCY1B1	GUCY1B1	HC.M2	TRAPSM2	0.211508	0.741266	1.80928	0.00105	0.0238974	yes
gene-GIMAP7	GIMAP7	HC.M2	TRAPSM2	2.26763	7.81001	1.78414	0.0004	0.0111911	yes
gene-HOPX	HOPX	HC.M2	TRAPSM2	4.11674	14.1592	1.78216	0.0001	0.00348828	yes
gene-LINC01181	LINC01181	HC.M2	TRAPSM2	0.828268	2.84542	1.78047	0.00055	0.0143817	yes
gene-CLDN23-2	CLDN23	HC.M2	TRAPSM2	0.979104	3.33178	1.76676	0.0019	0.0377478	yes
gene-PTK7	PTK7	HC.M2	uSAIDM2	0.302434	1.02654	1.7631	0.0004	0.0111911	yes
gene-SELL	SELL	HC.M2	TRAPSM2	0.629537	2.12834	1.75736	0.0011	0.0248288	yes
gene-CMBL	CMBL	HC.M2	TRAPSM2	0.205776	0.692786	1.75133	0.0026	0.0478189	yes
gene-TSPAN7	TSPAN7	HC.M2	TRAPSM2	1.13789	3.79286	1.73693	0.00065	0.0163734	yes
gene-ABCB6	ABCB6	HC.M2	TRAPSM2	1.0719	3.55664	1.73034	0.00015	0.00499571	yes
gene-ATP8B2	ATP8B2	HC.M2	TRAPSM2	0.915274	3.01041	1.71769	5e-05	0.00187392	yes
gene-TPSAB1	TPSAB1	HC.M2	TRAPSM2	1.69875	5.56241	1.71123	0.00085	0.020337	yes
gene-BCAM	BCAM	HC.M2	TRAPSM2	0.506819	1.64722	1.70049	0.00125	0.0274604	yes
gene-CCL2	CCL2	HC.M2	TRAPSM2	85.2198	276.971	1.70048	5e-05	0.00187392	yes
gene-CTSB-2	CTSB	HC.M2	TRAPSM2	543.706	1766.91	1.70033	5e-05	0.00187392	yes
gene-GSTM3	GSTM3	HC.M2	TRAPSM2	1.10687	3.59633	1.70004	5e-05	0.00187392	yes
gene-ADGRB1	ADGRB1	HC.M2	TRAPSM2	0.403069	1.30924	1.69963	5e-05	0.00187392	yes
gene-SLC9A5	SLC9A5	HC.M2	TRAPSM2	0.540366	1.75186	1.69688	0.00025	0.00764057	yes
gene-COL7A1	COL7A1	HC.M2	TRAPSM2	0.339568	1.09586	1.6903	5e-05	0.00187392	yes
gene-SDC3	SDC3	HC.M2	TRAPSM2	4.69849	15.1166	1.68587	5e-05	0.00187392	yes
gene-TMEM176B	TMEM176B	HC.M2	uSAIDM2	78.1098	250.677	1.68226	5e-05	0.00187392	yes
gene-LINC00649	LINC00649	HC.M2	uSAIDM2	0.734719	2.32874	1.66429	0.0013	0.0283174	yes
gene-PADI2	PADI2	HC.M2	TRAPSM2	0.710969	2.25116	1.66281	5e-05	0.00187392	yes
gene-ADORA1	ADORA1	HC.M2	TRAPSM2	0.68782	2.16885	1.65683	0.0003	0.00889478	yes
gene-LOC105369519	LOC105369519	HC.M2	uSAIDM2	4.52732	14.1302	1.64205	0.0011	0.0248288	yes
gene-NT5C3B	NT5C3B	HC.M2	TRAPSM2	4.37268	13.5925	1.63622	5e-05	0.00187392	yes
gene-COPZ2	COPZ2	HC.M2	uSAIDM2	2.30374	7.13897	1.63174	0.00135	0.0291178	yes
gene-FLT3LG	FLT3LG	HC.M2	TRAPSM2	0.786895	2.43598	1.63026	0.00125	0.0274604	yes
gene-RNF128	RNF128	HC.M2	TRAPSM2	0.423185	1.301	1.62026	0.00215	0.0414665	yes
gene-ADAMTS14	ADAMTS14	HC.M2	TRAPSM2	0.673667	2.06171	1.61374	5e-05	0.00187392	yes
gene-ATP6AP1L	ATP6AP1L	HC.M2	uSAIDM2	0.398395	1.21632	1.61026	0.0002	0.00635301	yes
gene-COL1A1	COL1A1	HC.M2	TRAPSM2	0.492932	1.49844	1.604	0.0002	0.00635301	yes
gene-MPO	MPO	HC.M2	uSAIDM2	2.45536	7.41881	1.59525	5e-05	0.00187392	yes
gene-KLK4	KLK4	HC.M2	TRAPSM2	2.14895	6.49274	1.59519	0.0018	0.0362557	yes
gene-METTL7B	METTL7B	HC.M2	uSAIDM2	40.7441	122.634	1.5897	5e-05	0.00187392	yes
gene-SHISA4	SHISA4	HC.M2	TRAPSM2	1.54339	4.64479	1.58951	0.0003	0.00889478	yes
gene-GAS5	GAS5	HC.M2	uSAIDM2	26.2948	78.8953	1.58516	5e-05	0.00187392	yes
gene-DIRAS2	DIRAS2	HC.M2	uSAIDM2	0.425078	1.27431	1.58392	0.00135	0.0291178	yes
gene-SELENOP	SELENOP	HC.M2	uSAIDM2	1.60193	4.78492	1.57869	0.0002	0.00635301	yes
gene-EPHB2	EPHB2	HC.M2	TRAPSM2	2.31971	6.92668	1.57822	5e-05	0.00187392	yes
gene-PRSS36	PRSS36	HC.M2	TRAPSM2	2.84324	8.46516	1.574	5e-05	0.00187392	yes
gene-CTSB-2	CTSB	HC.M2	uSAIDM2	543.706	1615.83	1.57138	5e-05	0.00187392	yes
gene-SLC40A1	SLC40A1	HC.M2	TRAPSM2	0.531925	1.58006	1.57068	0.00115	0.0257105	yes
gene-CMKLR1	CMKLR1	HC.M2	uSAIDM2	0.622142	1.84497	1.56828	0.0001	0.00348828	yes
gene-CCN3	CCN3	HC.M2	TRAPSM2	0.815133	2.41613	1.56759	0.00055	0.0143817	yes
gene-PANX2	PANX2	HC.M2	TRAPSM2	0.978628	2.89694	1.56569	0.00035	0.0100784	yes
gene-NUPR1	NUPR1	HC.M2	TRAPSM2	0.268055	0.793212	1.56518	0.00275	0.0498187	yes
gene-LINGO1	LINGO1	HC.M2	uSAIDM2	0.857899	2.522	1.55569	0.00015	0.00499571	yes
gene-CPA3	CPA3	HC.M2	uSAIDM2	1.06209	3.11636	1.55296	0.00245	0.045802	yes
gene-ETNK2	ETNK2	HC.M2	TRAPSM2	3.04595	8.89701	1.54643	5e-05	0.00187392	yes
gene-CCL7	CCL7	HC.M2	uSAIDM2	23.886	69.5132	1.54112	5e-05	0.00187392	yes
gene-COL5A3	COL5A3	HC.M2	TRAPSM2	2.03502	5.9029	1.53638	5e-05	0.00187392	yes
gene-ZNF467	ZNF467	HC.M2	TRAPSM2	3.5442	10.2726	1.53527	5e-05	0.00187392	yes
gene-IFIT1	IFIT1	HC.M2	TRAPSM2	1.80218	5.20923	1.53133	5e-05	0.00187392	yes
gene-CD300LB	CD300LB	HC.M2	TRAPSM2	10.2488	29.5427	1.52735	5e-05	0.00187392	yes
gene-LOC101927021	LOC101927021	HC.M2	TRAPSM2	0.802908	2.31293	1.52641	0.00155	0.0322329	yes
gene-TBX21	TBX21	HC.M2	TRAPSM2	1.97237	5.66619	1.52245	5e-05	0.00187392	yes
gene-BRSK2	BRSK2	HC.M2	TRAPSM2	0.186956	0.536772	1.52161	0.0015	0.0314175	yes
gene-SELENOP	SELENOP	HC.M2	TRAPSM2	1.60193	4.59724	1.52096	0.0002	0.00635301	yes
gene-CCL7	CCL7	HC.M2	TRAPSM2	23.886	68.0027	1.50942	5e-05	0.00187392	yes
gene-PCSK6	PCSK6	HC.M2	TRAPSM2	1.41396	4.01726	1.50648	0.0002	0.00635301	yes
gene-FZD2	FZD2	HC.M2	TRAPSM2	3.14951	8.87916	1.4953	5e-05	0.00187392	yes
gene-CD79B	CD79B	HC.M2	TRAPSM2	1.77678	4.98555	1.48849	0.002	0.0392573	yes
gene-AMDHD1	AMDHD1	HC.M2	uSAIDM2	0.966315	2.70839	1.48687	0.00075	0.0184248	yes
gene-MLLT11	MLLT11	HC.M2	TRAPSM2	0.977306	2.73412	1.4842	0.00115	0.0257105	yes
gene-SLC40A1	SLC40A1	HC.M2	uSAIDM2	0.531925	1.48699	1.4831	0.00215	0.0414665	yes
gene-MAP3K7CL	MAP3K7CL	HC.M2	TRAPSM2	0.531375	1.48124	1.47901	0.0022	0.0422181	yes
gene-CCL18-2	CCL18	HC.M2	uSAIDM2	25.5017	71.0438	1.47812	5e-05	0.00187392	yes
gene-SCIN	SCIN	HC.M2	uSAIDM2	2.40004	6.68516	1.4779	5e-05	0.00187392	yes
gene-NES	NES	HC.M2	TRAPSM2	5.88092	16.2485	1.46619	5e-05	0.00187392	yes
gene-ICOSLG	ICOSLG	HC.M2	TRAPSM2	0.772934	2.10902	1.44816	0.0011	0.0248288	yes
gene-GAS5	GAS5	HC.M2	TRAPSM2	26.2948	71.6289	1.44577	5e-05	0.00187392	yes
gene-FAM151B	FAM151B	HC.M2	TRAPSM2	1.81412	4.91578	1.43815	0.001	0.0230175	yes
gene-RIMBP3	RIMBP3	HC.M2	TRAPSM2	0.251136	0.676569	1.42977	0.0022	0.0422181	yes
gene-PRAG1	PRAG1	HC.M2	uSAIDM2	0.899427	2.40588	1.41949	0.00045	0.0122947	yes
gene-ARPIN	ARPIN	HC.M2	TRAPSM2	4.05818	10.7292	1.40264	5e-05	0.00187392	yes
gene-LOC730268	LOC730268	HC.M2	uSAIDM2	0.943757	2.49447	1.40225	0.0019	0.0377478	yes
gene-IL1R2	IL1R2	HC.M2	uSAIDM2	6.95362	18.3397	1.39913	5e-05	0.00187392	yes
gene-PRDX2	PRDX2	HC.M2	TRAPSM2	29.4995	77.4493	1.39256	5e-05	0.00187392	yes
gene-NMRAL2P	NMRAL2P	HC.M2	TRAPSM2	1.72267	4.51726	1.3908	0.00055	0.0143817	yes
gene-NMT2	NMT2	HC.M2	TRAPSM2	1.10599	2.89802	1.38973	0.002	0.0392573	yes
gene-GBP4	GBP4	HC.M2	TRAPSM2	0.377388	0.984188	1.38288	0.00145	0.0305854	yes
gene-TNFSF15	TNFSF15	HC.M2	uSAIDM2	3.48225	9.03103	1.37487	5e-05	0.00187392	yes
gene-ICAM2	ICAM2	HC.M2	TRAPSM2	2.44058	6.30609	1.36952	0.00195	0.0385014	yes
gene-TNFSF15	TNFSF15	HC.M2	TRAPSM2	3.48225	8.97749	1.36629	5e-05	0.00187392	yes
gene-HIP1	HIP1	HC.M2	TRAPSM2	3.28766	8.45126	1.36211	5e-05	0.00187392	yes
gene-GADD45A	GADD45A	HC.M2	TRAPSM2	11.875	30.5052	1.36113	5e-05	0.00187392	yes
gene-OLFML3	OLFML3	HC.M2	TRAPSM2	4.96709	12.7301	1.35777	5e-05	0.00187392	yes
gene-TRAF3IP3	TRAF3IP3	HC.M2	TRAPSM2	4.66568	11.8821	1.34863	0.00075	0.0184248	yes
gene-SLC43A2	SLC43A2	HC.M2	TRAPSM2	0.544861	1.38671	1.34771	0.00015	0.00499571	yes
gene-CHST13	CHST13	HC.M2	TRAPSM2	4.838	12.2656	1.34214	5e-05	0.00187392	yes
gene-PLCB1	PLCB1	HC.M2	TRAPSM2	0.856114	2.16398	1.33781	0.0001	0.00348828	yes
gene-CASS4	CASS4	HC.M2	TRAPSM2	6.00333	15.1501	1.3355	5e-05	0.00187392	yes
gene-INHBE	INHBE	HC.M2	TRAPSM2	0.91516	2.305	1.33267	0.0023	0.0437052	yes
gene-ETNK2	ETNK2	HC.M2	uSAIDM2	3.04595	7.63785	1.32628	0.0001	0.00348828	yes
gene-CD40	CD40	HC.M2	TRAPSM2	95.9383	240.418	1.32537	5e-05	0.00187392	yes
gene-RTL5	RTL5	HC.M2	TRAPSM2	3.20594	8.02886	1.32445	5e-05	0.00187392	yes
gene-NECTIN1	NECTIN1	HC.M2	TRAPSM2	2.84661	7.11429	1.32147	5e-05	0.00187392	yes
gene-JAKMIP2	JAKMIP2	HC.M2	TRAPSM2	4.02728	10.0365	1.31737	5e-05	0.00187392	yes
gene-RASGRF1	RASGRF1	HC.M2	uSAIDM2	1.32858	3.30773	1.31595	0.0001	0.00348828	yes
gene-ME1	ME1	HC.M2	TRAPSM2	10.2475	25.3905	1.30901	5e-05	0.00187392	yes
gene-LOC100132077	LOC100132077	HC.M2	uSAIDM2	1.42113	3.51794	1.30769	0.00175	0.0354726	yes
gene-TCN2	TCN2	HC.M2	uSAIDM2	6.44197	15.9449	1.30752	5e-05	0.00187392	yes
gene-FADS1	FADS1	HC.M2	TRAPSM2	36.5023	90.2049	1.30522	0.0003	0.00889478	yes
gene-ARMCX2	ARMCX2	HC.M2	TRAPSM2	0.554617	1.36757	1.30205	0.0018	0.0362557	yes
gene-SNHG17	SNHG17	HC.M2	TRAPSM2	10.1769	25.0921	1.30194	0.0002	0.00635301	yes
gene-BCL3	BCL3	HC.M2	TRAPSM2	9.18687	22.6075	1.29915	5e-05	0.00187392	yes
gene-DCHS1	DCHS1	HC.M2	TRAPSM2	0.401514	0.98696	1.29754	0.0006	0.0153917	yes
gene-CD300LB	CD300LB	HC.M2	uSAIDM2	10.2488	25.0907	1.2917	5e-05	0.00187392	yes
gene-COLQ	COLQ	HC.M2	uSAIDM2	3.04539	7.38595	1.27816	5e-05	0.00187392	yes
gene-TUBA8	TUBA8	HC.M2	uSAIDM2	1.61392	3.89264	1.27018	0.00115	0.0257105	yes
gene-ZSCAN26	ZSCAN26	HC.M2	TRAPSM2	1.16009	2.78729	1.26463	0.00205	0.0399984	yes
gene-SLC51B	SLC51B	HC.M2	uSAIDM2	5.29889	12.7217	1.26353	0.0014	0.029874	yes
gene-DHCR7	DHCR7	HC.M2	TRAPSM2	12.9556	31.0465	1.26085	5e-05	0.00187392	yes
gene-CYGB	CYGB	HC.M2	TRAPSM2	7.84773	18.7624	1.25749	0.0001	0.00348828	yes
gene-MGST1	MGST1	HC.M2	TRAPSM2	78.8906	187.961	1.25251	5e-05	0.00187392	yes
gene-MICALCL	MICALCL	HC.M2	TRAPSM2	0.550871	1.31238	1.2524	0.00155	0.0322329	yes
gene-CAMSAP3	CAMSAP3	HC.M2	TRAPSM2	0.795878	1.89534	1.25184	0.00225	0.0429439	yes
gene-CSPG4	CSPG4	HC.M2	TRAPSM2	0.383596	0.908775	1.24433	0.0019	0.0377478	yes
gene-PGM2L1	PGM2L1	HC.M2	TRAPSM2	0.470505	1.11312	1.24233	0.00055	0.0143817	yes
gene-TNNT1	TNNT1	HC.M2	TRAPSM2	2.94927	6.971	1.24101	0.00235	0.0444536	yes
gene-HS3ST2	HS3ST2	HC.M2	uSAIDM2	7.35362	17.3543	1.23877	5e-05	0.00187392	yes
gene-CHPF	CHPF	HC.M2	TRAPSM2	4.41559	10.419	1.23853	0.0019	0.0377478	yes
gene-CCL13	CCL13	HC.M2	uSAIDM2	159.402	375.177	1.2349	5e-05	0.00187392	yes
gene-NRSN2	NRSN2	HC.M2	TRAPSM2	3.81509	8.96121	1.23198	5e-05	0.00187392	yes
gene-IGSF6-2	IGSF6	HC.M2	TRAPSM2	7.07273	16.5776	1.2289	5e-05	0.00187392	yes
gene-MYLIP	MYLIP	HC.M2	TRAPSM2	2.75246	6.40768	1.21908	0.0003	0.00889478	yes
gene-PRKXP1	PRKXP1	HC.M2	TRAPSM2	0.615125	1.43186	1.21894	0.00025	0.00764057	yes
gene-TNFSF10	TNFSF10	HC.M2	TRAPSM2	2.89205	6.65442	1.20222	0.00095	0.0221868	yes
gene-RASSF4	RASSF4	HC.M2	uSAIDM2	83.62	191.074	1.19221	5e-05	0.00187392	yes
gene-AMIGO1	AMIGO1	HC.M2	TRAPSM2	0.704484	1.6096	1.19206	0.00165	0.0338242	yes
gene-TESPA1	TESPA1	HC.M2	TRAPSM2	0.334772	0.763025	1.18855	0.00245	0.045802	yes
gene-CD36	CD36	HC.M2	TRAPSM2	42.9932	97.9384	1.18777	5e-05	0.00187392	yes
gene-SLAMF6	SLAMF6	HC.M2	TRAPSM2	1.67021	3.79757	1.18505	0.0012	0.0266063	yes
gene-ZFAND2A	ZFAND2A	HC.M2	TRAPSM2	9.3535	21.26	1.18457	0.0014	0.029874	yes
gene-EMILIN1	EMILIN1	HC.M2	uSAIDM2	17.2012	39.0555	1.18302	5e-05	0.00187392	yes
gene-FA2H	FA2H	HC.M2	uSAIDM2	5.50702	12.4859	1.18095	5e-05	0.00187392	yes
gene-CD1B	CD1B	HC.M2	TRAPSM2	125.105	282.678	1.17602	0.0004	0.0111911	yes
gene-INSIG1	INSIG1	HC.M2	TRAPSM2	57.3664	129.504	1.17472	5e-05	0.00187392	yes
gene-SIGLEC1	SIGLEC1	HC.M2	TRAPSM2	9.82989	22.0965	1.16857	5e-05	0.00187392	yes
gene-CHST15	CHST15	HC.M2	uSAIDM2	35.554	79.5975	1.16271	5e-05	0.00187392	yes
gene-SNAI3	SNAI3	HC.M2	TRAPSM2	51.0679	114.271	1.16197	5e-05	0.00187392	yes
gene-NQO1	NQO1	HC.M2	TRAPSM2	9.44121	21.0922	1.15967	5e-05	0.00187392	yes
gene-IGFBP6	IGFBP6	HC.M2	uSAIDM2	13.2195	29.5277	1.1594	0.00015	0.00499571	yes
gene-TBX21	TBX21	HC.M2	uSAIDM2	1.97237	4.39921	1.15731	0.00105	0.0238974	yes
gene-CHI3L2	CHI3L2	HC.M2	uSAIDM2	5.15673	11.4896	1.1558	0.0003	0.00889478	yes
gene-GCLM	GCLM	HC.M2	TRAPSM2	3.45308	7.61952	1.14182	5e-05	0.00187392	yes
gene-IFNLR1	IFNLR1	HC.M2	uSAIDM2	6.20095	13.6629	1.1397	5e-05	0.00187392	yes
gene-DCHS1	DCHS1	HC.M2	uSAIDM2	0.401514	0.882984	1.13694	0.0022	0.0422181	yes
gene-LAMB3	LAMB3	HC.M2	TRAPSM2	2.54303	5.57446	1.13229	0.00015	0.00499571	yes
gene-TRABD2A	TRABD2A	HC.M2	uSAIDM2	2.95578	6.47815	1.13204	0.0014	0.029874	yes
gene-PTGER2	PTGER2	HC.M2	TRAPSM2	4.79491	10.4883	1.1292	0.0001	0.00348828	yes
gene-SH3PXD2B	SH3PXD2B	HC.M2	TRAPSM2	4.82365	10.4899	1.12081	5e-05	0.00187392	yes
gene-MRGPRF	MRGPRF	HC.M2	uSAIDM2	8.56556	18.5673	1.11615	0.0001	0.00348828	yes
gene-HS6ST1	HS6ST1	HC.M2	uSAIDM2	19.5899	42.2754	1.10971	5e-05	0.00187392	yes
gene-TIFAB	TIFAB	HC.M2	TRAPSM2	1.22742	2.64055	1.10521	0.00195	0.0385014	yes
gene-USP31	USP31	HC.M2	TRAPSM2	0.725013	1.5538	1.09972	0.00205	0.0399984	yes
gene-HCAR3	HCAR3	HC.M2	TRAPSM2	3.10346	6.64916	1.0993	0.00135	0.0291178	yes
gene-MELTF	MELTF	HC.M2	uSAIDM2	7.50028	16.0462	1.09722	0.0002	0.00635301	yes
gene-VWF	VWF	HC.M2	uSAIDM2	0.601611	1.2817	1.09116	0.0015	0.0314175	yes
gene-LINC00520	LINC00520	HC.M2	uSAIDM2	4.04028	8.60581	1.09086	0.001	0.0230175	yes
gene-F3	F3	HC.M2	uSAIDM2	24.2663	51.4711	1.08481	5e-05	0.00187392	yes
gene-SIGLEC10	SIGLEC10	HC.M2	TRAPSM2	38.646	81.8505	1.08267	5e-05	0.00187392	yes
gene-PFKFB3	PFKFB3	HC.M2	uSAIDM2	10.0726	21.247	1.07683	5e-05	0.00187392	yes
gene-CRIP1	CRIP1	HC.M2	TRAPSM2	67.4478	141.358	1.06751	5e-05	0.00187392	yes
gene-HLA-DQB1-7	HLA-DQB1	HC.M2	uSAIDM2	12.6941	26.567	1.06548	0.0007	0.0173942	yes
gene-SLC49A4	SLC49A4	HC.M2	TRAPSM2	8.86655	18.532	1.06357	0.0001	0.00348828	yes
gene-DUSP2	DUSP2	HC.M2	uSAIDM2	49.5125	103.348	1.06165	5e-05	0.00187392	yes
gene-NINJ1	NINJ1	HC.M2	TRAPSM2	25.1815	52.4942	1.05979	5e-05	0.00187392	yes
gene-FADS2	FADS2	HC.M2	TRAPSM2	91.1533	189.756	1.05778	5e-05	0.00187392	yes
gene-MT1E	MT1E	HC.M2	uSAIDM2	40.9852	85.2748	1.05702	0.00135	0.0291178	yes
gene-RAB11FIP5	RAB11FIP5	HC.M2	TRAPSM2	1.90015	3.95277	1.05675	0.00035	0.0100784	yes
gene-GPR155	GPR155	HC.M2	TRAPSM2	1.3844	2.86557	1.04956	0.0011	0.0248288	yes
gene-CDKN1A	CDKN1A	HC.M2	TRAPSM2	665.725	1371.48	1.04274	5e-05	0.00187392	yes
gene-CYP1B1	CYP1B1	HC.M2	uSAIDM2	24.5803	50.632	1.04255	5e-05	0.00187392	yes
gene-WWC3	WWC3	HC.M2	TRAPSM2	1.27692	2.62921	1.04196	0.0007	0.0173942	yes
gene-VWCE	VWCE	HC.M2	uSAIDM2	5.19989	10.6968	1.04063	5e-05	0.00187392	yes
gene-ANXA6	ANXA6	HC.M2	TRAPSM2	21.7804	44.7759	1.0397	5e-05	0.00187392	yes
gene-FPR3	FPR3	HC.M2	TRAPSM2	73.2818	150.406	1.03733	5e-05	0.00187392	yes
gene-SPINDOC	SPINDOC	HC.M2	TRAPSM2	4.38645	9.00173	1.03715	0.0009	0.0212637	yes
gene-OSBPL5	OSBPL5	HC.M2	TRAPSM2	2.60613	5.32065	1.0297	0.0007	0.0173942	yes
gene-REEP1	REEP1	HC.M2	uSAIDM2	1.58284	3.22543	1.02697	0.0016	0.0330063	yes
gene-CUTALP	CUTALP	HC.M2	TRAPSM2	1.78158	3.60958	1.01867	0.002	0.0392573	yes
gene-SERPINB6	SERPINB6	HC.M2	uSAIDM2	85.4688	172.696	1.01477	5e-05	0.00187392	yes
gene-AKR1B1	AKR1B1	HC.M2	TRAPSM2	83.5834	168.656	1.01279	5e-05	0.00187392	yes
gene-CYGB	CYGB	HC.M2	uSAIDM2	7.84773	15.8167	1.0111	0.00095	0.0221868	yes
gene-TM2D3	TM2D3	HC.M2	TRAPSM2	9.44295	18.9793	1.00711	0.0005	0.0133425	yes
gene-TRIM16	TRIM16	HC.M2	TRAPSM2	3.12085	6.26383	1.00511	0.00145	0.0305854	yes
gene-CAVIN1	CAVIN1	HC.M2	TRAPSM2	19.513	39.1436	1.00434	5e-05	0.00187392	yes
gene-ABI3	ABI3	HC.M2	uSAIDM2	10.7003	21.4496	1.0033	0.0009	0.0212637	yes
gene-SNHG5	SNHG5	HC.M2	TRAPSM2	109.488	218.654	0.997879	5e-05	0.00187392	yes
gene-RCSD1	RCSD1	HC.M2	TRAPSM2	5.41114	10.7703	0.993059	5e-05	0.00187392	yes
gene-THBS3	THBS3	HC.M2	TRAPSM2	7.80816	15.5197	0.991046	0.0015	0.0314175	yes
gene-ABLIM1	ABLIM1	HC.M2	TRAPSM2	1.23722	2.44417	0.982246	0.0004	0.0111911	yes
gene-PLEKHG4	PLEKHG4	HC.M2	TRAPSM2	1.69841	3.35169	0.980702	0.00185	0.0369683	yes
gene-MT2A	MT2A	HC.M2	uSAIDM2	245.191	483.533	0.979707	5e-05	0.00187392	yes
gene-P2RX7	P2RX7	HC.M2	TRAPSM2	8.60534	16.8525	0.969657	5e-05	0.00187392	yes
gene-SYP	SYP	HC.M2	uSAIDM2	4.81574	9.42488	0.968716	0.0009	0.0212637	yes
gene-DUOXA1	DUOXA1	HC.M2	uSAIDM2	4.04804	7.91586	0.967522	0.0005	0.0133425	yes
gene-INKA2	INKA2	HC.M2	TRAPSM2	3.30798	6.43351	0.959656	0.0002	0.00635301	yes
gene-RCAN1	RCAN1	HC.M2	TRAPSM2	17.8651	34.7237	0.958774	5e-05	0.00187392	yes
gene-LOC101927098	LOC101927098	HC.M2	uSAIDM2	8.14406	15.8253	0.958412	0.00035	0.0100784	yes
gene-IFITM3	IFITM3	HC.M2	TRAPSM2	22.8851	44.4135	0.95659	0.00145	0.0305854	yes
gene-LDHD	LDHD	HC.M2	uSAIDM2	14.5476	28.1701	0.953388	0.0002	0.00635301	yes
gene-SOCS3	SOCS3	HC.M2	TRAPSM2	10.7321	20.7322	0.94994	0.00025	0.00764057	yes
gene-SERPINH1	SERPINH1	HC.M2	TRAPSM2	11.8647	22.9097	0.949288	5e-05	0.00187392	yes
gene-KIAA1522	KIAA1522	HC.M2	TRAPSM2	10.5541	20.3013	0.943763	5e-05	0.00187392	yes
gene-CCL2	CCL2	HC.M2	uSAIDM2	85.2198	162.666	0.932647	5e-05	0.00187392	yes
gene-XAF1	XAF1	HC.M2	TRAPSM2	11.6923	22.2786	0.930095	5e-05	0.00187392	yes
gene-KCNE3	KCNE3	HC.M2	TRAPSM2	12.8207	24.3752	0.926942	0.0003	0.00889478	yes
gene-PALLD	PALLD	HC.M2	uSAIDM2	161.543	306.554	0.924224	0.0001	0.00348828	yes
gene-CYP2S1	CYP2S1	HC.M2	TRAPSM2	14.2142	26.9347	0.922136	5e-05	0.00187392	yes
gene-NUCB2	NUCB2	HC.M2	uSAIDM2	5.11955	9.68518	0.919761	0.00125	0.0274604	yes
gene-LOC101928762	LOC101928762	HC.M2	TRAPSM2	5.70089	10.7805	0.919166	0.0019	0.0377478	yes
gene-FHOD1	FHOD1	HC.M2	TRAPSM2	34.7066	65.4619	0.915447	0.0001	0.00348828	yes
gene-MGST1	MGST1	HC.M2	uSAIDM2	78.8906	148.614	0.913649	0.0001	0.00348828	yes
gene-TMEM150B	TMEM150B	HC.M2	TRAPSM2	12.2846	23.1295	0.912878	0.0016	0.0330063	yes
gene-BASP1	BASP1	HC.M2	uSAIDM2	25.7056	48.1325	0.90493	0.00015	0.00499571	yes
gene-FGL2	FGL2	HC.M2	TRAPSM2	56.1069	104.813	0.901566	5e-05	0.00187392	yes
gene-ESPNL	ESPNL	HC.M2	TRAPSM2	6.09035	11.3606	0.89944	0.0007	0.0173942	yes
gene-CDA	CDA	HC.M2	TRAPSM2	53.6996	99.6307	0.89168	0.0002	0.00635301	yes
gene-ITPRIPL1	ITPRIPL1	HC.M2	uSAIDM2	5.58063	10.3456	0.89052	0.0015	0.0314175	yes
gene-PTAFR	PTAFR	HC.M2	TRAPSM2	26.3083	48.6184	0.885983	5e-05	0.00187392	yes
gene-DNAJB9	DNAJB9	HC.M2	TRAPSM2	11.15	20.6016	0.885721	0.00035	0.0100784	yes
gene-ANO10	ANO10	HC.M2	TRAPSM2	16.16	29.7813	0.881982	0.0019	0.0377478	yes
gene-RPA2	RPA2	HC.M2	TRAPSM2	14.3585	26.3167	0.874078	0.0004	0.0111911	yes
gene-FCMR	FCMR	HC.M2	uSAIDM2	28.5149	52.204	0.872446	5e-05	0.00187392	yes
gene-SYT11	SYT11	HC.M2	TRAPSM2	2.60809	4.76609	0.86981	0.00135	0.0291178	yes
gene-PCSK5	PCSK5	HC.M2	TRAPSM2	6.60899	12.0644	0.868252	0.0004	0.0111911	yes
gene-H3P6	H3P6	HC.M2	uSAIDM2	21.535	39.2665	0.866618	0.00065	0.0163734	yes
gene-NES	NES	HC.M2	uSAIDM2	5.88092	10.7171	0.865793	0.0004	0.0111911	yes
gene-TNFSF8	TNFSF8	HC.M2	TRAPSM2	7.56126	13.7427	0.861964	0.0008	0.0193585	yes
gene-CLEC4A	CLEC4A	HC.M2	TRAPSM2	51.123	92.6912	0.858458	0.0001	0.00348828	yes
gene-PLXNB2	PLXNB2	HC.M2	TRAPSM2	58.4944	105.981	0.857438	0.00015	0.00499571	yes
gene-EPDR1	EPDR1	HC.M2	TRAPSM2	9.56243	17.3218	0.857139	0.0009	0.0212637	yes
gene-GGTA1P	GGTA1P	HC.M2	TRAPSM2	37.7034	68.2719	0.856596	0.00025	0.00764057	yes
gene-FKBP4	FKBP4	HC.M2	TRAPSM2	20.4198	36.9693	0.856356	0.00115	0.0257105	yes
gene-TSC22D3	TSC22D3	HC.M2	TRAPSM2	7.70787	13.9267	0.853447	0.00195	0.0385014	yes
gene-DDB2	DDB2	HC.M2	TRAPSM2	8.00053	14.4551	0.853408	0.0022	0.0422181	yes
gene-MAFB	MAFB	HC.M2	TRAPSM2	10.0734	18.1915	0.852709	0.00015	0.00499571	yes
gene-CYP27B1	CYP27B1	HC.M2	uSAIDM2	43.8693	79.0453	0.849466	5e-05	0.00187392	yes
gene-JAML	JAML	HC.M2	TRAPSM2	29.6775	53.4712	0.849392	0.00015	0.00499571	yes
gene-CRABP2	CRABP2	HC.M2	uSAIDM2	796.494	1432.24	0.846533	5e-05	0.00187392	yes
gene-COLEC12	COLEC12	HC.M2	TRAPSM2	5.38964	9.68827	0.846051	0.00245	0.045802	yes
gene-MX1	MX1	HC.M2	TRAPSM2	11.7346	21.0804	0.845131	0.00045	0.0122947	yes
gene-TTLL4	TTLL4	HC.M2	TRAPSM2	4.73516	8.50063	0.844157	0.00045	0.0122947	yes
gene-ST3GAL2	ST3GAL2	HC.M2	TRAPSM2	10.4935	18.7345	0.836202	5e-05	0.00187392	yes
gene-NEAT1	NEAT1	HC.M2	TRAPSM2	172.209	307.275	0.835373	0.0006	0.0153917	yes
gene-RCSD1	RCSD1	HC.M2	uSAIDM2	5.41114	9.65218	0.834923	0.00045	0.0122947	yes
gene-LDLR	LDLR	HC.M2	TRAPSM2	14.1324	25.1638	0.832338	5e-05	0.00187392	yes
gene-GPD1L	GPD1L	HC.M2	TRAPSM2	4.29397	7.64471	0.832148	0.001	0.0230175	yes
gene-INHBA	INHBA	HC.M2	uSAIDM2	22.3192	39.7055	0.831054	5e-05	0.00187392	yes
gene-OCSTAMP	OCSTAMP	HC.M2	uSAIDM2	85.7788	152.582	0.83089	5e-05	0.00187392	yes
gene-ISG15	ISG15	HC.M2	TRAPSM2	44.996	79.8936	0.828283	0.001	0.0230175	yes
gene-CNNM4	CNNM4	HC.M2	TRAPSM2	4.40043	7.80495	0.826747	0.0013	0.0283174	yes
gene-CSF1	CSF1	HC.M2	uSAIDM2	410.909	728.734	0.826574	0.00035	0.0100784	yes
gene-DACT1	DACT1	HC.M2	uSAIDM2	8.67639	15.379	0.825799	0.00275	0.0498187	yes
gene-C19orf38	C19orf38	HC.M2	uSAIDM2	30.3786	53.827	0.825277	0.0004	0.0111911	yes
gene-KCNE1	KCNE1	HC.M2	uSAIDM2	4.95297	8.77064	0.824388	0.00115	0.0257105	yes
gene-GUCA1A	GUCA1A	HC.M2	uSAIDM2	17.3494	30.7172	0.824166	0.00065	0.0163734	yes
gene-TP53I3	TP53I3	HC.M2	TRAPSM2	18.6957	33.0805	0.823274	0.0012	0.0266063	yes
gene-GPAT2	GPAT2	HC.M2	uSAIDM2	21.7937	38.3967	0.817073	0.00145	0.0305854	yes
gene-ZNF185	ZNF185	HC.M2	uSAIDM2	6.1809	10.8561	0.812617	0.00085	0.020337	yes
gene-GPR68	GPR68	HC.M2	TRAPSM2	9.79339	17.0281	0.798036	0.00075	0.0184248	yes
gene-CKAP4	CKAP4	HC.M2	TRAPSM2	16.0656	27.9027	0.796432	0.00045	0.0122947	yes
gene-TAPT1	TAPT1	HC.M2	TRAPSM2	23.4998	40.7449	0.79397	0.0002	0.00635301	yes
gene-RPIA	RPIA	HC.M2	uSAIDM2	10.7229	18.5913	0.793938	0.00235	0.0444536	yes
gene-ADCY9	ADCY9	HC.M2	TRAPSM2	2.12697	3.68638	0.793405	0.00225	0.0429439	yes
gene-HMOX1	HMOX1	HC.M2	TRAPSM2	90.0311	156.016	0.793203	0.0001	0.00348828	yes
gene-CTSH	CTSH	HC.M2	uSAIDM2	233.559	404.191	0.791248	0.00025	0.00764057	yes
gene-CHD1L	CHD1L	HC.M2	uSAIDM2	34.9026	60.2676	0.788047	0.0009	0.0212637	yes
gene-SNAI3	SNAI3	HC.M2	uSAIDM2	51.0679	87.9845	0.784832	0.00025	0.00764057	yes
gene-ATP8A1	ATP8A1	HC.M2	TRAPSM2	2.95303	5.08645	0.784463	0.0019	0.0377478	yes
gene-SRGN	SRGN	HC.M2	TRAPSM2	488.317	838.849	0.780594	0.00015	0.00499571	yes
gene-LHFPL2	LHFPL2	HC.M2	TRAPSM2	37.1976	63.8022	0.778397	0.0002	0.00635301	yes
gene-NOTCH3	NOTCH3	HC.M2	TRAPSM2	4.04948	6.93375	0.775898	0.0008	0.0193585	yes
gene-SLC7A11	SLC7A11	HC.M2	TRAPSM2	13.8659	23.7238	0.774798	0.0005	0.0133425	yes
gene-JUND	JUND	HC.M2	TRAPSM2	77.4327	132.442	0.774347	0.0001	0.00348828	yes
gene-CD226	CD226	HC.M2	TRAPSM2	4.94894	8.45724	0.773066	0.00225	0.0429439	yes
gene-MAFB	MAFB	HC.M2	uSAIDM2	10.0734	17.2126	0.77291	0.00095	0.0221868	yes
gene-C3	C3	HC.M2	uSAIDM2	7.90338	13.4343	0.765377	0.0007	0.0173942	yes
gene-GLRX	GLRX	HC.M2	TRAPSM2	83.6467	141.961	0.763113	0.0004	0.0111911	yes
gene-RAB32	RAB32	HC.M2	TRAPSM2	53.7298	91.1495	0.762512	0.0008	0.0193585	yes
gene-RASSF4	RASSF4	HC.M2	TRAPSM2	83.62	141.38	0.757655	0.0007	0.0173942	yes
gene-ERCC1	ERCC1	HC.M2	uSAIDM2	31.4891	53.2382	0.757606	0.00105	0.0238974	yes
gene-PGD	PGD	HC.M2	TRAPSM2	250.285	422.876	0.756662	0.0005	0.0133425	yes
gene-SIGLEC7	SIGLEC7	HC.M2	TRAPSM2	32.6409	55.0492	0.754041	0.00275	0.0498187	yes
gene-ABCA1	ABCA1	HC.M2	TRAPSM2	5.90788	9.92419	0.748309	0.00055	0.0143817	yes
gene-HSPA5	HSPA5	HC.M2	uSAIDM2	112.018	187.942	0.746564	0.00035	0.0100784	yes
gene-PDGFB	PDGFB	HC.M2	uSAIDM2	7.13057	11.9486	0.744747	0.00255	0.0471453	yes
gene-SCD	SCD	HC.M2	TRAPSM2	197.447	329.964	0.740845	0.00065	0.0163734	yes
gene-EIF1B	EIF1B	HC.M2	TRAPSM2	60.0813	100.056	0.735819	0.0009	0.0212637	yes
gene-ELOVL5	ELOVL5	HC.M2	uSAIDM2	62.6015	104.092	0.733596	0.00035	0.0100784	yes
gene-HSD17B14	HSD17B14	HC.M2	uSAIDM2	39.2644	65.225	0.732204	0.00135	0.0291178	yes
gene-MVD	MVD	HC.M2	TRAPSM2	34.6262	57.4452	0.730325	0.0012	0.0266063	yes
gene-RHBDF1	RHBDF1	HC.M2	uSAIDM2	9.61773	15.937	0.728612	0.0023	0.0437052	yes
gene-SC5D	SC5D	HC.M2	TRAPSM2	5.56214	9.20827	0.727291	0.00155	0.0322329	yes
gene-SNHG5	SNHG5	HC.M2	uSAIDM2	109.488	180.902	0.724439	0.0022	0.0422181	yes
gene-SQLE	SQLE	HC.M2	TRAPSM2	12.3341	20.3747	0.724123	0.0018	0.0362557	yes
gene-ODF2	ODF2	HC.M2	uSAIDM2	20.0713	33.0404	0.719096	0.00145	0.0305854	yes
gene-ADRA2B	ADRA2B	HC.M2	uSAIDM2	39.3235	64.2171	0.707565	0.00085	0.020337	yes
gene-RNR1	RNR1	HC.M2	TRAPSM2	896.91	1464.36	0.707234	0.001	0.0230175	yes
gene-CCDC69	CCDC69	HC.M2	TRAPSM2	13.6271	22.1957	0.703803	0.00145	0.0305854	yes
gene-GLUL	GLUL	HC.M2	TRAPSM2	125.968	205.023	0.702731	0.00085	0.020337	yes
gene-QPCT	QPCT	HC.M2	TRAPSM2	184.375	299.47	0.699765	0.00085	0.020337	yes
gene-LRP12	LRP12	HC.M2	TRAPSM2	16.6937	27.1094	0.699485	0.0011	0.0248288	yes
gene-MAGED1	MAGED1	HC.M2	uSAIDM2	15.8655	25.7512	0.698744	0.0024	0.0451698	yes
gene-APEX2	APEX2	HC.M2	TRAPSM2	9.95148	16.0814	0.692413	0.0026	0.0478189	yes
gene-MSMO1	MSMO1	HC.M2	TRAPSM2	32.9536	53.2056	0.691142	0.0014	0.029874	yes
gene-ALAS1	ALAS1	HC.M2	TRAPSM2	67.7408	109.362	0.691009	0.00075	0.0184248	yes
gene-MGLL	MGLL	HC.M2	uSAIDM2	90.9337	146.682	0.689807	0.00095	0.0221868	yes
gene-BIN2	BIN2	HC.M2	uSAIDM2	93.0177	149.809	0.687548	0.00125	0.0274604	yes
gene-ZNF710	ZNF710	HC.M2	TRAPSM2	13.9724	22.4925	0.686862	0.0025	0.046458	yes
gene-MADD	MADD	HC.M2	TRAPSM2	13.2126	21.241	0.684931	0.0014	0.029874	yes
gene-SERINC5	SERINC5	HC.M2	TRAPSM2	20.0274	32.0286	0.677386	0.00125	0.0274604	yes
gene-SIGLEC10	SIGLEC10	HC.M2	uSAIDM2	38.646	61.7773	0.676758	0.00145	0.0305854	yes
gene-DUSP5	DUSP5	HC.M2	uSAIDM2	36.681	58.3878	0.670634	0.0015	0.0314175	yes
gene-FGR	FGR	HC.M2	uSAIDM2	223.851	354.222	0.662111	0.0015	0.0314175	yes
gene-TMED3	TMED3	HC.M2	uSAIDM2	70.0201	110.713	0.660989	0.0026	0.0478189	yes
gene-SPHK1	SPHK1	HC.M2	uSAIDM2	90.0473	142.185	0.65901	0.00245	0.045802	yes
gene-HEXIM1	HEXIM1	HC.M2	TRAPSM2	14.9039	23.5294	0.658781	0.00275	0.0498187	yes
gene-PAM	PAM	HC.M2	uSAIDM2	38.2509	60.2674	0.655886	0.0016	0.0330063	yes
gene-ST6GALNAC4	ST6GALNAC4	HC.M2	uSAIDM2	70.0129	110.015	0.652001	0.0019	0.0377478	yes
gene-FCER2	FCER2	HC.M2	uSAIDM2	153.073	239.935	0.648422	0.0017	0.034653	yes
gene-MID1IP1	MID1IP1	HC.M2	uSAIDM2	102.282	160.284	0.648082	0.0022	0.0422181	yes
gene-MFNG	MFNG	HC.M2	TRAPSM2	30.9408	48.4436	0.646795	0.00245	0.045802	yes
gene-MYADM	MYADM	HC.M2	uSAIDM2	90.119	138.572	0.620733	0.0027	0.0491187	yes
gene-PIK3R5	PIK3R5	HC.M2	TRAPSM2	32.7267	50.0148	0.611887	0.0026	0.0478189	yes
gene-ALAS1	ALAS1	HC.M2	uSAIDM2	67.7408	103.297	0.608705	0.00265	0.0484856	yes
gene-KDM5C	KDM5C	HC.M2	uSAIDM2	25.5225	16.5297	-0.626713	0.0026	0.0478189	yes
gene-PIK3AP1	PIK3AP1	HC.M2	TRAPSM2	118.365	76.5426	-0.628905	0.00225	0.0429439	yes
gene-H3-3A	H3-3A	HC.M2	TRAPSM2	97.4433	62.5601	-0.639319	0.00185	0.0369683	yes
gene-RALGDS	RALGDS	HC.M2	TRAPSM2	42.2824	27.0862	-0.642502	0.00185	0.0369683	yes
gene-PSD3	PSD3	HC.M2	TRAPSM2	18.5051	11.8263	-0.645928	0.00215	0.0414665	yes
gene-INAFM2	INAFM2	HC.M2	TRAPSM2	64.0138	40.6707	-0.654394	0.0024	0.0451698	yes
gene-SPON2	SPON2	HC.M2	uSAIDM2	53.3549	33.8984	-0.654404	0.00275	0.0498187	yes
gene-IARS1	IARS1	HC.M2	TRAPSM2	63.929	40.5815	-0.655648	0.0022	0.0422181	yes
gene-SHB	SHB	HC.M2	TRAPSM2	11.6679	7.38308	-0.660247	0.0022	0.0422181	yes
gene-SLC39A10	SLC39A10	HC.M2	TRAPSM2	17.1947	10.8565	-0.663403	0.00245	0.045802	yes
gene-ATF3	ATF3	HC.M2	TRAPSM2	217.126	136.971	-0.66466	0.00245	0.045802	yes
gene-XPOT	XPOT	HC.M2	uSAIDM2	15.3372	9.666	-0.666043	0.00225	0.0429439	yes
gene-MYH9	MYH9	HC.M2	TRAPSM2	199.269	125.392	-0.668275	0.0025	0.046458	yes
gene-BCAT1	BCAT1	HC.M2	TRAPSM2	14.3123	9.00213	-0.668915	0.00265	0.0484856	yes
gene-TAPT1	TAPT1	HC.M2	uSAIDM2	23.4998	14.7236	-0.674523	0.002	0.0392573	yes
gene-TBC1D9	TBC1D9	HC.M2	TRAPSM2	13.8022	8.64488	-0.674981	0.00235	0.0444536	yes
gene-RTN1	RTN1	HC.M2	uSAIDM2	17.9794	11.2591	-0.675252	0.0027	0.0491187	yes
gene-TGFBR1	TGFBR1	HC.M2	uSAIDM2	17.4317	10.9041	-0.676844	0.00135	0.0291178	yes
gene-CD163	CD163	HC.M2	TRAPSM2	28.2033	17.6332	-0.677571	0.00265	0.0484856	yes
gene-EMILIN2	EMILIN2	HC.M2	TRAPSM2	122.37	76.504	-0.677639	0.00265	0.0484856	yes
gene-CORO1A	CORO1A	HC.M2	uSAIDM2	83.0367	51.8667	-0.678941	0.0016	0.0330063	yes
gene-PRKACB	PRKACB	HC.M2	TRAPSM2	44.4527	27.7267	-0.680996	0.00195	0.0385014	yes
gene-DOCK3	DOCK3	HC.M2	TRAPSM2	17.3368	10.7893	-0.684238	0.0016	0.0330063	yes
gene-CD276	CD276	HC.M2	TRAPSM2	274.204	170.628	-0.684393	0.00105	0.0238974	yes
gene-PLPP3	PLPP3	HC.M2	TRAPSM2	43.6281	27.0434	-0.689983	0.00125	0.0274604	yes
gene-PRKX	PRKX	HC.M2	TRAPSM2	21.3776	13.2429	-0.690874	0.00155	0.0322329	yes
gene-SLC1A4	SLC1A4	HC.M2	uSAIDM2	36.7267	22.7357	-0.691869	0.0019	0.0377478	yes
gene-FBXW11	FBXW11	HC.M2	TRAPSM2	24.4129	15.078	-0.695194	0.0015	0.0314175	yes
gene-ETHE1	ETHE1	HC.M2	TRAPSM2	98.2416	60.6497	-0.695834	0.00235	0.0444536	yes
gene-CCRL2	CCRL2	HC.M2	TRAPSM2	63.7369	39.3469	-0.695879	0.0014	0.029874	yes
gene-SCARB2	SCARB2	HC.M2	TRAPSM2	59.2195	36.4639	-0.699602	0.0006	0.0153917	yes
gene-GLIPR1	GLIPR1	HC.M2	TRAPSM2	77.7405	47.847	-0.700238	0.00155	0.0322329	yes
gene-PALLD	PALLD	HC.M2	TRAPSM2	161.543	99.4127	-0.700418	0.0027	0.0491187	yes
gene-CPD	CPD	HC.M2	TRAPSM2	20.0558	12.3148	-0.703629	0.0012	0.0266063	yes
gene-CD37	CD37	HC.M2	TRAPSM2	140.154	85.9826	-0.704891	0.00155	0.0322329	yes
gene-SUCNR1	SUCNR1	HC.M2	TRAPSM2	100.115	61.3548	-0.706407	0.00075	0.0184248	yes
gene-ADAM8	ADAM8	HC.M2	TRAPSM2	31.2641	19.1219	-0.709282	0.00105	0.0238974	yes
gene-LCP2	LCP2	HC.M2	TRAPSM2	22.9301	14.0124	-0.710532	0.00085	0.020337	yes
gene-TLE1	TLE1	HC.M2	TRAPSM2	16.1989	9.88867	-0.712045	0.00225	0.0429439	yes
gene-GBP1	GBP1	HC.M2	TRAPSM2	21.7425	13.23	-0.71671	0.00185	0.0369683	yes
gene-ALPK3	ALPK3	HC.M2	uSAIDM2	8.65762	5.26571	-0.717343	0.00195	0.0385014	yes
gene-SLC25A25	SLC25A25	HC.M2	TRAPSM2	34.7087	21.0945	-0.71843	0.0006	0.0153917	yes
gene-CAMSAP1	CAMSAP1	HC.M2	TRAPSM2	12.4012	7.53272	-0.719241	0.00045	0.0122947	yes
gene-MSR1	MSR1	HC.M2	TRAPSM2	96.4439	58.5658	-0.719633	0.0006	0.0153917	yes
gene-RPL9	RPL9	HC.M2	TRAPSM2	471.859	286.493	-0.719858	0.00055	0.0143817	yes
gene-ZMYND8	ZMYND8	HC.M2	TRAPSM2	11.2618	6.83751	-0.719889	0.0027	0.0491187	yes
gene-WASHC2C	WASHC2C	HC.M2	TRAPSM2	15.8707	9.63485	-0.72003	0.00115	0.0257105	yes
gene-RNF145	RNF145	HC.M2	TRAPSM2	27.7706	16.8436	-0.721357	0.00075	0.0184248	yes
gene-FAIM2	FAIM2	HC.M2	TRAPSM2	9.5277	5.776	-0.722056	0.00245	0.045802	yes
gene-TEX2	TEX2	HC.M2	TRAPSM2	38.0517	23.0559	-0.722824	0.00075	0.0184248	yes
gene-FGFRL1	FGFRL1	HC.M2	TRAPSM2	17.6099	10.6697	-0.722867	0.002	0.0392573	yes
gene-ALCAM	ALCAM	HC.M2	TRAPSM2	80.5515	48.8003	-0.723022	0.00065	0.0163734	yes
gene-GPRIN3	GPRIN3	HC.M2	TRAPSM2	12.3833	7.50109	-0.723229	0.00105	0.0238974	yes
gene-PIK3CG	PIK3CG	HC.M2	TRAPSM2	18.7243	11.3419	-0.72325	0.0014	0.029874	yes
gene-CTSK	CTSK	HC.M2	uSAIDM2	74.5012	45.0901	-0.724454	0.0008	0.0193585	yes
gene-HAVCR2	HAVCR2	HC.M2	TRAPSM2	162.3	98.2225	-0.724537	0.00065	0.0163734	yes
gene-SKI	SKI	HC.M2	uSAIDM2	15.4406	9.32986	-0.7268	0.0014	0.029874	yes
gene-PRKAA1	PRKAA1	HC.M2	TRAPSM2	11.3504	6.84686	-0.729235	0.0016	0.0330063	yes
gene-SLC7A8	SLC7A8	HC.M2	TRAPSM2	175.482	105.761	-0.730521	0.0005	0.0133425	yes
gene-HIVEP3	HIVEP3	HC.M2	TRAPSM2	8.80091	5.3021	-0.731089	0.0016	0.0330063	yes
gene-FOXP4	FOXP4	HC.M2	TRAPSM2	10.7293	6.4638	-0.731104	0.0019	0.0377478	yes
gene-STK17B	STK17B	HC.M2	TRAPSM2	8.04593	4.84475	-0.731836	0.0025	0.046458	yes
gene-PXK	PXK	HC.M2	uSAIDM2	12.7035	7.64276	-0.733063	0.0025	0.046458	yes
gene-IGF2R	IGF2R	HC.M2	TRAPSM2	72.7922	43.7923	-0.733106	0.00075	0.0184248	yes
gene-DST	DST	HC.M2	uSAIDM2	2.30992	1.38922	-0.733567	0.00245	0.045802	yes
gene-SASH3	SASH3	HC.M2	TRAPSM2	132.605	79.7409	-0.733742	0.00035	0.0100784	yes
gene-TNS3	TNS3	HC.M2	TRAPSM2	64.4514	38.6957	-0.736039	0.00025	0.00764057	yes
gene-CCDC88B	CCDC88B	HC.M2	TRAPSM2	14.6747	8.79819	-0.738057	0.0016	0.0330063	yes
gene-AFAP1L1	AFAP1L1	HC.M2	TRAPSM2	25.4276	15.2299	-0.739494	0.00255	0.0471453	yes
gene-REL	REL	HC.M2	TRAPSM2	8.32314	4.98104	-0.740682	0.0009	0.0212637	yes
gene-TJP2	TJP2	HC.M2	TRAPSM2	9.32841	5.57739	-0.742041	0.0013	0.0283174	yes
gene-OGT	OGT	HC.M2	uSAIDM2	32.5356	19.4358	-0.743303	0.00085	0.020337	yes
gene-GPR137B	GPR137B	HC.M2	TRAPSM2	54.8497	32.6972	-0.746315	0.0017	0.034653	yes
gene-ABHD2	ABHD2	HC.M2	TRAPSM2	63.0318	37.5729	-0.746387	0.0003	0.00889478	yes
gene-RPS4X	RPS4X	HC.M2	uSAIDM2	211.752	126.193	-0.746737	0.00025	0.00764057	yes
gene-HSPG2	HSPG2	HC.M2	TRAPSM2	9.72396	5.79414	-0.746948	0.00085	0.020337	yes
gene-PLAU	PLAU	HC.M2	uSAIDM2	65.1046	38.7722	-0.747738	0.00035	0.0100784	yes
gene-CCDC85B	CCDC85B	HC.M2	TRAPSM2	68.4775	40.7767	-0.747887	0.0017	0.034653	yes
gene-LTA4H	LTA4H	HC.M2	TRAPSM2	105.924	63.0406	-0.748673	0.00055	0.0143817	yes
gene-BIN1	BIN1	HC.M2	uSAIDM2	31.5568	18.7774	-0.748952	0.00085	0.020337	yes
gene-LY86	LY86	HC.M2	uSAIDM2	74.7475	44.4218	-0.750758	0.00255	0.0471453	yes
gene-KCNQ1	KCNQ1	HC.M2	TRAPSM2	13.8153	8.20111	-0.752378	0.00215	0.0414665	yes
gene-ARL5A	ARL5A	HC.M2	TRAPSM2	13.7825	8.17783	-0.753046	0.00055	0.0143817	yes
gene-STK17B	STK17B	HC.M2	uSAIDM2	8.04593	4.75543	-0.758685	0.0021	0.0407308	yes
gene-DGKZ	DGKZ	HC.M2	TRAPSM2	47.5279	28.0409	-0.761243	0.0006	0.0153917	yes
gene-RNF149	RNF149	HC.M2	TRAPSM2	83.9046	49.4349	-0.76322	0.0004	0.0111911	yes
gene-MRC2	MRC2	HC.M2	uSAIDM2	21.9089	12.9008	-0.764055	0.0004	0.0111911	yes
gene-FEM1C	FEM1C	HC.M2	TRAPSM2	10.8209	6.36993	-0.764477	0.0009	0.0212637	yes
gene-CXCL16	CXCL16	HC.M2	TRAPSM2	123.336	72.5929	-0.764689	0.0006	0.0153917	yes
gene-F13A1	F13A1	HC.M2	uSAIDM2	95.2208	56.042	-0.764768	0.00045	0.0122947	yes
gene-KIF2A	KIF2A	HC.M2	TRAPSM2	17.2716	10.1568	-0.765947	0.00105	0.0238974	yes
gene-THOC5	THOC5	HC.M2	TRAPSM2	15.0874	8.86104	-0.767801	0.0024	0.0451698	yes
gene-EMP1	EMP1	HC.M2	TRAPSM2	124.902	73.2235	-0.770422	0.00035	0.0100784	yes
gene-SEL1L3	SEL1L3	HC.M2	TRAPSM2	24.0476	14.0834	-0.771893	0.00035	0.0100784	yes
gene-GPC4	GPC4	HC.M2	TRAPSM2	48.9569	28.6457	-0.773196	5e-05	0.00187392	yes
gene-FZD1	FZD1	HC.M2	TRAPSM2	5.23154	3.0563	-0.775452	0.0021	0.0407308	yes
gene-ADAM12	ADAM12	HC.M2	TRAPSM2	27.42	16.0184	-0.775498	0.0002	0.00635301	yes
gene-MRC2	MRC2	HC.M2	TRAPSM2	21.9089	12.796	-0.775824	0.0002	0.00635301	yes
gene-B3GLCT	B3GLCT	HC.M2	TRAPSM2	6.27079	3.6606	-0.776568	0.00265	0.0484856	yes
gene-MLKL	MLKL	HC.M2	TRAPSM2	18.5964	10.8478	-0.777618	0.001	0.0230175	yes
gene-INPP5B	INPP5B	HC.M2	uSAIDM2	6.26016	3.64058	-0.782033	0.00275	0.0498187	yes
gene-SHTN1	SHTN1	HC.M2	TRAPSM2	43.3131	25.1662	-0.783318	0.0005	0.0133425	yes
gene-ZFX	ZFX	HC.M2	uSAIDM2	4.0354	2.34229	-0.784788	0.0015	0.0314175	yes
gene-ABCA7	ABCA7	HC.M2	uSAIDM2	4.97248	2.88257	-0.78661	0.00245	0.045802	yes
gene-EVL	EVL	HC.M2	TRAPSM2	372.123	215.553	-0.787738	0.00055	0.0143817	yes
gene-C1orf115	C1orf115	HC.M2	uSAIDM2	10.8978	6.30406	-0.789689	0.00185	0.0369683	yes
gene-TTC39B	TTC39B	HC.M2	TRAPSM2	28.978	16.7607	-0.789878	0.00215	0.0414665	yes
gene-XAF1	XAF1	HC.M2	uSAIDM2	11.6923	6.75762	-0.790974	0.0022	0.0422181	yes
gene-CASP1	CASP1	HC.M2	uSAIDM2	32.0634	18.4994	-0.79345	0.00195	0.0385014	yes
gene-RPL9	RPL9	HC.M2	uSAIDM2	471.859	272.004	-0.794731	0.0001	0.00348828	yes
gene-HCST	HCST	HC.M2	TRAPSM2	486.565	280.348	-0.795414	0.00035	0.0100784	yes
gene-CORO2A	CORO2A	HC.M2	TRAPSM2	8.37216	4.82259	-0.795792	0.00105	0.0238974	yes
gene-PPARG	PPARG	HC.M2	TRAPSM2	86.7634	49.8877	-0.798403	0.0001	0.00348828	yes
gene-RNA28SN2	RNA28SN2	HC.M2	TRAPSM2	14.7421	8.47469	-0.798713	0.0003	0.00889478	yes
gene-DCSTAMP	DCSTAMP	HC.M2	TRAPSM2	321.131	184.361	-0.800626	0.0004	0.0111911	yes
gene-ECE1	ECE1	HC.M2	TRAPSM2	13.8625	7.95519	-0.801222	0.00055	0.0143817	yes
gene-MFSD14B	MFSD14B	HC.M2	TRAPSM2	86.8436	49.8338	-0.801297	0.0001	0.00348828	yes
gene-PTGFRN	PTGFRN	HC.M2	uSAIDM2	6.81649	3.90951	-0.802041	0.00205	0.0399984	yes
gene-S100A4	S100A4	HC.M2	uSAIDM2	1935.59	1105.99	-0.807431	0.00015	0.00499571	yes
gene-GYPC	GYPC	HC.M2	TRAPSM2	31.5788	18.036	-0.808073	0.0024	0.0451698	yes
gene-SDC2	SDC2	HC.M2	TRAPSM2	179.291	102.375	-0.808445	5e-05	0.00187392	yes
gene-RRAGD	RRAGD	HC.M2	TRAPSM2	29.6607	16.9203	-0.809796	5e-05	0.00187392	yes
gene-ABAT	ABAT	HC.M2	uSAIDM2	7.3718	4.20331	-0.810491	0.0009	0.0212637	yes
gene-RESF1	RESF1	HC.M2	TRAPSM2	5.26203	3.00028	-0.810523	0.0012	0.0266063	yes
gene-ALOX5AP	ALOX5AP	HC.M2	TRAPSM2	365.592	208.251	-0.811911	5e-05	0.00187392	yes
gene-UNG	UNG	HC.M2	TRAPSM2	14.3155	8.14891	-0.812901	0.00135	0.0291178	yes
gene-HDAC10	HDAC10	HC.M2	TRAPSM2	17.4942	9.94567	-0.814737	0.0011	0.0248288	yes
gene-NDFIP2	NDFIP2	HC.M2	TRAPSM2	5.69434	3.23398	-0.816216	0.0017	0.034653	yes
gene-ADAM15	ADAM15	HC.M2	uSAIDM2	101.966	57.7925	-0.81914	0.00015	0.00499571	yes
gene-APOC1	APOC1	HC.M2	TRAPSM2	2807.48	1589.26	-0.820917	0.0001	0.00348828	yes
gene-SLC12A7	SLC12A7	HC.M2	TRAPSM2	4.68612	2.65049	-0.822133	0.00235	0.0444536	yes
gene-FCRLB	FCRLB	HC.M2	uSAIDM2	21.1121	11.9108	-0.825803	0.00255	0.0471453	yes
gene-ATG13	ATG13	HC.M2	TRAPSM2	35.4702	20.0078	-0.826043	0.0004	0.0111911	yes
gene-CITED2	CITED2	HC.M2	TRAPSM2	138.587	78.1674	-0.826155	5e-05	0.00187392	yes
gene-MCOLN3	MCOLN3	HC.M2	TRAPSM2	19.3066	10.8806	-0.827336	0.00075	0.0184248	yes
gene-TNFAIP8L1	TNFAIP8L1	HC.M2	TRAPSM2	24.4403	13.7684	-0.827898	0.0003	0.00889478	yes
gene-CAMK2D	CAMK2D	HC.M2	TRAPSM2	11.4505	6.44934	-0.828185	0.0011	0.0248288	yes
gene-MAP4K2	MAP4K2	HC.M2	TRAPSM2	14.3847	8.09864	-0.828787	0.0008	0.0193585	yes
gene-CD300A	CD300A	HC.M2	TRAPSM2	44.716	25.1096	-0.83255	0.00065	0.0163734	yes
gene-MEF2C	MEF2C	HC.M2	TRAPSM2	3.16956	1.77793	-0.834082	0.0018	0.0362557	yes
gene-PAG1	PAG1	HC.M2	uSAIDM2	3.40798	1.91077	-0.834762	0.00075	0.0184248	yes
gene-MAF	MAF	HC.M2	TRAPSM2	39.36	22.0241	-0.837649	0.0006	0.0153917	yes
gene-PTPRM	PTPRM	HC.M2	TRAPSM2	6.06231	3.38895	-0.83903	0.0006	0.0153917	yes
gene-MTHFD2	MTHFD2	HC.M2	uSAIDM2	68.6947	38.3749	-0.840036	0.00025	0.00764057	yes
gene-CEBPG	CEBPG	HC.M2	uSAIDM2	11.5149	6.42838	-0.840969	0.00045	0.0122947	yes
gene-KLHL6	KLHL6	HC.M2	TRAPSM2	22.8561	12.7535	-0.841684	0.0005	0.0133425	yes
gene-PROS1	PROS1	HC.M2	uSAIDM2	6.97941	3.88647	-0.844646	0.00115	0.0257105	yes
gene-SYNGR1	SYNGR1	HC.M2	TRAPSM2	81.3549	45.2959	-0.844849	0.00025	0.00764057	yes
gene-RASGEF1B	RASGEF1B	HC.M2	TRAPSM2	16.426	9.12286	-0.84842	0.00035	0.0100784	yes
gene-LPCAT4	LPCAT4	HC.M2	uSAIDM2	18.466	10.2549	-0.848562	0.001	0.0230175	yes
gene-SLC25A23	SLC25A23	HC.M2	uSAIDM2	11.3175	6.27966	-0.849799	0.00125	0.0274604	yes
gene-SIN3B	SIN3B	HC.M2	TRAPSM2	13.8846	7.69621	-0.851269	0.0003	0.00889478	yes
gene-PDE3B	PDE3B	HC.M2	TRAPSM2	21.7669	12.0609	-0.851792	0.0001	0.00348828	yes
gene-CCND2	CCND2	HC.M2	TRAPSM2	19.2055	10.624	-0.854184	0.00015	0.00499571	yes
gene-SIDT2	SIDT2	HC.M2	TRAPSM2	75.99	41.9519	-0.857073	0.00045	0.0122947	yes
gene-MYO6	MYO6	HC.M2	TRAPSM2	2.2568	1.24495	-0.858185	0.00185	0.0369683	yes
gene-ARHGEF17	ARHGEF17	HC.M2	uSAIDM2	2.87828	1.58757	-0.858389	0.0026	0.0478189	yes
gene-SLC44A2	SLC44A2	HC.M2	TRAPSM2	36.263	19.9779	-0.860092	0.0001	0.00348828	yes
gene-STX2	STX2	HC.M2	uSAIDM2	15.7438	8.67139	-0.860453	0.00035	0.0100784	yes
gene-CPVL	CPVL	HC.M2	uSAIDM2	40.4082	22.25	-0.860844	0.0024	0.0451698	yes
gene-DST	DST	HC.M2	TRAPSM2	2.30992	1.27078	-0.862122	0.00025	0.00764057	yes
gene-BTN3A2	BTN3A2	HC.M2	TRAPSM2	15.0409	8.27148	-0.862676	0.00055	0.0143817	yes
gene-FCN1	FCN1	HC.M2	uSAIDM2	6.97766	3.83699	-0.862769	0.00065	0.0163734	yes
gene-THBD	THBD	HC.M2	TRAPSM2	28.8831	15.8659	-0.864299	0.0001	0.00348828	yes
gene-CAPN2	CAPN2	HC.M2	uSAIDM2	49.2879	27.0279	-0.866786	5e-05	0.00187392	yes
gene-CDH1	CDH1	HC.M2	TRAPSM2	5.3597	2.9388	-0.866928	0.00115	0.0257105	yes
gene-ADGRE4P	ADGRE4P	HC.M2	uSAIDM2	10.3638	5.67867	-0.867928	0.0013	0.0283174	yes
gene-NOTCH1	NOTCH1	HC.M2	uSAIDM2	7.57276	4.14555	-0.869256	0.0002	0.00635301	yes
gene-ZNF703	ZNF703	HC.M2	uSAIDM2	5.3331	2.91566	-0.871152	0.0026	0.0478189	yes
gene-MTMR1	MTMR1	HC.M2	TRAPSM2	16.1951	8.84334	-0.872892	0.00025	0.00764057	yes
gene-QSOX1	QSOX1	HC.M2	TRAPSM2	436.689	237.656	-0.877728	0.0001	0.00348828	yes
gene-SLC38A2	SLC38A2	HC.M2	uSAIDM2	41.5383	22.5956	-0.878398	5e-05	0.00187392	yes
gene-CLEC5A	CLEC5A	HC.M2	uSAIDM2	25.5052	13.8617	-0.879684	5e-05	0.00187392	yes
gene-SEL1L	SEL1L	HC.M2	TRAPSM2	57.0622	31.0024	-0.880153	5e-05	0.00187392	yes
gene-ADAM10	ADAM10	HC.M2	TRAPSM2	42.9362	23.3021	-0.881737	5e-05	0.00187392	yes
gene-TUBB6	TUBB6	HC.M2	TRAPSM2	242.089	131.114	-0.884721	0.00025	0.00764057	yes
gene-CERT1	CERT1	HC.M2	TRAPSM2	25.0701	13.545	-0.888206	0.0014	0.029874	yes
gene-MS4A4A	MS4A4A	HC.M2	TRAPSM2	83.2215	44.94	-0.888955	5e-05	0.00187392	yes
gene-CTSA	CTSA	HC.M2	TRAPSM2	194.6	105.079	-0.889032	0.0003	0.00889478	yes
gene-DOP1B	DOP1B	HC.M2	TRAPSM2	25.3592	13.6729	-0.891188	5e-05	0.00187392	yes
gene-SH3TC1	SH3TC1	HC.M2	uSAIDM2	14.4096	7.76735	-0.891539	0.0002	0.00635301	yes
gene-MARCHF2	MARCHF2	HC.M2	TRAPSM2	65.7082	35.3618	-0.893883	5e-05	0.00187392	yes
gene-CSF3R	CSF3R	HC.M2	TRAPSM2	38.4805	20.7045	-0.894184	5e-05	0.00187392	yes
gene-GOLGA7B	GOLGA7B	HC.M2	TRAPSM2	5.953	3.20012	-0.89549	0.0002	0.00635301	yes
gene-PHLDA1	PHLDA1	HC.M2	TRAPSM2	14.8774	7.99399	-0.896131	5e-05	0.00187392	yes
gene-C9orf16	C9orf16	HC.M2	TRAPSM2	131.035	70.3696	-0.896927	0.0003	0.00889478	yes
gene-MOSPD1	MOSPD1	HC.M2	TRAPSM2	27.6674	14.8554	-0.897196	5e-05	0.00187392	yes
gene-IFNLR1	IFNLR1	HC.M2	TRAPSM2	6.20095	3.32371	-0.899695	0.00135	0.0291178	yes
gene-IFI6	IFI6	HC.M2	uSAIDM2	408.069	218.497	-0.9012	5e-05	0.00187392	yes
gene-CREB5	CREB5	HC.M2	TRAPSM2	2.94993	1.57366	-0.906555	0.00155	0.0322329	yes
gene-DOCK10	DOCK10	HC.M2	uSAIDM2	19.6624	10.4822	-0.907494	5e-05	0.00187392	yes
gene-GM2A	GM2A	HC.M2	TRAPSM2	1503.39	800.127	-0.909916	0.0003	0.00889478	yes
gene-APOC2	APOC2	HC.M2	uSAIDM2	179.816	95.6967	-0.909979	5e-05	0.00187392	yes
gene-BIN2	BIN2	HC.M2	TRAPSM2	93.0177	49.4608	-0.911218	5e-05	0.00187392	yes
gene-NUP210	NUP210	HC.M2	TRAPSM2	26.6796	14.1646	-0.913445	5e-05	0.00187392	yes
gene-THBD	THBD	HC.M2	uSAIDM2	28.8831	15.3335	-0.91354	5e-05	0.00187392	yes
gene-OTUD6B-AS1	OTUD6B-AS1	HC.M2	TRAPSM2	19.8998	10.5567	-0.914592	0.0002	0.00635301	yes
gene-ABR	ABR	HC.M2	TRAPSM2	10.3855	5.50886	-0.914748	0.0005	0.0133425	yes
gene-EML4	EML4	HC.M2	TRAPSM2	53.6014	28.3858	-0.917099	5e-05	0.00187392	yes
gene-ITGA3	ITGA3	HC.M2	TRAPSM2	57.9674	30.6765	-0.918106	5e-05	0.00187392	yes
gene-AGRN	AGRN	HC.M2	uSAIDM2	24.5082	12.9647	-0.91868	5e-05	0.00187392	yes
gene-RIN2	RIN2	HC.M2	TRAPSM2	28.7733	15.1862	-0.921971	5e-05	0.00187392	yes
gene-PMP22	PMP22	HC.M2	TRAPSM2	34.8903	18.3399	-0.92784	0.0002	0.00635301	yes
gene-ITGAL	ITGAL	HC.M2	uSAIDM2	13.0753	6.86915	-0.92864	5e-05	0.00187392	yes
gene-STK38L	STK38L	HC.M2	TRAPSM2	7.84918	4.12202	-0.929191	0.0002	0.00635301	yes
gene-PTGER4	PTGER4	HC.M2	TRAPSM2	10.6787	5.60657	-0.929539	0.00245	0.045802	yes
gene-ANKH	ANKH	HC.M2	TRAPSM2	59.5952	31.2837	-0.929786	0.0021	0.0407308	yes
gene-SLC7A1	SLC7A1	HC.M2	uSAIDM2	12.859	6.71972	-0.93631	0.0001	0.00348828	yes
gene-ATP8A1	ATP8A1	HC.M2	uSAIDM2	2.95303	1.54213	-0.937268	0.0009	0.0212637	yes
gene-TWSG1	TWSG1	HC.M2	TRAPSM2	27.9165	14.5782	-0.937303	0.0001	0.00348828	yes
gene-FCGR1A	FCGR1A	HC.M2	TRAPSM2	18.0214	9.39719	-0.939408	0.0016	0.0330063	yes
gene-PROS1	PROS1	HC.M2	TRAPSM2	6.97941	3.63882	-0.939633	0.0005	0.0133425	yes
gene-CAPRIN2	CAPRIN2	HC.M2	TRAPSM2	5.96075	3.10439	-0.941185	0.0005	0.0133425	yes
gene-SNTB1	SNTB1	HC.M2	TRAPSM2	20.3975	10.6221	-0.941321	0.0012	0.0266063	yes
gene-BABAM2	BABAM2	HC.M2	TRAPSM2	48.7577	25.3785	-0.942024	5e-05	0.00187392	yes
[truncated: 1,344 more rows]
