# Supplementary material for: Identification of Critical Transcriptomic Signaling Pathways in Patients with H Syndrome and Rosai-Dorfman Disease
Source: J Clin Immunol. 2020 Dec 7;41(2):441–57. doi: 10.1007/s10875-020-00932-1 (PMC7858559; doi:10.1007/s10875-020-00932-1)
Supplement: Supplementary file 3 — (XLSX 45 kb) [file 10875_2020_932_MOESM3_ESM.xlsx]

## Sheet: HS1 mono
Category	Term	Count	%	PValue	.-LOG10(p)	Fold Enrichment	FDR
GOTERM_BP_DIRECT	GO:0060337~type I interferon signaling pathway	12	21.0526	2.57013e-17	16.59	62.97	3.78715e-14
GOTERM_BP_DIRECT	GO:0060333~interferon-gamma-mediated signaling pathway	10	17.5439	4.58737e-13	12.3384	47.3014	6.7597e-10
GOTERM_BP_DIRECT	GO:0006955~immune response	14	24.5614	1.48844e-10	9.82727	11.1681	2.19325e-07
GOTERM_BP_DIRECT	GO:0002480~antigen processing and presentation of exogenous peptide antigen via MHC class I, TAP-independent	5	8.77193	7.97532e-09	8.09825	186.578	1.17518e-05
GOTERM_CC_DIRECT	GO:0042612~MHC class I protein complex	5	8.77193	1.50094e-08	7.82364	165.673	1.65313e-05
GOTERM_BP_DIRECT	GO:0051607~defense response to virus	9	15.7895	2.34735e-08	7.62942	18.3185	3.45888e-05
GOTERM_BP_DIRECT	GO:0009615~response to virus	8	14.0351	2.9231e-08	7.53416	24.4247	4.30726e-05
GOTERM_CC_DIRECT	GO:0012507~ER to Golgi transport vesicle membrane	6	10.5263	2.69286e-07	6.56979	42.0554	0.000296591
GOTERM_CC_DIRECT	GO:0005576~extracellular region	18	31.5789	4.68479e-07	6.32931	4.07493	0.00051598
GOTERM_BP_DIRECT	GO:0050776~regulation of immune response	8	14.0351	7.88636e-07	6.10312	15.0939	0.00116207
GOTERM_CC_DIRECT	GO:0071556~integral component of lumenal side of endoplasmic reticulum membrane	5	8.77193	1.04251e-06	5.98192	62.8414	0.00114821
GOTERM_BP_DIRECT	GO:0002479~antigen processing and presentation of exogenous peptide antigen via MHC class I, TAP-dependent	6	10.5263	1.06188e-06	5.97392	31.9848	0.0015647
GOTERM_CC_DIRECT	GO:0005615~extracellular space	16	28.0702	1.42077e-06	5.84748	4.32938	0.00156482
GOTERM_BP_DIRECT	GO:0002474~antigen processing and presentation of peptide antigen via MHC class I	5	8.77193	1.65822e-06	5.78036	55.9733	0.0024434
GOTERM_BP_DIRECT	GO:0045071~negative regulation of viral genome replication	5	8.77193	5.41251e-06	5.2666	41.98	0.00797518
GOTERM_BP_DIRECT	GO:0019731~antibacterial humoral response	5	8.77193	7.97112e-06	5.09848	38.1636	0.011745
GOTERM_CC_DIRECT	GO:0009986~cell surface	10	17.5439	1.21149e-05	4.91668	6.72472	0.0133425
GOTERM_CC_DIRECT	GO:0031901~early endosome membrane	6	10.5263	1.46099e-05	4.83535	18.8524	0.0160902
GOTERM_CC_DIRECT	GO:0030670~phagocytic vesicle membrane	5	8.77193	1.88278e-05	4.7252	30.8881	0.0207349
GOTERM_BP_DIRECT	GO:0071222~cellular response to lipopolysaccharide	6	10.5263	1.90116e-05	4.72098	17.8322	0.0280105
GOTERM_BP_DIRECT	GO:0019882~antigen processing and presentation	5	8.77193	1.95598e-05	4.70864	30.5309	0.028818
GOTERM_MF_DIRECT	GO:0046977~TAP binding	3	5.26316	2.27213e-05	4.64357	351.688	0.0263096
GOTERM_BP_DIRECT	GO:0002486~antigen processing and presentation of endogenous peptide antigen via MHC class I via ER pathway, TAP-independent	3	5.26316	2.49786e-05	4.60243	335.84	0.0368004
GOTERM_MF_DIRECT	GO:0042605~peptide antigen binding	4	7.01754	6.31055e-05	4.19993	50.2411	0.0730559
GOTERM_BP_DIRECT	GO:0006954~inflammatory response	8	14.0351	0.000107138	3.97006	7.08897	0.157755
GOTERM_BP_DIRECT	GO:0050830~defense response to Gram-positive bacterium	5	8.77193	0.0001089	3.96297	19.7553	0.160347
GOTERM_CC_DIRECT	GO:0070062~extracellular exosome	19	33.3333	0.000215526	3.6665	2.46358	0.237124
GOTERM_BP_DIRECT	GO:0045087~innate immune response	8	14.0351	0.000233244	3.63219	6.24819	0.343142
GOTERM_BP_DIRECT	GO:0050829~defense response to Gram-negative bacterium	4	7.01754	0.000550605	3.25916	24.4247	0.80827
GOTERM_BP_DIRECT	GO:0001878~response to yeast	3	5.26316	0.000637438	3.19556	77.5015	0.935181
GOTERM_BP_DIRECT	GO:0001916~positive regulation of T cell mediated cytotoxicity	3	5.26316	0.000637438	3.19556	77.5015	0.935181
GOTERM_BP_DIRECT	GO:0016045~detection of bacterium	3	5.26316	0.000637438	3.19556	77.5015	0.935181
GOTERM_MF_DIRECT	GO:0001948~glycoprotein binding	4	7.01754	0.000782838	3.10633	21.6423	0.902833
GOTERM_MF_DIRECT	GO:0042802~identical protein binding	9	15.7895	0.00097894	3.00924	4.22588	1.12782
GOTERM_CC_DIRECT	GO:0042613~MHC class II protein complex	3	5.26316	0.00158075	2.80114	49.7018	1.72731
GOTERM_MF_DIRECT	GO:0002020~protease binding	4	7.01754	0.00278488	2.55519	13.9282	3.17798
GOTERM_MF_DIRECT	GO:0005102~receptor binding	6	10.5263	0.00290085	2.53747	5.97769	3.30829
GOTERM_CC_DIRECT	GO:0005887~integral component of plasma membrane	11	19.2982	0.00387193	2.41207	2.83341	4.18281
GOTERM_BP_DIRECT	GO:0071356~cellular response to tumor necrosis factor	4	7.01754	0.00404836	2.39272	12.2124	5.80233
GOTERM_BP_DIRECT	GO:0045766~positive regulation of angiogenesis	4	7.01754	0.00458455	2.3387	11.6814	6.54684
GOTERM_CC_DIRECT	GO:0000139~Golgi membrane	7	12.2807	0.0048519	2.31409	4.31702	5.21592
GOTERM_CC_DIRECT	GO:0030669~clathrin-coated endocytic vesicle membrane	3	5.26316	0.00543169	2.26506	26.6693	5.82238
GOTERM_CC_DIRECT	GO:0031093~platelet alpha granule lumen	3	5.26316	0.00960435	2.01753	19.8807	10.0839

## Sheet: HS2 mono
Category	Term	Count	%	PValue	.-LOG10(p)	Fold Enrichment	FDR
GOTERM_CC_DIRECT	GO:0005615~extracellular space	12	30	4.90336e-05	4.30951	4.27242	0.0524959
GOTERM_CC_DIRECT	GO:0042581~specific granule	3	7.5	0.000308473	3.51078	110.672	0.329839
GOTERM_BP_DIRECT	GO:0051384~response to glucocorticoid	4	10	0.000391531	3.40723	27.1935	0.552972
GOTERM_BP_DIRECT	GO:0045087~innate immune response	6	15	0.00238645	2.62225	6.16597	3.32661
GOTERM_CC_DIRECT	GO:0005576~extracellular region	10	25	0.0040974	2.38749	2.97875	4.30152
GOTERM_BP_DIRECT	GO:0019731~antibacterial humoral response	3	7.5	0.00421617	2.37508	30.1292	5.80717
GOTERM_CC_DIRECT	GO:0070062~extracellular exosome	13	32.5	0.0075932	2.11958	2.2179	7.83809
GOTERM_BP_DIRECT	GO:0060337~type I interferon signaling pathway	3	7.5	0.00874016	2.05848	20.7138	11.6887

## Sheet: HS1 M0
Category	Term	Count	%	PValue	.-LOG10(p)	Fold Enrichment	FDR
GOTERM_BP_DIRECT	GO:0006955~immune response	10	0.297	4.44219e-08	7.3524	12.4644	5.55866e-05
GOTERM_CC_DIRECT	GO:0042613~MHC class II protein complex	5	0.1485	6.36751e-08	7.19603	121.818	6.7181e-05
GOTERM_MF_DIRECT	GO:0042605~peptide antigen binding	5	0.1485	1.84704e-07	6.73352	94.202	0.000198259
GOTERM_CC_DIRECT	GO:0071556~integral component of lumenal side of endoplasmic reticulum membrane	5	0.1485	2.04911e-07	6.68844	92.4138	0.000216193
GOTERM_BP_DIRECT	GO:0016045~detection of bacterium	4	0.1188	1.6091e-06	5.79342	161.462	0.0020135
GOTERM_CC_DIRECT	GO:0012507~ER to Golgi transport vesicle membrane	5	0.1485	2.26823e-06	5.64431	51.5385	0.00239309
GOTERM_BP_DIRECT	GO:0019882~antigen processing and presentation	5	0.1485	3.03456e-06	5.5179	47.7045	0.00379718
GOTERM_BP_DIRECT	GO:0060333~interferon-gamma-mediated signaling pathway	5	0.1485	8.46898e-06	5.07217	36.9542	0.010597
GOTERM_MF_DIRECT	GO:0046977~TAP binding	3	0.0891001	9.77993e-06	5.00966	527.531	0.0104971
GOTERM_BP_DIRECT	GO:0002486~antigen processing and presentation of endogenous peptide antigen via MHC class I via ER pathway, TAP-independent	3	0.0891001	9.88382e-06	5.00508	524.75	0.0123673
GOTERM_BP_DIRECT	GO:0002480~antigen processing and presentation of exogenous peptide antigen via MHC class I, TAP-independent	3	0.0891001	0.000117789	3.9289	174.917	0.147293
GOTERM_CC_DIRECT	GO:0005794~Golgi apparatus	9	0.2673	0.000118105	3.92773	5.5898	0.124538
GOTERM_CC_DIRECT	GO:0042612~MHC class I protein complex	3	0.0891001	0.000173113	3.76167	146.182	0.182493
GOTERM_MF_DIRECT	GO:0032395~MHC class II receptor activity	3	0.0891001	0.000337625	3.47156	105.506	0.361807
GOTERM_CC_DIRECT	GO:0009986~cell surface	7	0.2079	0.000376121	3.42467	6.92251	0.396118
GOTERM_CC_DIRECT	GO:0005576~extracellular region	11	0.3267	0.000391619	3.40714	3.66211	0.41241
GOTERM_BP_DIRECT	GO:0002504~antigen processing and presentation of peptide or polysaccharide antigen via MHC class II	3	0.0891001	0.000440903	3.35566	92.6029	0.550318
GOTERM_CC_DIRECT	GO:0000139~Golgi membrane	7	0.2079	0.000595008	3.22548	6.34856	0.625988
GOTERM_BP_DIRECT	GO:0002474~antigen processing and presentation of peptide antigen via MHC class I	3	0.0891001	0.00138932	2.8572	52.475	1.72466
GOTERM_CC_DIRECT	GO:0005615~extracellular space	9	0.2673	0.00228311	2.64147	3.58129	2.38272
GOTERM_BP_DIRECT	GO:0050776~regulation of immune response	4	0.1188	0.00423251	2.3734	11.7921	5.16913
GOTERM_CC_DIRECT	GO:0030670~phagocytic vesicle membrane	3	0.0891001	0.0051008	2.29236	27.2542	5.25245
GOTERM_BP_DIRECT	GO:2001179~regulation of interleukin-10 secretion	2	0.0594001	0.00552846	2.2574	349.833	6.70199
GOTERM_BP_DIRECT	GO:0002479~antigen processing and presentation of exogenous peptide antigen via MHC class I, TAP-dependent	3	0.0891001	0.00600587	2.22142	24.9881	7.2609
GOTERM_BP_DIRECT	GO:0060337~type I interferon signaling pathway	3	0.0891001	0.00619251	2.20813	24.5977	7.47857
GOTERM_BP_DIRECT	GO:0032673~regulation of interleukin-4 production	2	0.0594001	0.0073647	2.13284	262.375	8.8349
GOTERM_CC_DIRECT	GO:0070062~extracellular exosome	12	0.3564	0.00831157	2.08032	2.28815	8.42926
GOTERM_BP_DIRECT	GO:0002503~peptide antigen assembly with MHC class II protein complex	2	0.0594001	0.00919766	2.03632	209.9	10.9192
GOTERM_BP_DIRECT	GO:0042270~protection from natural killer cell mediated cytotoxicity	2	0.0594001	0.00919766	2.03632	209.9	10.9192
GOTERM_BP_DIRECT	GO:0002381~immunoglobulin production involved in immunoglobulin mediated immune response	2	0.0594001	0.00919766	2.03632	209.9	10.9192

## Sheet: HS2 M0
Category	Term	Count	%	PValue	.-LOG10(p)	Fold Enrichment	FDR
GOTERM_BP_DIRECT	GO:0006955~immune response	13	14.4444	5.13612e-07	6.28936	6.56352	0.000756466
GOTERM_BP_DIRECT	GO:0060333~interferon-gamma-mediated signaling pathway	7	7.77778	9.30893e-07	6.0311	20.9563	0.00137105
GOTERM_CC_DIRECT	GO:0012507~ER to Golgi transport vesicle membrane	6	6.66667	3.81114e-06	5.41894	25.033	0.00443817
GOTERM_BP_DIRECT	GO:0002480~antigen processing and presentation of exogenous peptide antigen via MHC class I, TAP-independent	4	4.44444	7.93793e-06	5.10029	94.4698	0.0116907
GOTERM_CC_DIRECT	GO:0071556~integral component of lumenal side of endoplasmic reticulum membrane	5	5.55556	8.71036e-06	5.05996	37.4056	0.0101432
GOTERM_BP_DIRECT	GO:0002474~antigen processing and presentation of peptide antigen via MHC class I	5	5.55556	1.07695e-05	4.9678	35.4262	0.0158606
GOTERM_CC_DIRECT	GO:0042612~MHC class I protein complex	4	4.44444	1.46403e-05	4.83445	78.8918	0.017048
GOTERM_CC_DIRECT	GO:0009986~cell surface	11	12.2222	0.000172753	3.76257	4.40309	0.200995
GOTERM_MF_DIRECT	GO:0042605~peptide antigen binding	4	4.44444	0.000225755	3.64636	33.0352	0.275881
GOTERM_CC_DIRECT	GO:0005576~extracellular region	19	21.1111	0.000279491	3.55363	2.56031	0.324997
GOTERM_CC_DIRECT	GO:0005615~extracellular space	17	18.8889	0.000331941	3.47894	2.73808	0.385879
GOTERM_CC_DIRECT	GO:0000139~Golgi membrane	11	12.2222	0.000345199	3.46193	4.03803	0.401264
GOTERM_MF_DIRECT	GO:0004908~interleukin-1 receptor activity	3	3.33333	0.000371562	3.42997	99.1057	0.45369
GOTERM_MF_DIRECT	GO:0004222~metalloendopeptidase activity	5	5.55556	0.00137978	2.86019	10.2321	1.67526
GOTERM_CC_DIRECT	GO:0005887~integral component of plasma membrane	16	17.7778	0.00166841	2.7777	2.45317	1.92578
GOTERM_CC_DIRECT	GO:0031901~early endosome membrane	5	5.55556	0.00194505	2.71107	9.3514	2.2418
GOTERM_CC_DIRECT	GO:0031012~extracellular matrix	7	7.77778	0.00231279	2.63586	5.13063	2.66044
GOTERM_CC_DIRECT	GO:0030670~phagocytic vesicle membrane	4	4.44444	0.00246435	2.6083	14.7086	2.8325
GOTERM_BP_DIRECT	GO:0009612~response to mechanical stimulus	4	4.44444	0.00259991	2.58504	14.4106	3.76166
GOTERM_MF_DIRECT	GO:0001948~glycoprotein binding	4	4.44444	0.00268891	2.57042	14.2306	3.24086
GOTERM_BP_DIRECT	GO:0048661~positive regulation of smooth muscle cell proliferation	4	4.44444	0.00272767	2.56421	14.1705	3.94307
GOTERM_CC_DIRECT	GO:0009897~external side of plasma membrane	6	6.66667	0.00288745	2.53949	6.11133	3.31137
GOTERM_BP_DIRECT	GO:0002479~antigen processing and presentation of exogenous peptide antigen via MHC class I, TAP-dependent	4	4.44444	0.00313398	2.5039	13.4957	4.51787
GOTERM_BP_DIRECT	GO:0060337~type I interferon signaling pathway	4	4.44444	0.00327722	2.48449	13.2848	4.71973
GOTERM_BP_DIRECT	GO:0030574~collagen catabolic process	4	4.44444	0.00327722	2.48449	13.2848	4.71973
GOTERM_CC_DIRECT	GO:0016021~integral component of membrane	36	40	0.00467783	2.32996	1.51274	5.31394
GOTERM_BP_DIRECT	GO:0045444~fat cell differentiation	4	4.44444	0.00474838	2.32345	11.647	6.77019
GOTERM_BP_DIRECT	GO:0042327~positive regulation of phosphorylation	3	3.33333	0.00596281	2.22455	25.5068	8.43175
GOTERM_BP_DIRECT	GO:0042060~wound healing	4	4.44444	0.00612885	2.21262	10.6278	8.65676
GOTERM_CC_DIRECT	GO:0005886~plasma membrane	30	33.3333	0.00702576	2.15331	1.57937	7.88267
GOTERM_MF_DIRECT	GO:0004909~interleukin-1, Type I, activating receptor activity	2	2.22222	0.00851236	2.06995	231.247	9.93169
GOTERM_CC_DIRECT	GO:0005581~collagen trimer	4	4.44444	0.00855017	2.06803	9.43271	9.51617
GOTERM_BP_DIRECT	GO:0050776~regulation of immune response	5	5.55556	0.00947226	2.02355	5.9707	13.0795

## Sheet: HS1 M1
Category	Term	Count	%	PValue	.-LOG10(p)	Fold Enrichment	FDR
GOTERM_BP_DIRECT	GO:0006955~immune response	14	0.369979	7.40463e-13	12.1305	15.9544	1.01646e-09
GOTERM_BP_DIRECT	GO:0060333~interferon-gamma-mediated signaling pathway	8	0.211416	8.76269e-11	10.0574	54.0588	1.20298e-07
GOTERM_CC_DIRECT	GO:0012507~ER to Golgi transport vesicle membrane	7	0.184989	5.06895e-10	9.29508	70.0923	5.47831e-07
GOTERM_BP_DIRECT	GO:0002480~antigen processing and presentation of exogenous peptide antigen via MHC class I, TAP-independent	5	0.132135	1.75192e-09	8.75649	266.54	2.40511e-06
GOTERM_CC_DIRECT	GO:0071556~integral component of lumenal side of endoplasmic reticulum membrane	6	0.158562	1.91188e-09	8.71854	107.728	2.06628e-06
GOTERM_CC_DIRECT	GO:0042612~MHC class I protein complex	5	0.132135	3.3005e-09	8.48142	236.675	3.56704e-06
GOTERM_BP_DIRECT	GO:0019882~antigen processing and presentation	6	0.158562	8.1004e-08	7.09149	52.3387	0.000111205
GOTERM_MF_DIRECT	GO:0042605~peptide antigen binding	5	0.132135	3.05965e-07	6.51433	83.7351	0.000342107
GOTERM_BP_DIRECT	GO:0002474~antigen processing and presentation of peptide antigen via MHC class I	5	0.132135	3.69767e-07	6.43207	79.9619	0.00050763
GOTERM_BP_DIRECT	GO:0050776~regulation of immune response	7	0.184989	1.37066e-06	5.86307	18.8674	0.00188167
GOTERM_BP_DIRECT	GO:0016045~detection of bacterium	4	0.105708	2.13925e-06	5.66974	147.622	0.00293681
GOTERM_CC_DIRECT	GO:0005615~extracellular space	13	0.343552	3.00293e-06	5.52245	5.02518	0.0032454
GOTERM_CC_DIRECT	GO:0030670~phagocytic vesicle membrane	5	0.132135	4.27295e-06	5.36927	44.1259	0.00461794
GOTERM_BP_DIRECT	GO:0002479~antigen processing and presentation of exogenous peptide antigen via MHC class I, TAP-dependent	5	0.132135	7.66666e-06	5.11539	38.0771	0.0105246
GOTERM_BP_DIRECT	GO:0060337~type I interferon signaling pathway	5	0.132135	8.16609e-06	5.08799	37.4821	0.0112102
GOTERM_CC_DIRECT	GO:0042613~MHC class II protein complex	4	0.105708	8.9181e-06	5.04973	94.6701	0.00963789
GOTERM_BP_DIRECT	GO:0002486~antigen processing and presentation of endogenous peptide antigen via MHC class I via ER pathway, TAP-independent	3	0.0792812	1.19229e-05	4.92362	479.771	0.016367
GOTERM_MF_DIRECT	GO:0046977~TAP binding	3	0.0792812	1.25121e-05	4.90267	468.917	0.0139893
GOTERM_CC_DIRECT	GO:0005576~extracellular region	13	0.343552	1.88157e-05	4.72548	4.20429	0.0203334
GOTERM_CC_DIRECT	GO:0031901~early endosome membrane	5	0.132135	6.23624e-05	4.20508	22.4433	0.0673781
GOTERM_CC_DIRECT	GO:0000139~Golgi membrane	8	0.211416	9.13352e-05	4.03936	7.0482	0.0986671
GOTERM_CC_DIRECT	GO:0005794~Golgi apparatus	9	0.237844	0.000148089	3.82948	5.43009	0.159933
GOTERM_CC_DIRECT	GO:0070062~extracellular exosome	15	0.396406	0.000271403	3.56639	2.77847	0.292931
GOTERM_BP_DIRECT	GO:0001916~positive regulation of T cell mediated cytotoxicity	3	0.0792812	0.000306082	3.51416	110.716	0.419385
GOTERM_BP_DIRECT	GO:0051262~protein tetramerization	3	0.0792812	0.00295781	2.52903	35.9829	3.98505
GOTERM_CC_DIRECT	GO:0009986~cell surface	6	0.158562	0.00311425	2.50665	5.76405	3.31482
GOTERM_BP_DIRECT	GO:0051781~positive regulation of cell division	3	0.0792812	0.00406308	2.39114	30.6237	5.43599
GOTERM_BP_DIRECT	GO:0001660~fever generation	2	0.0528541	0.00606239	2.21736	319.848	8.00907
GOTERM_BP_DIRECT	GO:2001179~regulation of interleukin-10 secretion	2	0.0528541	0.00606239	2.21736	319.848	8.00907
GOTERM_BP_DIRECT	GO:0008283~cell proliferation	5	0.132135	0.00614412	2.21154	6.55425	8.11286
GOTERM_CC_DIRECT	GO:0009897~external side of plasma membrane	4	0.105708	0.0072147	2.14178	9.77814	7.52725
GOTERM_BP_DIRECT	GO:0032673~regulation of interleukin-4 production	2	0.0528541	0.00807525	2.09284	239.886	10.5339

## Sheet: HS2 M1
Category	Term	Count	%	PValue	.-LOG10(p)	Fold Enrichment	FDR
GOTERM_BP_DIRECT	GO:0006955~immune response	15	15.3061	3.71388e-08	7.43017	6.72236	5.65247e-05
GOTERM_CC_DIRECT	GO:0071556~integral component of lumenal side of endoplasmic reticulum membrane	5	5.10204	1.09927e-05	4.9589	35.3041	0.0130493
GOTERM_MF_DIRECT	GO:0042605~peptide antigen binding	5	5.10204	1.22594e-05	4.91153	34.2553	0.0156157
GOTERM_BP_DIRECT	GO:0060333~interferon-gamma-mediated signaling pathway	6	6.12245	3.49525e-05	4.45652	15.9443	0.0531839
GOTERM_CC_DIRECT	GO:0009986~cell surface	12	12.2449	5.87291e-05	4.23115	4.53352	0.0696985
GOTERM_CC_DIRECT	GO:0012507~ER to Golgi transport vesicle membrane	5	5.10204	0.00011513	3.93881	19.6889	0.136592
GOTERM_CC_DIRECT	GO:0005576~extracellular region	20	20.4082	0.000203469	3.6915	2.54365	0.241284
GOTERM_CC_DIRECT	GO:0005615~extracellular space	17	17.3469	0.000655561	3.18339	2.58425	0.775488
GOTERM_BP_DIRECT	GO:0002480~antigen processing and presentation of exogenous peptide antigen via MHC class I, TAP-independent	3	3.06122	0.000954418	3.02026	62.8914	1.44279
GOTERM_CC_DIRECT	GO:0042612~MHC class I protein complex	3	3.06122	0.00123254	2.9092	55.8447	1.45346
GOTERM_BP_DIRECT	GO:0016045~detection of bacterium	3	3.06122	0.0020399	2.69039	43.5402	3.06007
GOTERM_CC_DIRECT	GO:0030670~phagocytic vesicle membrane	4	4.08163	0.00290979	2.53614	13.8823	3.40026
GOTERM_BP_DIRECT	GO:0019882~antigen processing and presentation	4	4.08163	0.00299709	2.5233	13.7218	4.4656
GOTERM_BP_DIRECT	GO:0006954~inflammatory response	8	8.16327	0.00374149	2.42696	3.98257	5.54548
GOTERM_BP_DIRECT	GO:0048661~positive regulation of smooth muscle cell proliferation	4	4.08163	0.00383648	2.41607	12.5783	5.68246
GOTERM_BP_DIRECT	GO:0060337~type I interferon signaling pathway	4	4.08163	0.00460139	2.33711	11.7921	6.77871
GOTERM_CC_DIRECT	GO:0042613~MHC class II protein complex	3	3.06122	0.00500116	2.30093	27.9224	5.7784
GOTERM_BP_DIRECT	GO:0030593~neutrophil chemotaxis	4	4.08163	0.00501595	2.29965	11.4348	7.36787
GOTERM_BP_DIRECT	GO:0007165~signal transduction	14	14.2857	0.00726595	2.13871	2.27514	10.5053
GOTERM_BP_DIRECT	GO:0045840~positive regulation of mitotic nuclear division	3	3.06122	0.00813228	2.08979	21.7701	11.6866
GOTERM_BP_DIRECT	GO:0032689~negative regulation of interferon-gamma production	3	3.06122	0.00939459	2.02712	20.2151	13.3818

## Sheet: HS1 M2
Category	Term	Count	%	PValue	.-LOG10(p)	Fold Enrichment	FDR
GOTERM_CC_DIRECT	GO:0005615~extracellular space	62	0.119599	8.45482e-11	10.0729	2.45268	1.13931e-07
GOTERM_BP_DIRECT	GO:0006955~immune response	32	0.0617284	1.01825e-10	9.99214	4.01368	1.75665e-07
GOTERM_BP_DIRECT	GO:0042493~response to drug	24	0.0462963	1.76681e-08	7.75281	4.16882	3.04803e-05
GOTERM_CC_DIRECT	GO:0070062~extracellular exosome	92	0.177469	4.92038e-08	7.308	1.74399	6.63035e-05
GOTERM_CC_DIRECT	GO:0071556~integral component of lumenal side of endoplasmic reticulum membrane	8	0.0154321	8.27046e-07	6.08247	14.6997	0.00111446
GOTERM_CC_DIRECT	GO:0012507~ER to Golgi transport vesicle membrane	9	0.0173611	5.08418e-06	5.29378	9.22267	0.00685086
GOTERM_MF_DIRECT	GO:0042605~peptide antigen binding	7	0.0135031	1.11187e-05	4.95394	13.2712	0.0162931
GOTERM_CC_DIRECT	GO:0009986~cell surface	27	0.0520833	1.20876e-05	4.91766	2.6545	0.0162872
GOTERM_BP_DIRECT	GO:0002480~antigen processing and presentation of exogenous peptide antigen via MHC class I, TAP-independent	5	0.00964506	1.45716e-05	4.83649	29.3361	0.0251354
GOTERM_CC_DIRECT	GO:0005576~extracellular region	55	0.106096	1.80528e-05	4.74345	1.82035	0.024324
GOTERM_BP_DIRECT	GO:0030198~extracellular matrix organization	15	0.0289352	2.21024e-05	4.65556	4.0412	0.0381233
GOTERM_MF_DIRECT	GO:0008009~chemokine activity	8	0.0154321	3.36456e-05	4.47307	8.66692	0.0492959
GOTERM_CC_DIRECT	GO:0042612~MHC class I protein complex	5	0.00964506	3.58255e-05	4.44581	24.2212	0.0482651
GOTERM_CC_DIRECT	GO:0005886~plasma membrane	110	0.212191	3.88057e-05	4.4111	1.42235	0.0522792
GOTERM_BP_DIRECT	GO:0008283~cell proliferation	20	0.0385802	7.16631e-05	4.1447	2.88552	0.123558
GOTERM_BP_DIRECT	GO:0050731~positive regulation of peptidyl-tyrosine phosphorylation	9	0.0173611	0.000156568	3.8053	5.79567	0.269761
GOTERM_BP_DIRECT	GO:0002474~antigen processing and presentation of peptide antigen via MHC class I	6	0.0115741	0.000224634	3.64852	10.561	0.386822
GOTERM_BP_DIRECT	GO:0006954~inflammatory response	19	0.0366512	0.000327982	3.48415	2.64722	0.564316
GOTERM_BP_DIRECT	GO:0070098~chemokine-mediated signaling pathway	8	0.0154321	0.000377996	3.42251	5.94986	0.650103
GOTERM_BP_DIRECT	GO:0060333~interferon-gamma-mediated signaling pathway	8	0.0154321	0.000377996	3.42251	5.94986	0.650103
GOTERM_CC_DIRECT	GO:0005925~focal adhesion	19	0.0366512	0.000437225	3.35929	2.58937	0.58757
GOTERM_BP_DIRECT	GO:0046697~decidualization	5	0.00964506	0.000475411	3.32293	13.2013	0.816998
GOTERM_BP_DIRECT	GO:0007155~cell adhesion	21	0.0405093	0.000478869	3.31978	2.41592	0.822917
GOTERM_BP_DIRECT	GO:0019882~antigen processing and presentation	7	0.0135031	0.000574821	3.24047	6.72064	0.987038
GOTERM_BP_DIRECT	GO:0046888~negative regulation of hormone secretion	4	0.00771605	0.000724738	3.13982	21.122	1.24295
GOTERM_CC_DIRECT	GO:0005737~cytoplasm	126	0.243056	0.00075783	3.12043	1.28573	1.01639
GOTERM_BP_DIRECT	GO:0033197~response to vitamin E	4	0.00771605	0.000982626	3.00761	19.2018	1.68172
GOTERM_MF_DIRECT	GO:0046977~TAP binding	3	0.00578704	0.0010415	2.98234	53.0849	1.5155
GOTERM_BP_DIRECT	GO:0002486~antigen processing and presentation of endogenous peptide antigen via MHC class I via ER pathway, TAP-independent	3	0.00578704	0.0010525	2.97778	52.805	1.80028
GOTERM_CC_DIRECT	GO:0005887~integral component of plasma membrane	44	0.0848765	0.00108455	2.96475	1.65697	1.45162
GOTERM_BP_DIRECT	GO:0032496~response to lipopolysaccharide	11	0.0212191	0.00113049	2.94673	3.5418	1.93246
GOTERM_MF_DIRECT	GO:0005515~protein binding	193	0.372299	0.00124949	2.90327	1.16624	1.81558
GOTERM_BP_DIRECT	GO:0060337~type I interferon signaling pathway	7	0.0135031	0.00129027	2.88932	5.77555	2.20274
GOTERM_BP_DIRECT	GO:0071222~cellular response to lipopolysaccharide	9	0.0173611	0.00135926	2.8667	4.20571	2.31922
GOTERM_BP_DIRECT	GO:0060326~cell chemotaxis	7	0.0135031	0.00139933	2.85408	5.6867	2.38681
GOTERM_CC_DIRECT	GO:0048471~perinuclear region of cytoplasm	24	0.0462963	0.0015375	2.81318	2.05938	2.05208
GOTERM_BP_DIRECT	GO:0016045~detection of bacterium	4	0.00771605	0.00165614	2.7809	16.2477	2.81897
GOTERM_BP_DIRECT	GO:0071347~cellular response to interleukin-1	7	0.0135031	0.0022083	2.65594	5.20613	3.74207
GOTERM_BP_DIRECT	GO:0006935~chemotaxis	9	0.0173611	0.00221161	2.65529	3.89545	3.74757
GOTERM_BP_DIRECT	GO:0016049~cell growth	6	0.0115741	0.00403909	2.39372	5.65768	6.744
GOTERM_BP_DIRECT	GO:0006865~amino acid transport	5	0.00964506	0.00411391	2.38575	7.54358	6.86478
GOTERM_BP_DIRECT	GO:0006959~humoral immune response	6	0.0115741	0.00436042	2.36047	5.55842	7.2617
GOTERM_BP_DIRECT	GO:0071356~cellular response to tumor necrosis factor	8	0.0154321	0.0048539	2.31391	3.84037	8.05147
GOTERM_BP_DIRECT	GO:0043406~positive regulation of MAP kinase activity	6	0.0115741	0.00505704	2.2961	5.37	8.37474
GOTERM_CC_DIRECT	GO:0043202~lysosomal lumen	7	0.0135031	0.00520377	2.28368	4.3883	6.78909
GOTERM_MF_DIRECT	GO:0005518~collagen binding	6	0.0115741	0.00531523	2.27448	5.30849	7.51297
GOTERM_BP_DIRECT	GO:0001666~response to hypoxia	10	0.0192901	0.00546812	2.26216	3.07006	9.02565
GOTERM_MF_DIRECT	GO:0032403~protein complex binding	11	0.0212191	0.00565523	2.24755	2.83463	7.97519
GOTERM_BP_DIRECT	GO:0001523~retinoid metabolic process	6	0.0115741	0.00582904	2.2344	5.19394	9.59353
GOTERM_CC_DIRECT	GO:0043025~neuronal cell body	14	0.0270062	0.00666579	2.17615	2.36829	8.61823
GOTERM_BP_DIRECT	GO:0072659~protein localization to plasma membrane	6	0.0115741	0.00668052	2.17519	5.02905	10.9201
GOTERM_BP_DIRECT	GO:0002479~antigen processing and presentation of exogenous peptide antigen via MHC class I, TAP-dependent	6	0.0115741	0.00668052	2.17519	5.02905	10.9201
GOTERM_BP_DIRECT	GO:0050776~regulation of immune response	10	0.0192901	0.00682705	2.16577	2.96657	11.1465
GOTERM_CC_DIRECT	GO:0016323~basolateral plasma membrane	10	0.0192901	0.00695633	2.15762	2.96036	8.97774
GOTERM_BP_DIRECT	GO:0002455~humoral immune response mediated by circulating immunoglobulin	3	0.00578704	0.00700714	2.15446	22.6307	11.424
GOTERM_CC_DIRECT	GO:0009897~external side of plasma membrane	11	0.0212191	0.00701895	2.15373	2.75189	9.05506
GOTERM_CC_DIRECT	GO:0005581~collagen trimer	7	0.0135031	0.00761459	2.11835	4.05441	9.78744
GOTERM_BP_DIRECT	GO:0043627~response to estrogen	6	0.0115741	0.00761549	2.1183	4.87431	12.3556
GOTERM_CC_DIRECT	GO:0042613~MHC class II protein complex	4	0.00771605	0.0076815	2.11455	9.68846	9.86936
GOTERM_BP_DIRECT	GO:0090023~positive regulation of neutrophil chemotaxis	4	0.00771605	0.007866	2.10425	9.60091	12.7365
GOTERM_BP_DIRECT	GO:0002548~monocyte chemotaxis	5	0.00964506	0.00793385	2.10052	6.28631	12.8393
GOTERM_BP_DIRECT	GO:0030593~neutrophil chemotaxis	6	0.0115741	0.00811551	2.09068	4.80046	13.1143
GOTERM_BP_DIRECT	GO:0008285~negative regulation of cell proliferation	16	0.0308642	0.00855687	2.06768	2.13354	13.7789
GOTERM_BP_DIRECT	GO:0051439~regulation of ubiquitin-protein ligase activity involved in mitotic cell cycle	4	0.00771605	0.00892126	2.04957	9.18348	14.3239
GOTERM_BP_DIRECT	GO:0055114~oxidation-reduction process	21	0.0405093	0.00893487	2.04891	1.87315	14.3442
GOTERM_CC_DIRECT	GO:0005876~spindle microtubule	5	0.00964506	0.00907369	2.04222	6.05529	11.5585
GOTERM_BP_DIRECT	GO:0010888~negative regulation of lipid storage	3	0.00578704	0.0092269	2.03494	19.8019	14.7786
GOTERM_BP_DIRECT	GO:0045835~negative regulation of meiotic nuclear division	3	0.00578704	0.0092269	2.03494	19.8019	14.7786
GOTERM_BP_DIRECT	GO:0001938~positive regulation of endothelial cell proliferation	6	0.0115741	0.00975142	2.01093	4.59174	15.5536

## Sheet: HS2 M2
Category	Term	Count	%	PValue	.-LOG10(p)	Fold Enrichment	FDR
GOTERM_BP_DIRECT	GO:0006955~immune response	27	10.6299	9.00868e-11	10.0453	4.76514	1.49317e-07
GOTERM_BP_DIRECT	GO:0060337~type I interferon signaling pathway	12	4.72441	7.80454e-10	9.10765	13.9314	1.29358e-06
GOTERM_BP_DIRECT	GO:0060333~interferon-gamma-mediated signaling pathway	11	4.33071	3.45416e-08	7.46166	11.5114	5.72519e-05
GOTERM_CC_DIRECT	GO:0005615~extracellular space	40	15.748	1.0987e-06	5.95912	2.32263	0.00143263
GOTERM_CC_DIRECT	GO:0071556~integral component of lumenal side of endoplasmic reticulum membrane	7	2.75591	1.48341e-06	5.82874	18.8794	0.00193427
GOTERM_CC_DIRECT	GO:0005886~plasma membrane	85	33.4646	1.62848e-06	5.78822	1.61326	0.00212342
GOTERM_CC_DIRECT	GO:0009986~cell surface	23	9.05512	1.7828e-06	5.7489	3.31907	0.00232464
GOTERM_BP_DIRECT	GO:0002474~antigen processing and presentation of peptide antigen via MHC class I	7	2.75591	2.45662e-06	5.60966	17.3369	0.00407171
GOTERM_BP_DIRECT	GO:0002480~antigen processing and presentation of exogenous peptide antigen via MHC class I, TAP-independent	5	1.9685	3.75174e-06	5.42577	41.2783	0.00621824
GOTERM_CC_DIRECT	GO:0042612~MHC class I protein complex	5	1.9685	7.87395e-06	5.10381	35.5521	0.0102667
GOTERM_CC_DIRECT	GO:0005876~spindle microtubule	7	2.75591	1.8795e-05	4.72596	12.4432	0.0245048
GOTERM_CC_DIRECT	GO:0009897~external side of plasma membrane	13	5.11811	1.90842e-05	4.71933	4.77366	0.0248819
GOTERM_CC_DIRECT	GO:0005819~spindle	10	3.93701	2.4683e-05	4.6076	6.46402	0.0321804
GOTERM_MF_DIRECT	GO:0042605~peptide antigen binding	6	2.3622	2.58855e-05	4.58694	16.5934	0.0361774
GOTERM_CC_DIRECT	GO:0012507~ER to Golgi transport vesicle membrane	7	2.75591	4.97955e-05	4.30281	10.5289	0.064911
GOTERM_BP_DIRECT	GO:0051607~defense response to virus	11	4.33071	7.81931e-05	4.10683	4.95339	0.129524
GOTERM_BP_DIRECT	GO:0007155~cell adhesion	18	7.08661	0.000157692	3.80219	2.91376	0.26105
GOTERM_CC_DIRECT	GO:0005581~collagen trimer	8	3.14961	0.000173153	3.76157	6.80127	0.225546
GOTERM_CC_DIRECT	GO:0005576~extracellular region	38	14.9606	0.000308277	3.51106	1.84606	0.401231
GOTERM_CC_DIRECT	GO:0016020~membrane	47	18.5039	0.000449535	3.34724	1.67095	0.584584
GOTERM_MF_DIRECT	GO:0046977~TAP binding	3	1.1811	0.000489283	3.31044	77.4358	0.681767
GOTERM_CC_DIRECT	GO:0005925~focal adhesion	15	5.90551	0.000508948	3.29333	3.00056	0.661609
GOTERM_CC_DIRECT	GO:0005887~integral component of plasma membrane	34	13.3858	0.000522594	3.28184	1.87936	0.679293
GOTERM_BP_DIRECT	GO:0002486~antigen processing and presentation of endogenous peptide antigen via MHC class I via ER pathway, TAP-independent	3	1.1811	0.000531509	3.27449	74.3009	0.877326
GOTERM_BP_DIRECT	GO:0006954~inflammatory response	15	5.90551	0.000608248	3.21592	2.94067	1.00339
GOTERM_BP_DIRECT	GO:0016045~detection of bacterium	4	1.5748	0.000614765	3.21129	22.8618	1.01409
GOTERM_BP_DIRECT	GO:0050776~regulation of immune response	10	3.93701	0.000675949	3.17009	4.17421	1.11449
GOTERM_BP_DIRECT	GO:0019882~antigen processing and presentation	6	2.3622	0.000833347	3.07917	8.10555	1.37233
GOTERM_MF_DIRECT	GO:0001730~2'-5'-oligoadenylate synthetase activity	3	1.1811	0.000970265	3.01311	58.0768	1.34776
GOTERM_CC_DIRECT	GO:0070062~extracellular exosome	55	21.6535	0.00102909	2.98755	1.53035	1.33359
GOTERM_BP_DIRECT	GO:0090307~mitotic spindle assembly	5	1.9685	0.00132063	2.87922	10.3196	2.16654
GOTERM_BP_DIRECT	GO:0030198~extracellular matrix organization	10	3.93701	0.00133397	2.87485	3.79086	2.1882
GOTERM_CC_DIRECT	GO:0030666~endocytic vesicle membrane	6	2.3622	0.0015224	2.81747	7.11042	1.96703
GOTERM_BP_DIRECT	GO:0002479~antigen processing and presentation of exogenous peptide antigen via MHC class I, TAP-dependent	6	2.3622	0.00154425	2.81128	7.07627	2.52901
GOTERM_BP_DIRECT	GO:0045071~negative regulation of viral genome replication	5	1.9685	0.00196513	2.70661	9.28761	3.20778
GOTERM_MF_DIRECT	GO:0042826~histone deacetylase binding	7	2.75591	0.00203491	2.69146	5.31422	2.80719
GOTERM_MF_DIRECT	GO:0005102~receptor binding	13	5.11811	0.00210846	2.67603	2.85174	2.90728
GOTERM_CC_DIRECT	GO:0042613~MHC class II protein complex	4	1.5748	0.00262279	2.58124	14.2208	3.36649
GOTERM_CC_DIRECT	GO:0000922~spindle pole	7	2.75591	0.0027171	2.56589	5.02296	3.48556
GOTERM_BP_DIRECT	GO:0071345~cellular response to cytokine stimulus	4	1.5748	0.00302868	2.51875	13.5093	4.90329
GOTERM_CC_DIRECT	GO:0005737~cytoplasm	87	34.252	0.00324474	2.48882	1.30308	4.14929
GOTERM_BP_DIRECT	GO:0022617~extracellular matrix disassembly	6	2.3622	0.00352837	2.45243	5.86586	5.69023
GOTERM_BP_DIRECT	GO:0007165~signal transduction	28	11.0236	0.00361382	2.44203	1.79192	5.82417
GOTERM_BP_DIRECT	GO:0009615~response to virus	7	2.75591	0.00364657	2.43812	4.72824	5.87546
GOTERM_BP_DIRECT	GO:0008283~cell proliferation	13	5.11811	0.00394156	2.40433	2.6391	6.3363
GOTERM_BP_DIRECT	GO:0032735~positive regulation of interleukin-12 production	4	1.5748	0.00439178	2.35736	11.8881	7.03556
GOTERM_CC_DIRECT	GO:0030027~lamellipodium	8	3.14961	0.00445819	2.35084	3.91073	5.65975
GOTERM_BP_DIRECT	GO:0051983~regulation of chromosome segregation	3	1.1811	0.00474566	2.3237	27.8628	7.58172
GOTERM_MF_DIRECT	GO:0016779~nucleotidyltransferase activity	4	1.5748	0.00488049	2.31154	11.472	6.61019
GOTERM_BP_DIRECT	GO:0030178~negative regulation of Wnt signaling pathway	5	1.9685	0.00513813	2.28919	7.14432	8.18393
GOTERM_BP_DIRECT	GO:0035987~endodermal cell differentiation	4	1.5748	0.00547655	2.26149	11.0075	8.70023
GOTERM_BP_DIRECT	GO:0006935~chemotaxis	7	2.75591	0.0060324	2.21951	4.26317	9.54235
GOTERM_BP_DIRECT	GO:1904668~positive regulation of ubiquitin protein ligase activity	3	1.1811	0.00604789	2.2184	24.767	9.56571
GOTERM_BP_DIRECT	GO:0035313~wound healing, spreading of epidermal cells	3	1.1811	0.00604789	2.2184	24.767	9.56571
GOTERM_CC_DIRECT	GO:0030496~midbody	7	2.75591	0.00619383	2.20804	4.2442	7.78202
GOTERM_BP_DIRECT	GO:0007067~mitotic nuclear division	10	3.93701	0.0064248	2.19214	2.996	10.1324
GOTERM_CC_DIRECT	GO:0030670~phagocytic vesicle membrane	5	1.9685	0.0067391	2.1714	6.62836	8.43961
GOTERM_MF_DIRECT	GO:0005125~cytokine activity	8	3.14961	0.00779225	2.10834	3.51981	10.3582
GOTERM_MF_DIRECT	GO:0005515~protein binding	132	51.9685	0.00793464	2.10047	1.16352	10.5379
GOTERM_MF_DIRECT	GO:0016740~transferase activity	6	2.3622	0.00795917	2.09913	4.83974	10.5688
GOTERM_MF_DIRECT	GO:0019864~IgG binding	3	1.1811	0.00838128	2.07669	21.1188	11.0992
GOTERM_CC_DIRECT	GO:0045202~synapse	8	3.14961	0.00859309	2.06585	3.457	10.6432
GOTERM_BP_DIRECT	GO:0010628~positive regulation of gene expression	10	3.93701	0.0089726	2.04708	2.83591	13.8767
GOTERM_BP_DIRECT	GO:0002446~neutrophil mediated immunity	3	1.1811	0.00907824	2.042	20.2639	14.0287
GOTERM_BP_DIRECT	GO:0010759~positive regulation of macrophage chemotaxis	3	1.1811	0.00907824	2.042	20.2639	14.0287
GOTERM_MF_DIRECT	GO:0008022~protein C-terminus binding	8	3.14961	0.00927985	2.03246	3.40377	12.2187
