# Supplementary material for: Identification of Critical Transcriptomic Signaling Pathways in Patients with H Syndrome and Rosai-Dorfman Disease
Source: J Clin Immunol. 2020 Dec 7;41(2):441–57. doi: 10.1007/s10875-020-00932-1 (PMC7858559; doi:10.1007/s10875-020-00932-1)
Supplement: Supplementary file 4 — (XLSX 758 kb) [file 10875_2020_932_MOESM4_ESM.xlsx]

## Sheet: Gene expression RDD vs HS2
gene_id	gene	sample_1	sample_2	value_1	value_2	log2(fold_change)	p_value	q_value	significant
gene-IGLC2	IGLC2	TissueRD	TissueHS2	4233.36	17234.2	2.0254	0.2871	0.999814	no
gene-RPS27	RPS27	TissueRD	TissueHS2	10850.9	8988.04	-0.27174	0.81075	0.999814	no
gene-ND3	ND3	TissueRD	TissueHS2	6177.43	7846.2	0.344988	0.72675	0.999814	no
gene-FTL	FTL	TissueRD	TissueHS2	7375.91	7387.92	0.00234681	0.9982	0.999814	no
gene-TMSB4X	TMSB4X	TissueRD	TissueHS2	5203.06	7383.37	0.50492	0.66595	0.999814	no
gene-IGLC3	IGLC3	TissueRD	TissueHS2	1426.99	6201.72	2.11969	0.2545	0.999814	no
gene-COX3	COX3	TissueRD	TissueHS2	5013.26	5533.77	0.142515	0.7825	0.999814	no
gene-ACTB	ACTB	TissueRD	TissueHS2	4743.63	5239.47	0.14343	0.3227	0.999814	no
gene-FTH1	FTH1	TissueRD	TissueHS2	3212.14	5104.98	0.668369	0.6228	0.999814	no
gene-ATP6	ATP6	TissueRD	TissueHS2	3441.71	4814.27	0.484189	0.89085	0.999814	no
gene-IGLL5	IGLL5	TissueRD	TissueHS2	2392.3	4658.13	0.961354	0.4816	0.999814	no
gene-COX2	COX2	TissueRD	TissueHS2	2572.64	4346.89	0.75673	0.47025	0.999814	no
gene-CD74	CD74	TissueRD	TissueHS2	4306.35	3711.39	-0.214507	0.8868	0.999814	no
gene-RPS11	RPS11	TissueRD	TissueHS2	3511.24	3426.03	-0.0354389	0.97645	0.999814	no
gene-COX1	COX1	TissueRD	TissueHS2	1529.17	3383.64	1.14583	0.47125	0.999814	no
gene-RPS29	RPS29	TissueRD	TissueHS2	4122.94	3285.78	-0.327435	0.72135	0.999814	no
gene-TMSB10	TMSB10	TissueRD	TissueHS2	3459.22	3260.46	-0.0853682	0.92075	0.999814	no
gene-RPLP2	RPLP2	TissueRD	TissueHS2	4245.36	3026.98	-0.488008	0.5537	0.999814	no
gene-RPS12	RPS12	TissueRD	TissueHS2	3574.17	2696.92	-0.406296	0.69045	0.999814	no
gene-RPL18A	RPL18A	TissueRD	TissueHS2	2600.19	2480.97	-0.0677164	0.94845	0.999814	no
gene-RPL35	RPL35	TissueRD	TissueHS2	2418.87	2365.98	-0.0318977	0.97055	0.999814	no
gene-RPL27	RPL27	TissueRD	TissueHS2	2053.14	2287.66	0.156042	0.8601	0.999814	no
gene-RPS21	RPS21	TissueRD	TissueHS2	2770.76	2260.9	-0.293388	0.6938	0.999814	no
gene-RPS8	RPS8	TissueRD	TissueHS2	2157.47	2219.38	0.0408175	0.9711	0.999814	no
gene-ND1	ND1	TissueRD	TissueHS2	1224.93	2181.63	0.832709	0.43075	0.999814	no
gene-RPL12	RPL12	TissueRD	TissueHS2	1987.3	2156.45	0.117849	0.90615	0.999814	no
gene-RPL30	RPL30	TissueRD	TissueHS2	1758.56	2068.96	0.234513	0.77695	0.999814	no
gene-RPL34	RPL34	TissueRD	TissueHS2	2548.18	1965.52	-0.374558	0.64675	0.999814	no
gene-ND2	ND2	TissueRD	TissueHS2	1450.45	1832.82	0.337563	0.75355	0.999814	no
gene-RPS15	RPS15	TissueRD	TissueHS2	1970.7	1826.62	-0.109536	0.89935	0.999814	no
gene-RPL39	RPL39	TissueRD	TissueHS2	1844.47	1799.64	-0.0354972	0.9633	0.999814	no
gene-PFN1	PFN1	TissueRD	TissueHS2	1570.86	1782.64	0.182463	0.8481	0.999814	no
gene-RPL13A	RPL13A	TissueRD	TissueHS2	1969.73	1759.33	-0.162971	0.8924	0.999814	no
gene-RPL11	RPL11	TissueRD	TissueHS2	2497.54	1734.27	-0.52618	0.6103	0.999814	no
gene-RPL17	RPL17	TissueRD	TissueHS2	1947.3	1733.88	-0.167467	0.86535	0.999814	no
gene-RPS3A	RPS3A	TissueRD	TissueHS2	1844.15	1702.93	-0.114941	0.9009	0.999814	no
gene-RPS16	RPS16	TissueRD	TissueHS2	1663.35	1647.09	-0.0141704	0.9858	0.999814	no
gene-RPS13	RPS13	TissueRD	TissueHS2	1819.98	1635.07	-0.154573	0.8436	0.999814	no
gene-RPS2	RPS2	TissueRD	TissueHS2	1653.48	1624.9	-0.0251538	0.98245	0.999814	no
gene-RPL21	RPL21	TissueRD	TissueHS2	2962	1586.78	-0.900467	0.42045	0.999814	no
gene-RPL19	RPL19	TissueRD	TissueHS2	1535.77	1584.67	0.0452269	0.96565	0.999814	no
gene-RPL18	RPL18	TissueRD	TissueHS2	1941.7	1570.62	-0.305981	0.7614	0.999814	no
gene-RPS24	RPS24	TissueRD	TissueHS2	1586.94	1540.62	-0.0427366	0.96875	0.999814	no
gene-RPL26	RPL26	TissueRD	TissueHS2	2249.35	1488.43	-0.595718	0.49815	0.999814	no
gene-RPS20	RPS20	TissueRD	TissueHS2	1623.01	1396.16	-0.217203	0.8289	0.999814	no
gene-SNHG25	SNHG25	TissueRD	TissueHS2	816.786	1373.81	0.750154	0.5744	0.999814	no
gene-RPLP1	RPLP1	TissueRD	TissueHS2	1662.56	1357.89	-0.292041	0.7894	0.999814	no
gene-RPS10	RPS10	TissueRD	TissueHS2	1521.26	1340.61	-0.182376	0.85875	0.999814	no
gene-RPL9	RPL9	TissueRD	TissueHS2	1777.93	1237.31	-0.522994	0.5379	0.999814	no
gene-SSR4	SSR4	TissueRD	TissueHS2	760.787	1168.91	0.619599	0.5013	0.999814	no
gene-RPL10	RPL10	TissueRD	TissueHS2	896.089	1122.6	0.325127	0.77715	0.999814	no
gene-RPL29	RPL29	TissueRD	TissueHS2	1297.86	1122.58	-0.209322	0.8082	0.999814	no
gene-RPL41	RPL41	TissueRD	TissueHS2	1087.36	1091.66	0.00569042	0.9939	0.999814	no
gene-RN7SL1	RN7SL1	TissueRD	TissueHS2	1700.98	1084.68	-0.649096	0.71675	0.999814	no
gene-RPL10A	RPL10A	TissueRD	TissueHS2	976.801	1063.53	0.122721	0.88265	0.999814	no
gene-ARHGDIB	ARHGDIB	TissueRD	TissueHS2	1010.62	1040.75	0.0423901	0.96125	0.999814	no
gene-RPL36	RPL36	TissueRD	TissueHS2	1226.96	1037.75	-0.241641	0.80715	0.999814	no
gene-FOS	FOS	TissueRD	TissueHS2	655.924	1034.47	0.657296	0.5806	0.999814	no
gene-RPL3	RPL3	TissueRD	TissueHS2	1228.78	1011.84	-0.280242	0.7908	0.999814	no
gene-CCL19	CCL19	TissueRD	TissueHS2	455.099	1011.23	1.15186	0.21175	0.999814	no
gene-EEF1A1	EEF1A1	TissueRD	TissueHS2	1188.86	997.271	-0.253516	0.865	0.999814	no
gene-ACTG1	ACTG1	TissueRD	TissueHS2	1115.7	987.158	-0.176595	0.8695	0.999814	no
gene-RPS7	RPS7	TissueRD	TissueHS2	783.222	983.439	0.328414	0.6696	0.999814	no
gene-RPL31	RPL31	TissueRD	TissueHS2	730.237	953.791	0.385309	0.689	0.999814	no
gene-RPS5	RPS5	TissueRD	TissueHS2	896.178	947.081	0.0797014	0.93095	0.999814	no
gene-RPL8	RPL8	TissueRD	TissueHS2	1269.86	940.611	-0.432997	0.62375	0.999814	no
gene-CST3	CST3	TissueRD	TissueHS2	616.101	934.177	0.600528	0.4342	0.999814	no
gene-SH3BGRL3	SH3BGRL3	TissueRD	TissueHS2	1030.81	908.594	-0.182072	0.84095	0.999814	no
gene-RPS27A	RPS27A	TissueRD	TissueHS2	1283.54	905.381	-0.503529	0.54835	0.999814	no
gene-RPL6	RPL6	TissueRD	TissueHS2	1047.12	900.023	-0.218399	0.8064	0.999814	no
gene-CXCL13	CXCL13	TissueRD	TissueHS2	117.552	885.583	2.91333	0.0011	0.416187	no
gene-XBP1	XBP1	TissueRD	TissueHS2	1073.46	883.755	-0.280549	0.82705	0.999814	no
gene-RPS6	RPS6	TissueRD	TissueHS2	1171.04	876.619	-0.417769	0.69535	0.999814	no
gene-CD52	CD52	TissueRD	TissueHS2	980.948	862.388	-0.18584	0.83135	0.999814	no
gene-FAU	FAU	TissueRD	TissueHS2	945.536	837.849	-0.174443	0.8092	0.999814	no
gene-CYBA	CYBA	TissueRD	TissueHS2	849.766	834.71	-0.0257909	0.97655	0.999814	no
gene-RPS4X	RPS4X	TissueRD	TissueHS2	844.421	822.733	-0.037539	0.9747	0.999814	no
gene-CFL1	CFL1	TissueRD	TissueHS2	804.595	800.412	-0.00751832	0.9917	0.999814	no
gene-RN7SL2	RN7SL2	TissueRD	TissueHS2	1532.28	795.032	-0.946593	0.18755	0.999814	no
gene-RPS19	RPS19	TissueRD	TissueHS2	996.036	792.633	-0.329545	0.82245	0.999814	no
gene-PTMA	PTMA	TissueRD	TissueHS2	775.858	786.499	0.019651	0.98095	0.999814	no
gene-MT2A	MT2A	TissueRD	TissueHS2	642.794	778.041	0.275491	0.70875	0.999814	no
gene-EEF1G	EEF1G	TissueRD	TissueHS2	926.662	776.559	-0.254949	0.7807	0.999814	no
gene-FCER1G	FCER1G	TissueRD	TissueHS2	816.919	772.391	-0.0808609	0.9167	0.999814	no
gene-MYL6	MYL6	TissueRD	TissueHS2	845.736	761.658	-0.151064	0.83505	0.999814	no
gene-RPLP0	RPLP0	TissueRD	TissueHS2	866.369	747.768	-0.212391	0.8051	0.999814	no
gene-RPSA	RPSA	TissueRD	TissueHS2	888.983	745.321	-0.254295	0.77045	0.999814	no
gene-RPL28	RPL28	TissueRD	TissueHS2	707.885	734.438	0.0531263	0.96385	0.999814	no
gene-PPIA	PPIA	TissueRD	TissueHS2	643.567	718.814	0.159527	0.85675	0.999814	no
gene-HLA-C-5	HLA-C	TissueRD	TissueHS2	356.917	718.312	1.00902	0.2847	0.999814	no
gene-C1QC	C1QC	TissueRD	TissueHS2	406.469	701.06	0.786391	0.2803	0.999814	no
gene-IFITM3	IFITM3	TissueRD	TissueHS2	358.605	668.552	0.898645	0.2603	0.999814	no
gene-RPL24	RPL24	TissueRD	TissueHS2	810.9	663.656	-0.289088	0.7069	0.999814	no
gene-CCL21	CCL21	TissueRD	TissueHS2	1044.37	657.804	-0.6669	0.4129	0.999814	no
gene-CHI3L1	CHI3L1	TissueRD	TissueHS2	350.828	657.103	0.905354	0.4318	0.999814	no
gene-ZFP36	ZFP36	TissueRD	TissueHS2	516.241	644.92	0.321074	0.72805	0.999814	no
gene-RPL5	RPL5	TissueRD	TissueHS2	790.538	641.779	-0.300757	0.7315	0.999814	no
gene-ND4	ND4	TissueRD	TissueHS2	1703.22	639.985	-1.41216	0.2219	0.999814	no
gene-RPL23A	RPL23A	TissueRD	TissueHS2	610.881	630.198	0.0449144	0.9551	0.999814	no
gene-HLA-B-5	HLA-B	TissueRD	TissueHS2	507.672	623.1	0.295566	0.839	0.999814	no
gene-MZB1	MZB1	TissueRD	TissueHS2	403.37	614.673	0.607714	0.4643	0.999814	no
gene-C1QB	C1QB	TissueRD	TissueHS2	455.331	606.435	0.413438	0.6215	0.999814	no
gene-DUSP1	DUSP1	TissueRD	TissueHS2	305.957	593.733	0.956483	0.3021	0.999814	no
gene-RPS28	RPS28	TissueRD	TissueHS2	609.709	587.446	-0.053665	0.9481	0.999814	no
gene-OAZ1	OAZ1	TissueRD	TissueHS2	728.712	579.65	-0.330165	0.68895	0.999814	no
gene-NEAT1	NEAT1	TissueRD	TissueHS2	895.309	579.448	-0.627708	0.67475	0.999814	no
gene-RPL36A	RPL36A	TissueRD	TissueHS2	725.718	577.565	-0.329425	0.73015	0.999814	no
gene-TYROBP	TYROBP	TissueRD	TissueHS2	375.458	567.618	0.596268	0.4255	0.999814	no
gene-GPX1	GPX1	TissueRD	TissueHS2	536.485	563.724	0.0714517	0.92285	0.999814	no
gene-OST4	OST4	TissueRD	TissueHS2	413.897	553.738	0.419932	0.55185	0.999814	no
gene-NACA	NACA	TissueRD	TissueHS2	762.591	548.138	-0.476369	0.562	0.999814	no
gene-GAPDH	GAPDH	TissueRD	TissueHS2	573.408	544.235	-0.0753329	0.93065	0.999814	no
gene-TPT1	TPT1	TissueRD	TissueHS2	521.235	527.659	0.0176719	0.98935	0.999814	no
gene-C1QA	C1QA	TissueRD	TissueHS2	424.263	526.982	0.312794	0.70535	0.999814	no
gene-RPL32	RPL32	TissueRD	TissueHS2	522.672	525.792	0.00858742	0.9935	0.999814	no
gene-RPS3	RPS3	TissueRD	TissueHS2	482.704	519.916	0.107139	0.9086	0.999814	no
gene-RPL7	RPL7	TissueRD	TissueHS2	658.261	516.783	-0.349102	0.69725	0.999814	no
gene-LAPTM5	LAPTM5	TissueRD	TissueHS2	586.644	461.3	-0.346781	0.7175	0.999814	no
gene-SAT1	SAT1	TissueRD	TissueHS2	539.795	458.337	-0.236006	0.78205	0.999814	no
gene-RPL15	RPL15	TissueRD	TissueHS2	485.933	453.893	-0.098403	0.91565	0.999814	no
gene-GNAS	GNAS	TissueRD	TissueHS2	359.133	444.551	0.30783	0.66275	0.999814	no
gene-PFDN5	PFDN5	TissueRD	TissueHS2	810.554	441.484	-0.876546	0.2933	0.999814	no
gene-H1-10	H1-10	TissueRD	TissueHS2	379.614	430.54	0.181613	0.81635	0.999814	no
gene-IFITM2	IFITM2	TissueRD	TissueHS2	325.574	423.286	0.378647	0.56455	0.999814	no
gene-PSAP	PSAP	TissueRD	TissueHS2	437.402	421.014	-0.0550932	0.94785	0.999814	no
gene-RACK1	RACK1	TissueRD	TissueHS2	572.356	415.368	-0.462522	0.5784	0.999814	no
gene-VIM	VIM	TissueRD	TissueHS2	328.058	410.46	0.323291	0.65475	0.999814	no
gene-B2M	B2M	TissueRD	TissueHS2	710.007	409.391	-0.794353	0.4143	0.999814	no
gene-GPX4	GPX4	TissueRD	TissueHS2	361.31	401.641	0.152669	0.84525	0.999814	no
gene-RPS15A	RPS15A	TissueRD	TissueHS2	356.005	400.539	0.170044	0.85745	0.999814	no
gene-TSC22D3	TSC22D3	TissueRD	TissueHS2	651.096	399.744	-0.703792	0.5944	0.999814	no
gene-UCP2	UCP2	TissueRD	TissueHS2	328.001	397.292	0.276501	0.72325	0.999814	no
gene-S100A6	S100A6	TissueRD	TissueHS2	293.311	397.009	0.436742	0.54565	0.999814	no
gene-RPL35A	RPL35A	TissueRD	TissueHS2	450.715	392.202	-0.20062	0.81285	0.999814	no
gene-COX7C	COX7C	TissueRD	TissueHS2	377.199	391.559	0.0539022	0.93385	0.999814	no
gene-S100A9	S100A9	TissueRD	TissueHS2	397.994	386.884	-0.040848	0.95845	0.999814	no
gene-RPL13	RPL13	TissueRD	TissueHS2	482.571	386.366	-0.320775	0.85905	0.999814	no
gene-DDX5	DDX5	TissueRD	TissueHS2	496.779	385.041	-0.367592	0.7415	0.999814	no
gene-UBA52	UBA52	TissueRD	TissueHS2	314.817	381.941	0.278837	0.8094	0.999814	no
gene-RPS9-2	RPS9	TissueRD	TissueHS2	23.3226	381.36	4.03136	0.3283	0.999814	no
gene-ARPC2	ARPC2	TissueRD	TissueHS2	332.353	377.135	0.182363	0.8047	0.999814	no
gene-IGFBP7	IGFBP7	TissueRD	TissueHS2	167.501	373.972	1.15876	0.1449	0.999814	no
gene-RAC2	RAC2	TissueRD	TissueHS2	338.032	361.56	0.0970751	0.8861	0.999814	no
gene-SRGN	SRGN	TissueRD	TissueHS2	551.019	360.874	-0.610606	0.42855	0.999814	no
gene-B2M-2	B2M	TissueRD	TissueHS2	57.3379	360.505	2.65246	0.34615	0.999814	no
gene-JCHAIN	JCHAIN	TissueRD	TissueHS2	477.819	357.801	-0.417307	0.5874	0.999814	no
gene-CD79A	CD79A	TissueRD	TissueHS2	486.803	356.876	-0.447914	0.5396	0.999814	no
gene-MS4A1	MS4A1	TissueRD	TissueHS2	436.724	354.152	-0.302353	0.752	0.999814	no
gene-S100A11	S100A11	TissueRD	TissueHS2	362.453	351.187	-0.0455544	0.9556	0.999814	no
gene-TXNIP	TXNIP	TissueRD	TissueHS2	382.815	350.724	-0.126311	0.9035	0.999814	no
gene-PTGDS	PTGDS	TissueRD	TissueHS2	283.039	345.155	0.286245	0.70335	0.999814	no
gene-RNR2	RNR2	TissueRD	TissueHS2	856.302	344.643	-1.31302	0.17625	0.999814	no
gene-SNHG5	SNHG5	TissueRD	TissueHS2	322.502	343.663	0.0916894	0.8913	0.999814	no
gene-RN7SK	RN7SK	TissueRD	TissueHS2	900.942	341.333	-1.40026	0.04975	0.999814	no
gene-SNRNP70	SNRNP70	TissueRD	TissueHS2	342.413	340.821	-0.00672353	0.992	0.999814	no
gene-MYL12A	MYL12A	TissueRD	TissueHS2	263.869	337.707	0.355951	0.697	0.999814	no
gene-CXCL12	CXCL12	TissueRD	TissueHS2	154.653	335.628	1.11782	0.26515	0.999814	no
gene-CCL2	CCL2	TissueRD	TissueHS2	420.007	335.525	-0.323993	0.69245	0.999814	no
gene-RPS14	RPS14	TissueRD	TissueHS2	324.564	334.099	0.0417743	0.96315	0.999814	no
gene-RPL4	RPL4	TissueRD	TissueHS2	445.047	333.436	-0.416546	0.6775	0.999814	no
gene-PIM2	PIM2	TissueRD	TissueHS2	349.041	333.348	-0.0663682	0.94795	0.999814	no
gene-CD81	CD81	TissueRD	TissueHS2	343.211	323.863	-0.083713	0.91005	0.999814	no
gene-IFITM1	IFITM1	TissueRD	TissueHS2	191.667	321.817	0.74764	0.25585	0.999814	no
gene-CXCR4	CXCR4	TissueRD	TissueHS2	414.489	320.854	-0.369415	0.6646	0.999814	no
gene-RHOA	RHOA	TissueRD	TissueHS2	351.069	320.487	-0.131488	0.86845	0.999814	no
gene-JUNB	JUNB	TissueRD	TissueHS2	178.126	320.009	0.845217	0.27685	0.999814	no
gene-PTPRCAP	PTPRCAP	TissueRD	TissueHS2	309.175	318.567	0.0431767	0.96155	0.999814	no
gene-CALM2	CALM2	TissueRD	TissueHS2	261.883	317.938	0.279821	0.70555	0.999814	no
gene-CD63	CD63	TissueRD	TissueHS2	271.43	316.807	0.223024	0.77965	0.999814	no
gene-FKBP1A	FKBP1A	TissueRD	TissueHS2	350.212	316.617	-0.145491	0.8273	0.999814	no
gene-ND6	ND6	TissueRD	TissueHS2	622.7	315.062	-0.982901	0.18455	0.999814	no
gene-CIRBP	CIRBP	TissueRD	TissueHS2	422.312	314.824	-0.423763	0.69165	0.999814	no
gene-EIF4A2	EIF4A2	TissueRD	TissueHS2	325.014	312.618	-0.0561023	0.94725	0.999814	no
gene-LAMTOR4	LAMTOR4	TissueRD	TissueHS2	410.66	309.787	-0.40667	0.5834	0.999814	no
gene-S100A4	S100A4	TissueRD	TissueHS2	225.494	308.969	0.454373	0.57675	0.999814	no
gene-SELENOW	SELENOW	TissueRD	TissueHS2	304.432	308.954	0.0212676	0.9746	0.999814	no
gene-COX8A	COX8A	TissueRD	TissueHS2	293.845	306.618	0.0613877	0.93245	0.999814	no
gene-NME2	NME2	TissueRD	TissueHS2	349.455	302.007	-0.210524	0.80465	0.999814	no
gene-TMA7	TMA7	TissueRD	TissueHS2	260.481	299.926	0.203432	0.7876	0.999814	no
gene-UBL5	UBL5	TissueRD	TissueHS2	254.796	298.685	0.229285	0.7491	0.999814	no
gene-SNHG8	SNHG8	TissueRD	TissueHS2	522.69	296.545	-0.817708	0.443	0.999814	no
gene-LIMD2	LIMD2	TissueRD	TissueHS2	409.427	295.918	-0.46841	0.6079	0.999814	no
gene-LGALS1	LGALS1	TissueRD	TissueHS2	369.972	295.415	-0.324675	0.70415	0.999814	no
gene-CD53	CD53	TissueRD	TissueHS2	291.772	291.29	-0.00238554	0.99785	0.999814	no
gene-RASSF4	RASSF4	TissueRD	TissueHS2	176.797	288.808	0.708018	0.4599	0.999814	no
gene-MTATP6P1	MTATP6P1	TissueRD	TissueHS2	210.356	287.863	0.452551	0.5053	0.999814	no
gene-HCLS1	HCLS1	TissueRD	TissueHS2	306.985	287.468	-0.094763	0.8921	0.999814	no
gene-DDX17	DDX17	TissueRD	TissueHS2	362.614	286.948	-0.337646	0.75075	0.999814	no
gene-NPC2	NPC2	TissueRD	TissueHS2	204.226	282.405	0.467599	0.5108	0.999814	no
gene-RPL38	RPL38	TissueRD	TissueHS2	305.176	281.06	-0.11876	0.87065	0.999814	no
gene-IL32	IL32	TissueRD	TissueHS2	279.575	279.927	0.00181609	0.9982	0.999814	no
gene-COX6B1	COX6B1	TissueRD	TissueHS2	336.662	279.899	-0.266393	0.74105	0.999814	no
gene-ATP5MC2	ATP5MC2	TissueRD	TissueHS2	430.342	277.115	-0.634998	0.35155	0.999814	no
gene-CTSH	CTSH	TissueRD	TissueHS2	245.215	275.088	0.165847	0.8182	0.999814	no
gene-ATP5MF	ATP5MF	TissueRD	TissueHS2	245.045	271.548	0.148163	0.9037	0.999814	no
gene-S100A8	S100A8	TissueRD	TissueHS2	244.491	271.487	0.151102	0.82535	0.999814	no
gene-HNRNPA2B1	HNRNPA2B1	TissueRD	TissueHS2	353.148	270.842	-0.382823	0.6811	0.999814	no
gene-TIMP1	TIMP1	TissueRD	TissueHS2	380.746	270.266	-0.494447	0.6703	0.999814	no
gene-CD37	CD37	TissueRD	TissueHS2	617.376	270.03	-1.19303	0.23315	0.999814	no
gene-ARHGAP4	ARHGAP4	TissueRD	TissueHS2	242.272	268.34	0.147431	0.87445	0.999814	no
gene-RNR1	RNR1	TissueRD	TissueHS2	680.335	267.696	-1.34565	0.09215	0.999814	no
gene-RNASEK	RNASEK	TissueRD	TissueHS2	320.987	266.685	-0.267378	0.7423	0.999814	no
gene-COX4I1	COX4I1	TissueRD	TissueHS2	264.255	263.812	-0.00242097	0.9967	0.999814	no
gene-CYTB	CYTB	TissueRD	TissueHS2	1039.87	262.892	-1.98385	0.05515	0.999814	no
gene-DYNLL1	DYNLL1	TissueRD	TissueHS2	232.105	262.708	0.178682	0.77835	0.999814	no
gene-UBB	UBB	TissueRD	TissueHS2	219.312	260.379	0.247628	0.7287	0.999814	no
gene-BTF3	BTF3	TissueRD	TissueHS2	267.711	257.473	-0.0562573	0.93225	0.999814	no
gene-TAGLN2	TAGLN2	TissueRD	TissueHS2	250.292	257.412	0.0404691	0.95675	0.999814	no
gene-RPL37A	RPL37A	TissueRD	TissueHS2	274.399	256.898	-0.0950807	0.90975	0.999814	no
gene-ARPC3	ARPC3	TissueRD	TissueHS2	171.056	250.775	0.551926	0.39285	0.999814	no
gene-CAPNS1	CAPNS1	TissueRD	TissueHS2	278.679	249.258	-0.160966	0.82565	0.999814	no
gene-TRIR	TRIR	TissueRD	TissueHS2	359.982	248.141	-0.536764	0.4361	0.999814	no
gene-CHCHD2	CHCHD2	TissueRD	TissueHS2	211.708	247.839	0.227328	0.7299	0.999814	no
gene-TBC1D10C	TBC1D10C	TissueRD	TissueHS2	261.813	247.838	-0.0791343	0.92435	0.999814	no
gene-TLE5	TLE5	TissueRD	TissueHS2	358.993	247.083	-0.538961	0.55675	0.999814	no
gene-GMFG	GMFG	TissueRD	TissueHS2	301.056	246.958	-0.285766	0.69925	0.999814	no
gene-CYBC1	CYBC1	TissueRD	TissueHS2	284.365	246.504	-0.206131	0.8359	0.999814	no
gene-GRK2	GRK2	TissueRD	TissueHS2	263.487	246.336	-0.0971081	0.9091	0.999814	no
gene-EEF2	EEF2	TissueRD	TissueHS2	262.821	244.559	-0.103901	0.9051	0.999814	no
gene-HLA-C	HLA-C	TissueRD	TissueHS2	56.5324	243.287	2.10551	0.0536	0.999814	no
gene-COTL1	COTL1	TissueRD	TissueHS2	206.521	242.044	0.228978	0.76025	0.999814	no
gene-APOE	APOE	TissueRD	TissueHS2	390.829	241.806	-0.692687	0.49015	0.999814	no
gene-EIF1	EIF1	TissueRD	TissueHS2	231.891	241.618	0.0592801	0.9365	0.999814	no
gene-CD79B	CD79B	TissueRD	TissueHS2	258.722	239.86	-0.109211	0.8929	0.999814	no
gene-MYL12B	MYL12B	TissueRD	TissueHS2	198.167	239.496	0.273288	0.82595	0.999814	no
gene-CD14	CD14	TissueRD	TissueHS2	159.194	237.286	0.575841	0.5258	0.999814	no
gene-GNAI2	GNAI2	TissueRD	TissueHS2	210.083	237.124	0.174684	0.821	0.999814	no
gene-ATP6V0C	ATP6V0C	TissueRD	TissueHS2	301.25	233.127	-0.369846	0.59385	0.999814	no
gene-GSTP1	GSTP1	TissueRD	TissueHS2	258.593	232.3	-0.154695	0.84635	0.999814	no
gene-ND4L	ND4L	TissueRD	TissueHS2	141.12	231.73	0.715518	0.76045	0.999814	no
gene-RPL23	RPL23	TissueRD	TissueHS2	257.678	231.593	-0.153981	0.8451	0.999814	no
gene-TMEM259	TMEM259	TissueRD	TissueHS2	229.935	230.473	0.00337325	0.99785	0.999814	no
gene-VAMP8	VAMP8	TissueRD	TissueHS2	267.068	229.246	-0.220313	0.7633	0.999814	no
gene-SRSF5	SRSF5	TissueRD	TissueHS2	253.148	227.48	-0.154241	0.8257	0.999814	no
gene-SPI1	SPI1	TissueRD	TissueHS2	159.466	225.512	0.499958	0.49855	0.999814	no
gene-EHBP1L1	EHBP1L1	TissueRD	TissueHS2	223.59	225.262	0.0107498	0.99105	0.999814	no
gene-MCL1	MCL1	TissueRD	TissueHS2	236.469	224.204	-0.076837	0.94885	0.999814	no
gene-HSPB1	HSPB1	TissueRD	TissueHS2	103.96	223.928	1.10701	0.17005	0.999814	no
gene-BTG2	BTG2	TissueRD	TissueHS2	190.731	223.757	0.23039	0.81935	0.999814	no
gene-WSB1	WSB1	TissueRD	TissueHS2	183.474	222.677	0.279382	0.72765	0.999814	no
gene-CORO1A	CORO1A	TissueRD	TissueHS2	233.403	222.396	-0.0696974	0.9385	0.999814	no
gene-ATF4	ATF4	TissueRD	TissueHS2	243.689	221.684	-0.136534	0.86705	0.999814	no
gene-RPL27A	RPL27A	TissueRD	TissueHS2	264.084	221.675	-0.252554	0.82725	0.999814	no
gene-RPS23	RPS23	TissueRD	TissueHS2	221.157	219.943	-0.00793871	0.993	0.999814	no
gene-NPM1	NPM1	TissueRD	TissueHS2	349.479	218.496	-0.677601	0.3843	0.999814	no
gene-CCN2	CCN2	TissueRD	TissueHS2	174.766	218.196	0.320201	0.75545	0.999814	no
gene-IFI30	IFI30	TissueRD	TissueHS2	253.135	217.859	-0.216514	0.76075	0.999814	no
gene-MT1H	MT1H	TissueRD	TissueHS2	107.844	217.334	1.01097	0.32015	0.999814	no
gene-FOSB	FOSB	TissueRD	TissueHS2	147.168	216.136	0.554472	0.5923	0.999814	no
gene-COX7A2	COX7A2	TissueRD	TissueHS2	138.196	215.846	0.643289	0.35165	0.999814	no
gene-CTSD	CTSD	TissueRD	TissueHS2	210.393	214.426	0.0273949	0.9698	0.999814	no
gene-CDK5RAP3	CDK5RAP3	TissueRD	TissueHS2	252.05	213.823	-0.237296	0.78305	0.999814	no
gene-DAD1	DAD1	TissueRD	TissueHS2	152.306	213.707	0.488659	0.47715	0.999814	no
gene-SERF2	SERF2	TissueRD	TissueHS2	245.201	213.349	-0.200752	0.79515	0.999814	no
gene-RPL22	RPL22	TissueRD	TissueHS2	228.527	213.119	-0.100709	0.8935	0.999814	no
gene-TBCA	TBCA	TissueRD	TissueHS2	116.519	212.326	0.865718	0.2564	0.999814	no
gene-DAZAP2	DAZAP2	TissueRD	TissueHS2	218.055	212.072	-0.0401394	0.95935	0.999814	no
gene-NOP10	NOP10	TissueRD	TissueHS2	143.419	211.121	0.557836	0.45025	0.999814	no
gene-H3-3B	H3-3B	TissueRD	TissueHS2	166.321	209.864	0.335488	0.657	0.999814	no
gene-CCN1	CCN1	TissueRD	TissueHS2	182.393	209.667	0.201049	0.8139	0.999814	no
gene-MZT2B	MZT2B	TissueRD	TissueHS2	160.643	208.192	0.374055	0.6022	0.999814	no
gene-NOP53	NOP53	TissueRD	TissueHS2	198.315	207.44	0.0648949	0.93805	0.999814	no
gene-ARHGEF1	ARHGEF1	TissueRD	TissueHS2	236.134	206.986	-0.190073	0.85385	0.999814	no
gene-ATP5ME	ATP5ME	TissueRD	TissueHS2	197.319	206.948	0.06874	0.95355	0.999814	no
gene-SYNGR2	SYNGR2	TissueRD	TissueHS2	178.25	206.529	0.212438	0.76645	0.999814	no
gene-HINT1	HINT1	TissueRD	TissueHS2	308.977	206.006	-0.584813	0.41415	0.999814	no
gene-ATP8	ATP8	TissueRD	TissueHS2	97.3644	206.002	1.08119	0.67295	0.999814	no
gene-GSTK1	GSTK1	TissueRD	TissueHS2	230.214	204.863	-0.168317	0.8139	0.999814	no
gene-EGR1	EGR1	TissueRD	TissueHS2	128.7	202.901	0.656767	0.45185	0.999814	no
gene-ARHGDIA	ARHGDIA	TissueRD	TissueHS2	272.913	202.126	-0.433185	0.58225	0.999814	no
gene-SNHG1	SNHG1	TissueRD	TissueHS2	320.98	199.031	-0.689492	0.3148	0.999814	no
gene-GUK1	GUK1	TissueRD	TissueHS2	168.794	195.665	0.213123	0.78615	0.999814	no
gene-SEC11C	SEC11C	TissueRD	TissueHS2	185.839	195.508	0.0731776	0.91755	0.999814	no
gene-CSTB	CSTB	TissueRD	TissueHS2	268.155	194.996	-0.45962	0.49525	0.999814	no
gene-ALDOA	ALDOA	TissueRD	TissueHS2	261.119	194.813	-0.42262	0.6088	0.999814	no
gene-HNRNPH1	HNRNPH1	TissueRD	TissueHS2	311.886	193.116	-0.691551	0.3652	0.999814	no
gene-LCP1	LCP1	TissueRD	TissueHS2	215.498	192.849	-0.160205	0.8394	0.999814	no
gene-CSK	CSK	TissueRD	TissueHS2	189.36	192.631	0.0247053	0.97125	0.999814	no
gene-RGS1	RGS1	TissueRD	TissueHS2	302.063	191.898	-0.654511	0.486	0.999814	no
gene-SRP14	SRP14	TissueRD	TissueHS2	198.632	191.548	-0.0523903	0.93725	0.999814	no
gene-PCBP1	PCBP1	TissueRD	TissueHS2	155.952	190.601	0.289453	0.6592	0.999814	no
gene-ARPC4	ARPC4	TissueRD	TissueHS2	246.701	190.387	-0.373832	0.7292	0.999814	no
gene-GABARAP	GABARAP	TissueRD	TissueHS2	323.032	190.181	-0.764309	0.29935	0.999814	no
gene-SARAF	SARAF	TissueRD	TissueHS2	261.621	190.073	-0.460927	0.52835	0.999814	no
gene-PPIB	PPIB	TissueRD	TissueHS2	131.208	189.465	0.530076	0.5776	0.999814	no
gene-BRI3	BRI3	TissueRD	TissueHS2	177.645	187.422	0.0772895	0.9109	0.999814	no
gene-SEC61B	SEC61B	TissueRD	TissueHS2	201.788	187.138	-0.108734	0.8702	0.999814	no
gene-MRPL41	MRPL41	TissueRD	TissueHS2	241.631	186.728	-0.371868	0.5981	0.999814	no
gene-SSR2	SSR2	TissueRD	TissueHS2	194.187	186.243	-0.0602592	0.9354	0.999814	no
gene-EVL	EVL	TissueRD	TissueHS2	280.295	185.791	-0.593268	0.4332	0.999814	no
gene-GAS5	GAS5	TissueRD	TissueHS2	255.338	185.374	-0.461973	0.6154	0.999814	no
gene-HIGD2A	HIGD2A	TissueRD	TissueHS2	149.114	183.995	0.303243	0.78405	0.999814	no
gene-NR4A1	NR4A1	TissueRD	TissueHS2	52.5547	183.903	1.80705	0.03075	0.999814	no
gene-C12orf57	C12orf57	TissueRD	TissueHS2	197.948	183.722	-0.1076	0.88045	0.999814	no
gene-SELENOM	SELENOM	TissueRD	TissueHS2	163.371	183.302	0.166075	0.819	0.999814	no
gene-ZFP36L1	ZFP36L1	TissueRD	TissueHS2	226.48	183.107	-0.306701	0.7049	0.999814	no
gene-RPL37	RPL37	TissueRD	TissueHS2	168.478	182.948	0.118876	0.88185	0.999814	no
gene-P4HB	P4HB	TissueRD	TissueHS2	173.668	182.883	0.0745912	0.9228	0.999814	no
gene-SAP25	SAP25	TissueRD	TissueHS2	192.812	179.685	-0.101721	0.89275	0.999814	no
gene-NDUFA13	NDUFA13	TissueRD	TissueHS2	181.638	179.054	-0.0206755	0.98045	0.999814	no
gene-CD48	CD48	TissueRD	TissueHS2	131.734	177.635	0.431286	0.5599	0.999814	no
gene-IL2RG	IL2RG	TissueRD	TissueHS2	254.982	177.097	-0.525852	0.4991	0.999814	no
gene-RARRES2	RARRES2	TissueRD	TissueHS2	136.221	177.003	0.377822	0.63005	0.999814	no
gene-NDUFA11	NDUFA11	TissueRD	TissueHS2	120.752	175.764	0.541596	0.43465	0.999814	no
gene-CTSZ	CTSZ	TissueRD	TissueHS2	154.312	175.357	0.184442	0.7979	0.999814	no
gene-ARF1	ARF1	TissueRD	TissueHS2	116.758	174.883	0.582859	0.40345	0.999814	no
gene-SEC61G	SEC61G	TissueRD	TissueHS2	166.535	174.27	0.0655022	0.92625	0.999814	no
gene-UPK3BL1	UPK3BL1	TissueRD	TissueHS2	202.134	173.792	-0.217951	0.75025	0.999814	no
gene-PRDX1	PRDX1	TissueRD	TissueHS2	178.581	173.764	-0.0394488	0.9532	0.999814	no
gene-TMEM258	TMEM258	TissueRD	TissueHS2	109.987	172.815	0.651896	0.3786	0.999814	no
gene-RTN4	RTN4	TissueRD	TissueHS2	117.455	171.434	0.545543	0.4628	0.999814	no
gene-TMC8	TMC8	TissueRD	TissueHS2	167.315	171.093	0.0322171	0.9867	0.999814	no
gene-HERPUD1	HERPUD1	TissueRD	TissueHS2	204.426	170.848	-0.258859	0.75815	0.999814	no
gene-ATP6V0B	ATP6V0B	TissueRD	TissueHS2	173.931	170.842	-0.0258537	0.97155	0.999814	no
gene-RMRP	RMRP	TissueRD	TissueHS2	513.252	170.49	-1.58998	0.13325	0.999814	no
gene-ARF5	ARF5	TissueRD	TissueHS2	134.084	170.058	0.34289	0.6055	0.999814	no
gene-TPM4	TPM4	TissueRD	TissueHS2	134.922	169.145	0.326139	0.6641	0.999814	no
gene-ARPC1B	ARPC1B	TissueRD	TissueHS2	151.067	168.945	0.161363	0.8808	0.999814	no
gene-PPDPF	PPDPF	TissueRD	TissueHS2	107.785	168.757	0.646788	0.3775	0.999814	no
gene-TAGLN	TAGLN	TissueRD	TissueHS2	72.73	168.483	1.21198	0.20895	0.999814	no
gene-CCNI	CCNI	TissueRD	TissueHS2	224.757	167.947	-0.420358	0.5458	0.999814	no
gene-JUND	JUND	TissueRD	TissueHS2	299.017	167.857	-0.832992	0.40445	0.999814	no
gene-TCIRG1	TCIRG1	TissueRD	TissueHS2	213.995	167.855	-0.35036	0.698	0.999814	no
gene-TXNDC5	TXNDC5	TissueRD	TissueHS2	162.296	167.35	0.0442436	0.9664	0.999814	no
gene-OGT	OGT	TissueRD	TissueHS2	206.584	167.183	-0.3053	0.7636	0.999814	no
gene-C1orf162	C1orf162	TissueRD	TissueHS2	130.166	166.377	0.354107	0.7495	0.999814	no
gene-FUS	FUS	TissueRD	TissueHS2	165.655	166.261	0.00527199	0.99445	0.999814	no
gene-NDUFB2	NDUFB2	TissueRD	TissueHS2	136.24	165.996	0.284994	0.69465	0.999814	no
gene-TOMM6	TOMM6	TissueRD	TissueHS2	202.231	165.738	-0.2871	0.69365	0.999814	no
gene-WDR83OS	WDR83OS	TissueRD	TissueHS2	189.439	165.567	-0.194319	0.83055	0.999814	no
gene-TRMT112	TRMT112	TissueRD	TissueHS2	130.081	164.691	0.34035	0.7366	0.999814	no
gene-ERH	ERH	TissueRD	TissueHS2	201.824	164.162	-0.297979	0.66435	0.999814	no
gene-COX6A1	COX6A1	TissueRD	TissueHS2	136.33	163.353	0.260884	0.7117	0.999814	no
gene-UQCRH	UQCRH	TissueRD	TissueHS2	280.774	162.945	-0.785027	0.2619	0.999814	no
gene-CD22	CD22	TissueRD	TissueHS2	276.482	162.778	-0.764279	0.4347	0.999814	no
gene-TPI1	TPI1	TissueRD	TissueHS2	239.191	162.385	-0.558748	0.4541	0.999814	no
gene-EGFL7	EGFL7	TissueRD	TissueHS2	169.293	162.239	-0.0613993	0.92785	0.999814	no
gene-SNHG29	SNHG29	TissueRD	TissueHS2	259.985	161.904	-0.683292	0.38705	0.999814	no
gene-CALR	CALR	TissueRD	TissueHS2	167.624	161.878	-0.0503219	0.94325	0.999814	no
gene-FDCSP	FDCSP	TissueRD	TissueHS2	293.86	161.513	-0.863474	0.199	0.999814	no
gene-PKM	PKM	TissueRD	TissueHS2	171.924	160.674	-0.0976315	0.90005	0.999814	no
gene-EDF1	EDF1	TissueRD	TissueHS2	215.451	160.466	-0.425093	0.5871	0.999814	no
gene-USF2	USF2	TissueRD	TissueHS2	173.05	160.204	-0.111286	0.87405	0.999814	no
gene-MHENCR	MHENCR	TissueRD	TissueHS2	293.639	159.937	-0.876538	0.29385	0.999814	no
gene-C9orf16	C9orf16	TissueRD	TissueHS2	144.522	159.926	0.146117	0.8327	0.999814	no
gene-HMGN3	HMGN3	TissueRD	TissueHS2	236.163	159.755	-0.563921	0.48295	0.999814	no
gene-RHOG	RHOG	TissueRD	TissueHS2	150.814	159.465	0.0804697	0.8987	0.999814	no
gene-YPEL3	YPEL3	TissueRD	TissueHS2	302.542	159.149	-0.926754	0.17455	0.999814	no
gene-ATP5MD	ATP5MD	TissueRD	TissueHS2	218.937	159.009	-0.461402	0.6077	0.999814	no
gene-IRF3	IRF3	TissueRD	TissueHS2	247.21	158.284	-0.643224	0.4357	0.999814	no
gene-CCNL2	CCNL2	TissueRD	TissueHS2	193.131	158.187	-0.287951	0.7169	0.999814	no
gene-MRPL53	MRPL53	TissueRD	TissueHS2	76.8307	158.081	1.04091	0.1711	0.999814	no
gene-LINC01089	LINC01089	TissueRD	TissueHS2	247.116	157.986	-0.645396	0.4218	0.999814	no
gene-YWHAZ	YWHAZ	TissueRD	TissueHS2	175.569	157.727	-0.154605	0.82285	0.999814	no
gene-TRAPPC1	TRAPPC1	TissueRD	TissueHS2	132.843	157.154	0.242451	0.75465	0.999814	no
gene-CLK1	CLK1	TissueRD	TissueHS2	171.211	157.131	-0.123809	0.865	0.999814	no
gene-ATP5F1D	ATP5F1D	TissueRD	TissueHS2	151.974	156.999	0.0469259	0.94895	0.999814	no
gene-PRR13	PRR13	TissueRD	TissueHS2	245.544	156.713	-0.647858	0.3316	0.999814	no
gene-SOCS3	SOCS3	TissueRD	TissueHS2	83.7431	156.19	0.899259	0.1954	0.999814	no
gene-IER2	IER2	TissueRD	TissueHS2	117.942	155.121	0.395315	0.5538	0.999814	no
gene-HMGN1	HMGN1	TissueRD	TissueHS2	275.486	154.971	-0.829982	0.2496	0.999814	no
gene-FCGRT	FCGRT	TissueRD	TissueHS2	154.702	154.95	0.00231432	0.9974	0.999814	no
gene-COX6C	COX6C	TissueRD	TissueHS2	97.7711	154.863	0.663515	0.37415	0.999814	no
gene-PABPC1	PABPC1	TissueRD	TissueHS2	153.783	154.806	0.00955944	0.9904	0.999814	no
gene-SNRPD2	SNRPD2	TissueRD	TissueHS2	126.787	153.957	0.280129	0.7798	0.999814	no
gene-S100B	S100B	TissueRD	TissueHS2	123.446	153.939	0.318469	0.74295	0.999814	no
gene-VPS29	VPS29	TissueRD	TissueHS2	109.863	153.766	0.485027	0.5886	0.999814	no
gene-TP53I13	TP53I13	TissueRD	TissueHS2	105.086	153.303	0.54481	0.4662	0.999814	no
gene-GRINA	GRINA	TissueRD	TissueHS2	126.241	152.781	0.27528	0.70525	0.999814	no
gene-SH3BGRL	SH3BGRL	TissueRD	TissueHS2	101.661	151.935	0.579694	0.44215	0.999814	no
gene-PLEK	PLEK	TissueRD	TissueHS2	127.947	151.616	0.244878	0.73835	0.999814	no
gene-FKBP2	FKBP2	TissueRD	TissueHS2	78.3301	151.592	0.952558	0.2774	0.999814	no
gene-EMP3	EMP3	TissueRD	TissueHS2	112.224	150.933	0.427534	0.55465	0.999814	no
gene-EIF4A1	EIF4A1	TissueRD	TissueHS2	153.22	150.91	-0.0219185	0.9761	0.999814	no
gene-TMSB4XP8	TMSB4XP8	TissueRD	TissueHS2	123.457	150.508	0.285826	0.6943	0.999814	no
gene-SRP9	SRP9	TissueRD	TissueHS2	179.192	150.375	-0.252942	0.7054	0.999814	no
gene-ZFAS1	ZFAS1	TissueRD	TissueHS2	133.758	149.697	0.162416	0.84445	0.999814	no
gene-SF3B5	SF3B5	TissueRD	TissueHS2	118.429	149.336	0.334538	0.64685	0.999814	no
gene-ZFP36L2	ZFP36L2	TissueRD	TissueHS2	174.712	149.14	-0.228306	0.7979	0.999814	no
gene-CAPZA1	CAPZA1	TissueRD	TissueHS2	130.619	149.004	0.189981	0.7925	0.999814	no
gene-TPM3	TPM3	TissueRD	TissueHS2	157.957	148.698	-0.0871382	0.90675	0.999814	no
gene-FKBP11	FKBP11	TissueRD	TissueHS2	99.1192	148.362	0.581884	0.44845	0.999814	no
gene-TMEM176B	TMEM176B	TissueRD	TissueHS2	172.318	147.571	-0.223658	0.8218	0.999814	no
gene-ITGB2	ITGB2	TissueRD	TissueHS2	130.204	147.548	0.180412	0.86995	0.999814	no
gene-NAGK	NAGK	TissueRD	TissueHS2	146.079	147.454	0.013521	0.98525	0.999814	no
gene-VMP1	VMP1	TissueRD	TissueHS2	255.127	147.298	-0.792479	0.3399	0.999814	no
gene-SRSF7	SRSF7	TissueRD	TissueHS2	143.28	147.28	0.039728	0.9578	0.999814	no
gene-LYZ	LYZ	TissueRD	TissueHS2	308.538	147.057	-1.06907	0.14445	0.999814	no
gene-AUP1	AUP1	TissueRD	TissueHS2	117.268	147.042	0.326418	0.7496	0.999814	no
gene-DBI	DBI	TissueRD	TissueHS2	118.655	146.63	0.305407	0.69395	0.999814	no
gene-SRSF11	SRSF11	TissueRD	TissueHS2	183.994	146.553	-0.328238	0.6928	0.999814	no
gene-ANKRD10	ANKRD10	TissueRD	TissueHS2	188.804	146.387	-0.367107	0.6633	0.999814	no
gene-BLOC1S1	BLOC1S1	TissueRD	TissueHS2	90.563	145.242	0.681465	0.56815	0.999814	no
gene-ARHGAP45	ARHGAP45	TissueRD	TissueHS2	187.762	144.473	-0.378106	0.68495	0.999814	no
gene-ATP2A3	ATP2A3	TissueRD	TissueHS2	176.349	144.088	-0.291484	0.726	0.999814	no
gene-ATOX1	ATOX1	TissueRD	TissueHS2	165.701	143.727	-0.205255	0.7844	0.999814	no
gene-PILRB	PILRB	TissueRD	TissueHS2	159.044	143.595	-0.147429	0.8558	0.999814	no
gene-GNG5	GNG5	TissueRD	TissueHS2	93.4688	143	0.613458	0.5353	0.999814	no
gene-ZNF580	ZNF580	TissueRD	TissueHS2	190.108	142.578	-0.415075	0.5853	0.999814	no
gene-CCNL1	CCNL1	TissueRD	TissueHS2	149.506	142.485	-0.069397	0.92445	0.999814	no
gene-RBM3	RBM3	TissueRD	TissueHS2	134.863	142.438	0.0788432	0.91055	0.999814	no
gene-SMAP2	SMAP2	TissueRD	TissueHS2	243.078	142.221	-0.773281	0.369	0.999814	no
gene-ANKRD13D	ANKRD13D	TissueRD	TissueHS2	89.7449	142.197	0.663986	0.3666	0.999814	no
gene-KRTCAP2	KRTCAP2	TissueRD	TissueHS2	136.838	142.138	0.0548222	0.9399	0.999814	no
gene-MGP	MGP	TissueRD	TissueHS2	34.3361	142.058	2.04869	0.04625	0.999814	no
gene-SF3B1	SF3B1	TissueRD	TissueHS2	136.639	141.76	0.0530772	0.9486	0.999814	no
gene-PLPP5	PLPP5	TissueRD	TissueHS2	165.884	141.732	-0.22701	0.8589	0.999814	no
gene-NR1H3	NR1H3	TissueRD	TissueHS2	166.872	141.515	-0.237788	0.8275	0.999814	no
gene-NFKBIA	NFKBIA	TissueRD	TissueHS2	137.603	141.324	0.0384926	0.9588	0.999814	no
gene-TSPO	TSPO	TissueRD	TissueHS2	125.055	140.606	0.169099	0.8266	0.999814	no
gene-LSM7	LSM7	TissueRD	TissueHS2	162.666	139.848	-0.218054	0.84215	0.999814	no
gene-SEPTIN1	SEPTIN1	TissueRD	TissueHS2	286.59	139.298	-1.04081	0.2248	0.999814	no
gene-OGA	OGA	TissueRD	TissueHS2	195.9	138.087	-0.504542	0.53365	0.999814	no
gene-LIME1	LIME1	TissueRD	TissueHS2	120.17	137.936	0.198929	0.8844	0.999814	no
gene-TRABD	TRABD	TissueRD	TissueHS2	112.387	137.936	0.295527	0.67115	0.999814	no
gene-PLA2G2A	PLA2G2A	TissueRD	TissueHS2	14.854	137.622	3.21179	0.3687	0.999814	no
gene-IRF8	IRF8	TissueRD	TissueHS2	125.121	137.356	0.134597	0.83745	0.999814	no
gene-CD68	CD68	TissueRD	TissueHS2	100.549	137.193	0.448305	0.5822	0.999814	no
gene-RPL36AP42	RPL36AP42	TissueRD	TissueHS2	79.0098	136.597	0.789821	0.7329	0.999814	no
gene-MT1E	MT1E	TissueRD	TissueHS2	63.5281	136.495	1.10338	0.413	0.999814	no
gene-SF1	SF1	TissueRD	TissueHS2	219.887	136.206	-0.690976	0.41005	0.999814	no
gene-RBM39	RBM39	TissueRD	TissueHS2	189.348	135.854	-0.478986	0.56145	0.999814	no
gene-S100A10	S100A10	TissueRD	TissueHS2	110.194	135.402	0.297207	0.69055	0.999814	no
gene-ARRB2	ARRB2	TissueRD	TissueHS2	117.488	135.053	0.201007	0.7834	0.999814	no
gene-PGGHG	PGGHG	TissueRD	TissueHS2	250.57	134.64	-0.896106	0.31505	0.999814	no
gene-RHOB	RHOB	TissueRD	TissueHS2	110.064	133.106	0.274239	0.7336	0.999814	no
gene-TMBIM6	TMBIM6	TissueRD	TissueHS2	103.846	133.068	0.357723	0.5943	0.999814	no
gene-UBC	UBC	TissueRD	TissueHS2	80.8975	132.946	0.71667	0.29795	0.999814	no
gene-TUBA1B	TUBA1B	TissueRD	TissueHS2	126.774	132.715	0.066071	0.92055	0.999814	no
gene-R3HDM4	R3HDM4	TissueRD	TissueHS2	228.244	132.511	-0.784469	0.25625	0.999814	no
gene-TNFAIP2	TNFAIP2	TissueRD	TissueHS2	110.271	132.404	0.263893	0.75585	0.999814	no
gene-ITGB2-AS1	ITGB2-AS1	TissueRD	TissueHS2	119.185	132.019	0.147548	0.9214	0.999814	no
gene-TYMP	TYMP	TissueRD	TissueHS2	155.891	131.841	-0.241736	0.83135	0.999814	no
gene-ARHGAP9	ARHGAP9	TissueRD	TissueHS2	197.038	131.5	-0.583406	0.4696	0.999814	no
gene-NIBAN3	NIBAN3	TissueRD	TissueHS2	131.375	131.416	0.000448246	0.9997	0.999814	no
gene-PHPT1	PHPT1	TissueRD	TissueHS2	120.884	131.043	0.116415	0.89605	0.999814	no
gene-H2AZ1	H2AZ1	TissueRD	TissueHS2	244.963	130.808	-0.905119	0.19515	0.999814	no
gene-ANXA2	ANXA2	TissueRD	TissueHS2	81.2471	130.617	0.684959	0.2912	0.999814	no
gene-PTMS	PTMS	TissueRD	TissueHS2	145.449	130.555	-0.155849	0.8165	0.999814	no
gene-TOMM7	TOMM7	TissueRD	TissueHS2	152.923	129.989	-0.234416	0.72765	0.999814	no
gene-NDUFA1	NDUFA1	TissueRD	TissueHS2	136.081	129.954	-0.0664691	0.93615	0.999814	no
gene-SCO2	SCO2	TissueRD	TissueHS2	57.2438	129.935	1.18259	0.62875	0.999814	no
gene-SERPINF1	SERPINF1	TissueRD	TissueHS2	58.3298	129.663	1.15246	0.13035	0.999814	no
gene-ARL6IP5	ARL6IP5	TissueRD	TissueHS2	89.4444	129.532	0.534249	0.42655	0.999814	no
gene-IL4R	IL4R	TissueRD	TissueHS2	210.836	129.11	-0.707523	0.38365	0.999814	no
gene-PABPN1	PABPN1	TissueRD	TissueHS2	175.894	128.434	-0.453678	0.59985	0.999814	no
gene-MT1G	MT1G	TissueRD	TissueHS2	227.313	128.41	-0.823924	0.4909	0.999814	no
gene-PNRC1	PNRC1	TissueRD	TissueHS2	145.616	127.827	-0.187981	0.78775	0.999814	no
gene-PBXIP1	PBXIP1	TissueRD	TissueHS2	118.57	127.562	0.105461	0.87755	0.999814	no
gene-C1S	C1S	TissueRD	TissueHS2	88.9007	127.511	0.520353	0.4815	0.999814	no
gene-DNPH1	DNPH1	TissueRD	TissueHS2	68.1333	127.424	0.903199	0.27295	0.999814	no
gene-RPS27P4	RPS27P4	TissueRD	TissueHS2	172.243	127.098	-0.438504	0.6206	0.999814	no
gene-RPL36AL	RPL36AL	TissueRD	TissueHS2	236.261	127.031	-0.895203	0.2357	0.999814	no
gene-CYTH4	CYTH4	TissueRD	TissueHS2	97.0797	126.607	0.383112	0.59145	0.999814	no
gene-ENO1	ENO1	TissueRD	TissueHS2	180.528	126.257	-0.515859	0.4968	0.999814	no
gene-MSN	MSN	TissueRD	TissueHS2	130.014	126.24	-0.0424925	0.95525	0.999814	no
gene-SON	SON	TissueRD	TissueHS2	141.9	126.142	-0.169827	0.8359	0.999814	no
gene-VAMP2	VAMP2	TissueRD	TissueHS2	142.891	126.118	-0.18014	0.81265	0.999814	no
gene-CRIP2	CRIP2	TissueRD	TissueHS2	133.168	125.943	-0.080479	0.9114	0.999814	no
gene-IL10RA	IL10RA	TissueRD	TissueHS2	83.7564	125.857	0.587514	0.4028	0.999814	no
gene-DUSP22	DUSP22	TissueRD	TissueHS2	146.385	125.438	-0.222789	0.7676	0.999814	no
gene-ABRACL	ABRACL	TissueRD	TissueHS2	150.939	125.025	-0.271747	0.6643	0.999814	no
gene-FXYD5	FXYD5	TissueRD	TissueHS2	185.862	124.933	-0.573081	0.4333	0.999814	no
gene-PPP1R14B	PPP1R14B	TissueRD	TissueHS2	67.1317	124.773	0.89424	0.20805	0.999814	no
gene-HSPE1	HSPE1	TissueRD	TissueHS2	79.4276	124.678	0.650492	0.5529	0.999814	no
gene-BANF1	BANF1	TissueRD	TissueHS2	167.227	124.312	-0.427841	0.6266	0.999814	no
gene-TRIM22	TRIM22	TissueRD	TissueHS2	118.082	123.795	0.0681624	0.9226	0.999814	no
gene-PTGES3	PTGES3	TissueRD	TissueHS2	147.905	123.754	-0.257197	0.71095	0.999814	no
gene-GDI1	GDI1	TissueRD	TissueHS2	164.425	123.409	-0.413981	0.5612	0.999814	no
gene-DANCR	DANCR	TissueRD	TissueHS2	115.979	123.256	0.0877907	0.89425	0.999814	no
gene-ROMO1	ROMO1	TissueRD	TissueHS2	151.145	123.232	-0.294549	0.8685	0.999814	no
gene-EBI3	EBI3	TissueRD	TissueHS2	125.707	123.155	-0.0295957	0.96635	0.999814	no
gene-RHOT2	RHOT2	TissueRD	TissueHS2	126.242	122.9	-0.0387033	0.96085	0.999814	no
gene-NDUFB1	NDUFB1	TissueRD	TissueHS2	275.455	122.839	-1.16505	0.2688	0.999814	no
gene-PTPN6	PTPN6	TissueRD	TissueHS2	90.2163	122.638	0.442942	0.5403	0.999814	no
gene-CNBP	CNBP	TissueRD	TissueHS2	171.257	122.565	-0.482617	0.5305	0.999814	no
gene-CD44	CD44	TissueRD	TissueHS2	111.537	122.375	0.133783	0.85905	0.999814	no
gene-PDLIM1	PDLIM1	TissueRD	TissueHS2	108.785	122.307	0.169025	0.79695	0.999814	no
gene-CDC37	CDC37	TissueRD	TissueHS2	125.098	122.207	-0.0337309	0.9616	0.999814	no
gene-CD3E	CD3E	TissueRD	TissueHS2	273.879	122.082	-1.16568	0.18835	0.999814	no
gene-WTAP	WTAP	TissueRD	TissueHS2	125.144	121.874	-0.0381925	0.9838	0.999814	no
gene-ANXA5	ANXA5	TissueRD	TissueHS2	95.2683	121.846	0.354996	0.58295	0.999814	no
gene-VASP	VASP	TissueRD	TissueHS2	89.5714	121.56	0.440556	0.5422	0.999814	no
gene-APOC1	APOC1	TissueRD	TissueHS2	381.238	121.151	-1.65388	0.06015	0.999814	no
gene-SEPTIN2	SEPTIN2	TissueRD	TissueHS2	117.849	120.828	0.0360204	0.9785	0.999814	no
gene-POU2AF1	POU2AF1	TissueRD	TissueHS2	268.467	120.813	-1.15197	0.1987	0.999814	no
gene-HLA-DQB1	HLA-DQB1	TissueRD	TissueHS2	200.566	120.681	-0.732879	0.5759	0.999814	no
gene-CHKB	CHKB	TissueRD	TissueHS2	170.387	119.726	-0.50908	0.5853	0.999814	no
gene-NME3	NME3	TissueRD	TissueHS2	127.641	119.621	-0.093614	0.90615	0.999814	no
gene-CNN2	CNN2	TissueRD	TissueHS2	121.289	119.372	-0.0229748	0.9728	0.999814	no
gene-RASSF1	RASSF1	TissueRD	TissueHS2	145.961	118.834	-0.296633	0.6522	0.999814	no
gene-RBMX	RBMX	TissueRD	TissueHS2	180.431	118.495	-0.606625	0.36685	0.999814	no
gene-KLF2	KLF2	TissueRD	TissueHS2	77.807	118.494	0.606847	0.3815	0.999814	no
gene-ZAP70	ZAP70	TissueRD	TissueHS2	164.231	118.347	-0.472709	0.5978	0.999814	no
gene-COPE	COPE	TissueRD	TissueHS2	108.557	118.047	0.120907	0.8771	0.999814	no
gene-TMEM219	TMEM219	TissueRD	TissueHS2	108.51	117.949	0.120335	0.86795	0.999814	no
gene-CD164	CD164	TissueRD	TissueHS2	74.9092	117.371	0.647864	0.3472	0.999814	no
gene-LGMN	LGMN	TissueRD	TissueHS2	93.9624	117.203	0.31885	0.6607	0.999814	no
gene-RNF167	RNF167	TissueRD	TissueHS2	121.373	116.673	-0.0569876	0.94775	0.999814	no
gene-MALAT1	MALAT1	TissueRD	TissueHS2	183.342	116.594	-0.653046	0.58215	0.999814	no
gene-RBM5	RBM5	TissueRD	TissueHS2	122.277	116.497	-0.0698554	0.9295	0.999814	no
gene-CLTA	CLTA	TissueRD	TissueHS2	126.158	116.298	-0.117412	0.8649	0.999814	no
gene-GNG2	GNG2	TissueRD	TissueHS2	79.1847	116.152	0.552721	0.44415	0.999814	no
gene-DEF6	DEF6	TissueRD	TissueHS2	111.237	115.758	0.0574831	0.9363	0.999814	no
gene-IGFBP4	IGFBP4	TissueRD	TissueHS2	85.9328	115.568	0.427467	0.5543	0.999814	no
gene-UNC93B1	UNC93B1	TissueRD	TissueHS2	93.8613	115.233	0.295952	0.6804	0.999814	no
gene-ATP5F1B	ATP5F1B	TissueRD	TissueHS2	109.513	115.214	0.0732067	0.90995	0.999814	no
gene-CYTOR	CYTOR	TissueRD	TissueHS2	74.0773	115.059	0.635269	0.45055	0.999814	no
gene-CXCL14	CXCL14	TissueRD	TissueHS2	81.2844	114.995	0.500515	0.4581	0.999814	no
gene-PCED1A	PCED1A	TissueRD	TissueHS2	104.954	114.859	0.1301	0.8962	0.999814	no
gene-GOLGA8A	GOLGA8A	TissueRD	TissueHS2	85.2209	114.748	0.429188	0.55115	0.999814	no
gene-ADPGK	ADPGK	TissueRD	TissueHS2	93.5678	114.434	0.290425	0.6732	0.999814	no
gene-PLEKHO1	PLEKHO1	TissueRD	TissueHS2	63.4865	114.274	0.847979	0.22285	0.999814	no
gene-HSPA8	HSPA8	TissueRD	TissueHS2	142.886	113.866	-0.327536	0.63005	0.999814	no
gene-NDUFS5	NDUFS5	TissueRD	TissueHS2	120.531	113.827	-0.0825588	0.9233	0.999814	no
gene-CIB1	CIB1	TissueRD	TissueHS2	146.402	113.167	-0.37149	0.715	0.999814	no
gene-PSMB4	PSMB4	TissueRD	TissueHS2	54.7776	113.162	1.04673	0.15585	0.999814	no
gene-APRT	APRT	TissueRD	TissueHS2	134.118	113.119	-0.24566	0.76355	0.999814	no
gene-TCL1A	TCL1A	TissueRD	TissueHS2	123.982	113.043	-0.133267	0.84995	0.999814	no
gene-TMC6	TMC6	TissueRD	TissueHS2	178.322	112.964	-0.65862	0.7852	0.999814	no
gene-JTB	JTB	TissueRD	TissueHS2	106.29	112.906	0.0871177	0.91505	0.999814	no
gene-INO80E	INO80E	TissueRD	TissueHS2	117.097	112.674	-0.0555541	0.95135	0.999814	no
gene-C11orf96	C11orf96	TissueRD	TissueHS2	79.6823	112.48	0.497334	0.4597	0.999814	no
gene-HBB	HBB	TissueRD	TissueHS2	111.588	112.365	0.010013	0.9877	0.999814	no
gene-ATP5MG	ATP5MG	TissueRD	TissueHS2	108.522	112.319	0.0496161	0.9573	0.999814	no
gene-HMGN2	HMGN2	TissueRD	TissueHS2	124.203	111.716	-0.15287	0.82085	0.999814	no
gene-CD4	CD4	TissueRD	TissueHS2	99.531	111.711	0.166551	0.81465	0.999814	no
gene-GAS6	GAS6	TissueRD	TissueHS2	44.0192	111.702	1.34346	0.1245	0.999814	no
gene-EIF4G2	EIF4G2	TissueRD	TissueHS2	145.001	111.57	-0.378117	0.59285	0.999814	no
gene-GNB2	GNB2	TissueRD	TissueHS2	90.5726	111.508	0.299994	0.662	0.999814	no
gene-MAZ	MAZ	TissueRD	TissueHS2	129.578	111.18	-0.220925	0.77295	0.999814	no
gene-HSP90B1	HSP90B1	TissueRD	TissueHS2	146.863	111.145	-0.402033	0.60575	0.999814	no
gene-COX5B	COX5B	TissueRD	TissueHS2	106.229	110.972	0.063025	0.9262	0.999814	no
gene-ADA	ADA	TissueRD	TissueHS2	40.1129	110.798	1.4658	0.0445	0.999814	no
gene-TRAF3IP3	TRAF3IP3	TissueRD	TissueHS2	109.69	110.567	0.0114865	0.98865	0.999814	no
gene-TMEM175	TMEM175	TissueRD	TissueHS2	138.511	110.02	-0.332239	0.64705	0.999814	no
gene-DYNLRB1	DYNLRB1	TissueRD	TissueHS2	125.285	109.854	-0.189629	0.79435	0.999814	no
gene-STX16	STX16	TissueRD	TissueHS2	101.043	109.764	0.119429	0.8985	0.999814	no
gene-ARF4	ARF4	TissueRD	TissueHS2	91.2052	109.712	0.266534	0.7717	0.999814	no
gene-MACROH2A1	MACROH2A1	TissueRD	TissueHS2	121.046	109.597	-0.143344	0.84565	0.999814	no
gene-NDUFAF8	NDUFAF8	TissueRD	TissueHS2	103.521	109.311	0.0785165	0.9205	0.999814	no
gene-RNASET2	RNASET2	TissueRD	TissueHS2	113.012	109.264	-0.0486517	0.9454	0.999814	no
gene-CTBP1	CTBP1	TissueRD	TissueHS2	119.604	109.114	-0.132429	0.86745	0.999814	no
gene-UXT	UXT	TissueRD	TissueHS2	105.691	109.063	0.0453159	0.95085	0.999814	no
gene-HSP90AB1	HSP90AB1	TissueRD	TissueHS2	111.108	108.948	-0.0283245	0.96855	0.999814	no
gene-PIM3	PIM3	TissueRD	TissueHS2	84.0894	108.711	0.3705	0.56075	0.999814	no
gene-HCK	HCK	TissueRD	TissueHS2	64.8375	108.669	0.745042	0.2399	0.999814	no
gene-HNRNPC	HNRNPC	TissueRD	TissueHS2	173.022	108.407	-0.6745	0.38425	0.999814	no
gene-LAPTM4A	LAPTM4A	TissueRD	TissueHS2	37.9913	108.281	1.51103	0.04435	0.999814	no
gene-PRDX4	PRDX4	TissueRD	TissueHS2	45.5827	108.142	1.24636	0.1159	0.999814	no
gene-SELENOP	SELENOP	TissueRD	TissueHS2	68.0189	107.802	0.664375	0.3721	0.999814	no
gene-FAM89B	FAM89B	TissueRD	TissueHS2	78.4818	107.645	0.455852	0.51585	0.999814	no
gene-COLGALT1	COLGALT1	TissueRD	TissueHS2	92.1835	107.575	0.222757	0.88105	0.999814	no
gene-TSTD1	TSTD1	TissueRD	TissueHS2	112.615	107.464	-0.0675465	0.9356	0.999814	no
gene-PTTG1IP	PTTG1IP	TissueRD	TissueHS2	76.9247	107.352	0.480836	0.47775	0.999814	no
gene-LPAR6	LPAR6	TissueRD	TissueHS2	66.6471	107.244	0.686287	0.45475	0.999814	no
gene-TMEM176A	TMEM176A	TissueRD	TissueHS2	55.4435	107.033	0.948966	0.5148	0.999814	no
gene-PSMA3-AS1	PSMA3-AS1	TissueRD	TissueHS2	146.396	106.891	-0.453741	0.52265	0.999814	no
gene-REX1BD	REX1BD	TissueRD	TissueHS2	128.25	106.673	-0.26576	0.73555	0.999814	no
gene-MTCH1	MTCH1	TissueRD	TissueHS2	105.118	106.651	0.0208751	0.9754	0.999814	no
gene-ACTA2	ACTA2	TissueRD	TissueHS2	41.5158	106.218	1.35529	0.2664	0.999814	no
gene-ZNF655	ZNF655	TissueRD	TissueHS2	98.2382	106.012	0.109874	0.9061	0.999814	no
gene-NPDC1	NPDC1	TissueRD	TissueHS2	70.3493	105.557	0.585417	0.34355	0.999814	no
gene-SOD2	SOD2	TissueRD	TissueHS2	107.374	105.247	-0.0288757	0.98205	0.999814	no
gene-MAPKAPK2	MAPKAPK2	TissueRD	TissueHS2	87.196	105.234	0.271263	0.70375	0.999814	no
gene-ARGLU1	ARGLU1	TissueRD	TissueHS2	156.317	105.15	-0.572032	0.47435	0.999814	no
gene-NFKBIZ	NFKBIZ	TissueRD	TissueHS2	58.6891	105.027	0.839595	0.3048	0.999814	no
gene-PDCD6	PDCD6	TissueRD	TissueHS2	144.927	105.016	-0.464716	0.51375	0.999814	no
gene-YBX1	YBX1	TissueRD	TissueHS2	96.9884	105.016	0.11472	0.8688	0.999814	no
gene-PPT1	PPT1	TissueRD	TissueHS2	129.288	104.792	-0.303066	0.7358	0.999814	no
gene-PRELID1	PRELID1	TissueRD	TissueHS2	66.2024	104.625	0.660269	0.3993	0.999814	no
gene-LYN	LYN	TissueRD	TissueHS2	59.7439	104.614	0.808215	0.2765	0.999814	no
gene-MGAT1	MGAT1	TissueRD	TissueHS2	120.763	104.373	-0.210441	0.7553	0.999814	no
gene-NINJ1	NINJ1	TissueRD	TissueHS2	70.1162	104.178	0.571236	0.3958	0.999814	no
gene-PARVG	PARVG	TissueRD	TissueHS2	171.636	104.139	-0.720839	0.42705	0.999814	no
gene-THEMIS2	THEMIS2	TissueRD	TissueHS2	88.6365	104.032	0.231056	0.7385	0.999814	no
gene-UBE2D3	UBE2D3	TissueRD	TissueHS2	118.61	103.792	-0.192531	0.7876	0.999814	no
gene-ARFGAP1	ARFGAP1	TissueRD	TissueHS2	101.456	103.74	0.0321189	0.9644	0.999814	no
gene-NECAP2	NECAP2	TissueRD	TissueHS2	62.7988	103.573	0.721842	0.2989	0.999814	no
gene-ADGRE1	ADGRE1	TissueRD	TissueHS2	53.4366	103.508	0.953843	0.2066	0.999814	no
gene-RPS2P5	RPS2P5	TissueRD	TissueHS2	54.5018	103.446	0.924501	0.44325	0.999814	no
gene-CDK2AP2	CDK2AP2	TissueRD	TissueHS2	105.456	103.216	-0.030984	0.962	0.999814	no
gene-RBCK1	RBCK1	TissueRD	TissueHS2	83.4069	103.005	0.304473	0.6841	0.999814	no
gene-HMGB1	HMGB1	TissueRD	TissueHS2	138.637	102.801	-0.431461	0.556	0.999814	no
gene-HLA-B-4	HLA-B	TissueRD	TissueHS2	482.125	102.762	-2.2301	0.0695	0.999814	no
gene-SCAND1	SCAND1	TissueRD	TissueHS2	94.7382	102.668	0.115969	0.87685	0.999814	no
gene-LGALS9	LGALS9	TissueRD	TissueHS2	109.202	102.14	-0.0964554	0.8884	0.999814	no
gene-GLUL	GLUL	TissueRD	TissueHS2	141.932	102.113	-0.475029	0.54375	0.999814	no
gene-CALM1	CALM1	TissueRD	TissueHS2	94.53	101.964	0.109221	0.86855	0.999814	no
gene-GADD45B	GADD45B	TissueRD	TissueHS2	58.1916	101.816	0.807078	0.22195	0.999814	no
gene-ACADVL	ACADVL	TissueRD	TissueHS2	145.294	101.58	-0.516358	0.46575	0.999814	no
gene-RSRP1	RSRP1	TissueRD	TissueHS2	95.9555	101.572	0.0820614	0.905	0.999814	no
gene-OVCA2	OVCA2	TissueRD	TissueHS2	81.6099	101.432	0.313696	0.6893	0.999814	no
gene-CENPX	CENPX	TissueRD	TissueHS2	57.5874	101.142	0.812561	0.3399	0.999814	no
gene-ATP6V0E1	ATP6V0E1	TissueRD	TissueHS2	109.469	101.115	-0.114536	0.86475	0.999814	no
gene-HCST	HCST	TissueRD	TissueHS2	109.804	101.099	-0.119174	0.8955	0.999814	no
gene-RAB4B	RAB4B	TissueRD	TissueHS2	94.8261	100.798	0.0881101	0.9421	0.999814	no
gene-MARCKSL1	MARCKSL1	TissueRD	TissueHS2	187.461	100.598	-0.897996	0.2225	0.999814	no
gene-CEBPD	CEBPD	TissueRD	TissueHS2	68.4747	100.557	0.554374	0.4001	0.999814	no
gene-FCMR	FCMR	TissueRD	TissueHS2	117.865	100.525	-0.229578	0.76715	0.999814	no
gene-CD69	CD69	TissueRD	TissueHS2	81.8664	100.162	0.290995	0.67455	0.999814	no
gene-PECAM1	PECAM1	TissueRD	TissueHS2	71.6897	100.016	0.480397	0.5567	0.999814	no
gene-GNB1	GNB1	TissueRD	TissueHS2	83.9478	99.6971	0.248059	0.7153	0.999814	no
gene-SELL	SELL	TissueRD	TissueHS2	147.656	99.6729	-0.566966	0.4248	0.999814	no
gene-BST2	BST2	TissueRD	TissueHS2	103.562	99.5483	-0.0570302	0.93275	0.999814	no
gene-PFKL	PFKL	TissueRD	TissueHS2	103.834	99.427	-0.0625721	0.9368	0.999814	no
gene-SNHG6	SNHG6	TissueRD	TissueHS2	192.622	99.3324	-0.955438	0.21265	0.999814	no
gene-HNRNPH3	HNRNPH3	TissueRD	TissueHS2	121.753	99.316	-0.293862	0.6776	0.999814	no
gene-SRSF2	SRSF2	TissueRD	TissueHS2	103.959	99.264	-0.0666732	0.92965	0.999814	no
gene-COX14	COX14	TissueRD	TissueHS2	120.633	99.2377	-0.281664	0.71835	0.999814	no
gene-HNRNPK	HNRNPK	TissueRD	TissueHS2	120.153	99.0125	-0.279189	0.70925	0.999814	no
gene-STOM	STOM	TissueRD	TissueHS2	127.221	98.791	-0.36488	0.63225	0.999814	no
gene-MT1X	MT1X	TissueRD	TissueHS2	116.296	98.7753	-0.23558	0.80275	0.999814	no
gene-TSC22D4	TSC22D4	TissueRD	TissueHS2	112.646	98.7256	-0.190303	0.78145	0.999814	no
gene-BAX	BAX	TissueRD	TissueHS2	86.042	98.7159	0.198241	0.83665	0.999814	no
gene-TSPAN3	TSPAN3	TissueRD	TissueHS2	70.7336	98.5117	0.477899	0.50855	0.999814	no
gene-SPSB3	SPSB3	TissueRD	TissueHS2	138.326	98.4504	-0.490602	0.4867	0.999814	no
gene-ACIN1	ACIN1	TissueRD	TissueHS2	96.4624	97.9549	0.0221517	0.97655	0.999814	no
gene-CD72	CD72	TissueRD	TissueHS2	102.836	97.9202	-0.0706648	0.9375	0.999814	no
gene-FABP5	FABP5	TissueRD	TissueHS2	53.725	97.6681	0.862294	0.24945	0.999814	no
gene-PRDX5	PRDX5	TissueRD	TissueHS2	72.4885	97.666	0.430104	0.81885	0.999814	no
gene-CRIP1	CRIP1	TissueRD	TissueHS2	128.683	97.6213	-0.398555	0.56995	0.999814	no
gene-KDELR1	KDELR1	TissueRD	TissueHS2	107.766	97.5196	-0.144143	0.82735	0.999814	no
gene-SSU72	SSU72	TissueRD	TissueHS2	91.4669	97.1661	0.087204	0.8968	0.999814	no
gene-ATP6V1F	ATP6V1F	TissueRD	TissueHS2	124.177	97.1637	-0.353908	0.6227	0.999814	no
gene-PCBP2	PCBP2	TissueRD	TissueHS2	97.346	96.9451	-0.00595327	0.99435	0.999814	no
gene-SET	SET	TissueRD	TissueHS2	86.7695	96.9286	0.159734	0.8091	0.999814	no
gene-POLD4	POLD4	TissueRD	TissueHS2	136.463	96.9149	-0.493715	0.5284	0.999814	no
gene-SEC61A1	SEC61A1	TissueRD	TissueHS2	83.4101	96.8218	0.215111	0.7795	0.999814	no
gene-GIMAP5	GIMAP5	TissueRD	TissueHS2	101.496	96.5777	-0.0716611	0.93085	0.999814	no
gene-RAC1	RAC1	TissueRD	TissueHS2	104.772	96.4106	-0.119991	0.85	0.999814	no
gene-PSMA7	PSMA7	TissueRD	TissueHS2	86.223	96.3987	0.160942	0.8124	0.999814	no
gene-OS9	OS9	TissueRD	TissueHS2	97.3954	96.0971	-0.0193608	0.9768	0.999814	no
gene-TPD52L2	TPD52L2	TissueRD	TissueHS2	81.9958	95.8839	0.22574	0.75195	0.999814	no
gene-FERMT3	FERMT3	TissueRD	TissueHS2	71.2374	95.8205	0.4277	0.5656	0.999814	no
gene-SRSF6	SRSF6	TissueRD	TissueHS2	111.507	95.7249	-0.22017	0.7592	0.999814	no
gene-YWHAB	YWHAB	TissueRD	TissueHS2	71.4518	95.63	0.420492	0.52925	0.999814	no
gene-HNRNPA1	HNRNPA1	TissueRD	TissueHS2	134.465	95.4308	-0.494707	0.45075	0.999814	no
gene-PLTP	PLTP	TissueRD	TissueHS2	55.0047	95.4281	0.794858	0.428	0.999814	no
gene-CALM3	CALM3	TissueRD	TissueHS2	85.1673	95.3574	0.163046	0.8334	0.999814	no
gene-C6orf62	C6orf62	TissueRD	TissueHS2	112.3	95.1451	-0.239151	0.73915	0.999814	no
gene-SERP1	SERP1	TissueRD	TissueHS2	86.1033	94.9653	0.141332	0.8413	0.999814	no
gene-ANAPC11	ANAPC11	TissueRD	TissueHS2	47.2094	94.903	1.00738	0.3546	0.999814	no
gene-MRPS24	MRPS24	TissueRD	TissueHS2	86.0671	94.6418	0.137016	0.902	0.999814	no
gene-PSMB10	PSMB10	TissueRD	TissueHS2	67.5543	94.2429	0.480337	0.54565	0.999814	no
gene-SPPL2B	SPPL2B	TissueRD	TissueHS2	122.221	93.9668	-0.379268	0.64	0.999814	no
gene-KXD1	KXD1	TissueRD	TissueHS2	86.9112	93.9222	0.111925	0.96725	0.999814	no
gene-PARK7	PARK7	TissueRD	TissueHS2	85.6113	93.8563	0.132653	0.85135	0.999814	no
gene-CYBB	CYBB	TissueRD	TissueHS2	76.5217	93.8091	0.293859	0.66445	0.999814	no
gene-CNPY3	CNPY3	TissueRD	TissueHS2	140.496	93.773	-0.583285	0.4727	0.999814	no
gene-RPL13AP5	RPL13AP5	TissueRD	TissueHS2	116.539	93.6968	-0.314735	0.64315	0.999814	no
gene-WDR1	WDR1	TissueRD	TissueHS2	111.973	93.6085	-0.258438	0.68165	0.999814	no
gene-FCGR3A	FCGR3A	TissueRD	TissueHS2	108.818	93.3594	-0.221051	0.7228	0.999814	no
gene-CTSS	CTSS	TissueRD	TissueHS2	76.7595	93.2634	0.280966	0.6944	0.999814	no
gene-MORF4L1	MORF4L1	TissueRD	TissueHS2	93.3974	93.0875	-0.00479491	0.9942	0.999814	no
gene-SHISA5	SHISA5	TissueRD	TissueHS2	72.3567	93.0418	0.362753	0.5731	0.999814	no
gene-VOPP1	VOPP1	TissueRD	TissueHS2	84.3589	92.9133	0.139344	0.83105	0.999814	no
gene-NDUFB4	NDUFB4	TissueRD	TissueHS2	77.379	92.8543	0.263026	0.7483	0.999814	no
gene-PEBP1	PEBP1	TissueRD	TissueHS2	116.012	92.6417	-0.324545	0.60485	0.999814	no
gene-CEBPB	CEBPB	TissueRD	TissueHS2	106.249	92.5592	-0.199007	0.78325	0.999814	no
gene-LAT	LAT	TissueRD	TissueHS2	135.786	92.3235	-0.556564	0.4356	0.999814	no
gene-CDC42SE1	CDC42SE1	TissueRD	TissueHS2	124.315	92.2927	-0.429716	0.5588	0.999814	no
gene-PTPRC	PTPRC	TissueRD	TissueHS2	70.734	92.1999	0.382362	0.5796	0.999814	no
gene-MDK	MDK	TissueRD	TissueHS2	30.401	92.0761	1.59871	0.2853	0.999814	no
gene-COL6A2	COL6A2	TissueRD	TissueHS2	87.9306	91.9987	0.065247	0.942	0.999814	no
gene-SNRPB	SNRPB	TissueRD	TissueHS2	106.529	91.926	-0.212703	0.7537	0.999814	no
gene-GRB2	GRB2	TissueRD	TissueHS2	68.672	91.8382	0.419372	0.5437	0.999814	no
gene-HSP90AA1	HSP90AA1	TissueRD	TissueHS2	140.33	91.7913	-0.612391	0.4321	0.999814	no
gene-CFLAR	CFLAR	TissueRD	TissueHS2	135.932	91.5455	-0.570324	0.5543	0.999814	no
gene-STAT6	STAT6	TissueRD	TissueHS2	108.187	91.4923	-0.241809	0.727	0.999814	no
gene-LDHB	LDHB	TissueRD	TissueHS2	118.431	91.4219	-0.373432	0.58305	0.999814	no
gene-ATP6V1E1	ATP6V1E1	TissueRD	TissueHS2	69.2804	91.4219	0.400091	0.54255	0.999814	no
gene-CCDC130	CCDC130	TissueRD	TissueHS2	77.6259	91.4216	0.235998	0.72505	0.999814	no
gene-SRM	SRM	TissueRD	TissueHS2	62.7078	91.4062	0.543646	0.43405	0.999814	no
gene-SNX3	SNX3	TissueRD	TissueHS2	92.7282	91.2934	-0.0224975	0.971	0.999814	no
gene-RAB1B	RAB1B	TissueRD	TissueHS2	105.945	91.2547	-0.215349	0.7518	0.999814	no
gene-ORMDL1	ORMDL1	TissueRD	TissueHS2	116.045	91.2162	-0.347317	0.68905	0.999814	no
gene-SASH3	SASH3	TissueRD	TissueHS2	95.0363	91.2116	-0.0592615	0.9333	0.999814	no
gene-CAPZB	CAPZB	TissueRD	TissueHS2	124.2	91.1829	-0.445833	0.516	0.999814	no
gene-ATP6V1G1	ATP6V1G1	TissueRD	TissueHS2	82.4061	91.1057	0.14479	0.81985	0.999814	no
gene-ATP5PO	ATP5PO	TissueRD	TissueHS2	119.272	90.8753	-0.392293	0.58945	0.999814	no
gene-POLR2L	POLR2L	TissueRD	TissueHS2	67.2144	90.7538	0.433188	0.58845	0.999814	no
gene-OCIAD1	OCIAD1	TissueRD	TissueHS2	127.888	90.7158	-0.495452	0.479	0.999814	no
gene-MFSD10	MFSD10	TissueRD	TissueHS2	79.6581	90.5678	0.185178	0.8027	0.999814	no
gene-APEX1	APEX1	TissueRD	TissueHS2	104.186	90.5511	-0.202358	0.7516	0.999814	no
gene-SLC25A3	SLC25A3	TissueRD	TissueHS2	97.3386	90.5416	-0.10443	0.8778	0.999814	no
gene-LCK	LCK	TissueRD	TissueHS2	100.101	90.4201	-0.146744	0.82205	0.999814	no
gene-WBP1	WBP1	TissueRD	TissueHS2	97.1124	90.2755	-0.105321	0.9163	0.999814	no
gene-ARL6IP1	ARL6IP1	TissueRD	TissueHS2	52.0196	90.103	0.792521	0.25985	0.999814	no
gene-GSN	GSN	TissueRD	TissueHS2	56.2355	90.0504	0.679252	0.49055	0.999814	no
gene-H1-2	H1-2	TissueRD	TissueHS2	43.1468	89.8893	1.0589	0.2184	0.999814	no
gene-RAB7A	RAB7A	TissueRD	TissueHS2	99.8586	89.8656	-0.152119	0.8149	0.999814	no
gene-MBNL1	MBNL1	TissueRD	TissueHS2	96.856	89.5052	-0.11387	0.88585	0.999814	no
gene-ID2	ID2	TissueRD	TissueHS2	70.4162	89.4146	0.344602	0.60105	0.999814	no
gene-PHF11	PHF11	TissueRD	TissueHS2	110.021	89.288	-0.301241	0.73585	0.999814	no
gene-SELENOF	SELENOF	TissueRD	TissueHS2	66.8659	89.272	0.416937	0.54795	0.999814	no
gene-CTSB	CTSB	TissueRD	TissueHS2	94.0757	89.1149	-0.0781546	0.9172	0.999814	no
gene-CITED2	CITED2	TissueRD	TissueHS2	67.9017	89.0686	0.391468	0.5931	0.999814	no
gene-GABARAPL2	GABARAPL2	TissueRD	TissueHS2	122.913	88.9802	-0.466083	0.4953	0.999814	no
gene-EIF3L	EIF3L	TissueRD	TissueHS2	92.3474	88.9288	-0.0544218	0.9484	0.999814	no
gene-DYNLT1	DYNLT1	TissueRD	TissueHS2	95.5364	88.8786	-0.104215	0.88635	0.999814	no
gene-GPX3	GPX3	TissueRD	TissueHS2	73.8766	88.8679	0.266546	0.68675	0.999814	no
gene-BSG	BSG	TissueRD	TissueHS2	122.373	88.5578	-0.466597	0.5203	0.999814	no
gene-HAX1	HAX1	TissueRD	TissueHS2	79.8123	88.2887	0.145617	0.84365	0.999814	no
gene-RHOC	RHOC	TissueRD	TissueHS2	85.8604	88.1462	0.0379056	0.96335	0.999814	no
gene-CYTH1	CYTH1	TissueRD	TissueHS2	114.793	88.0318	-0.382937	0.60485	0.999814	no
gene-BASP1	BASP1	TissueRD	TissueHS2	95.311	88.0144	-0.114903	0.86215	0.999814	no
gene-BTG1	BTG1	TissueRD	TissueHS2	145.677	87.9167	-0.728566	0.3371	0.999814	no
gene-NDUFV2	NDUFV2	TissueRD	TissueHS2	60.7467	87.8904	0.532901	0.48425	0.999814	no
gene-RAB11B	RAB11B	TissueRD	TissueHS2	98.3472	87.8516	-0.162815	0.79965	0.999814	no
gene-VPREB3	VPREB3	TissueRD	TissueHS2	84.9741	87.8087	0.0473419	0.9495	0.999814	no
gene-FGD2	FGD2	TissueRD	TissueHS2	78.8838	87.7429	0.153554	0.83595	0.999814	no
gene-FAM174C	FAM174C	TissueRD	TissueHS2	67.1598	87.734	0.385538	0.57735	0.999814	no
gene-GDI2	GDI2	TissueRD	TissueHS2	94.2989	87.6689	-0.105177	0.89155	0.999814	no
gene-SOD3	SOD3	TissueRD	TissueHS2	47.45	87.6265	0.884959	0.2824	0.999814	no
gene-EIF6	EIF6	TissueRD	TissueHS2	74.7956	87.604	0.228043	0.77025	0.999814	no
gene-SLC25A5	SLC25A5	TissueRD	TissueHS2	89.8268	87.4844	-0.0381206	0.9577	0.999814	no
gene-UQCR11	UQCR11	TissueRD	TissueHS2	88.4942	87.3284	-0.0191328	0.9778	0.999814	no
gene-LUC7L3	LUC7L3	TissueRD	TissueHS2	121.186	87.3176	-0.472878	0.5505	0.999814	no
gene-TNFAIP8	TNFAIP8	TissueRD	TissueHS2	69.2431	87.272	0.333848	0.66865	0.999814	no
gene-MYO1F	MYO1F	TissueRD	TissueHS2	57.4955	87.2624	0.601911	0.3757	0.999814	no
gene-PEA15	PEA15	TissueRD	TissueHS2	74.2514	87.0269	0.229043	0.73785	0.999814	no
gene-CCDC88B	CCDC88B	TissueRD	TissueHS2	115.986	87.0096	-0.414707	0.61645	0.999814	no
gene-DAZAP1	DAZAP1	TissueRD	TissueHS2	101.478	86.9372	-0.223118	0.74245	0.999814	no
gene-SDHD	SDHD	TissueRD	TissueHS2	63.1543	86.9332	0.461027	0.50655	0.999814	no
gene-DPP7	DPP7	TissueRD	TissueHS2	112.428	86.8458	-0.372479	0.62485	0.999814	no
gene-NDUFB3	NDUFB3	TissueRD	TissueHS2	68.1209	86.809	0.349746	0.68495	0.999814	no
gene-UBE2G2	UBE2G2	TissueRD	TissueHS2	93.9931	86.7608	-0.115511	0.8657	0.999814	no
gene-EVI2B	EVI2B	TissueRD	TissueHS2	82.3795	86.7234	0.0741356	0.94205	0.999814	no
gene-PAXX	PAXX	TissueRD	TissueHS2	120.724	86.7143	-0.477365	0.55655	0.999814	no
gene-MORF4L2	MORF4L2	TissueRD	TissueHS2	98.1276	86.6909	-0.178778	0.80265	0.999814	no
gene-IL1B	IL1B	TissueRD	TissueHS2	89.561	86.6588	-0.0475229	0.9594	0.999814	no
gene-SMARCA2	SMARCA2	TissueRD	TissueHS2	70.1548	86.5722	0.303362	0.674	0.999814	no
gene-SDR39U1	SDR39U1	TissueRD	TissueHS2	136.447	86.5425	-0.656863	0.6399	0.999814	no
gene-NDUFV1	NDUFV1	TissueRD	TissueHS2	106.308	86.3102	-0.300646	0.65395	0.999814	no
gene-PSMB1	PSMB1	TissueRD	TissueHS2	73.4786	86.1962	0.230299	0.73135	0.999814	no
gene-TMEM14B	TMEM14B	TissueRD	TissueHS2	82.431	86.1535	0.0637234	0.9257	0.999814	no
gene-PRDX2	PRDX2	TissueRD	TissueHS2	72.6458	86.0757	0.244727	0.7347	0.999814	no
gene-TMEM230	TMEM230	TissueRD	TissueHS2	103.679	86.0678	-0.268578	0.6752	0.999814	no
gene-SLMO2-ATP5E	SLMO2-ATP5E	TissueRD	TissueHS2	96.5172	85.8554	-0.168877	0.90655	0.999814	no
gene-WBP2	WBP2	TissueRD	TissueHS2	102.372	85.8491	-0.253948	0.69515	0.999814	no
gene-FKBP8	FKBP8	TissueRD	TissueHS2	125.574	85.7294	-0.550677	0.4661	0.999814	no
gene-TOMM5	TOMM5	TissueRD	TissueHS2	74.6328	85.7284	0.199963	0.7836	0.999814	no
gene-MAT2A	MAT2A	TissueRD	TissueHS2	85.3189	85.2819	-0.000626595	0.9989	0.999814	no
gene-PLAAT4	PLAAT4	TissueRD	TissueHS2	78.3953	85.2087	0.120235	0.87325	0.999814	no
gene-C19orf53	C19orf53	TissueRD	TissueHS2	78.6042	84.8622	0.110516	0.87285	0.999814	no
gene-MARCKS	MARCKS	TissueRD	TissueHS2	89.8961	84.7078	-0.0857625	0.911	0.999814	no
gene-JAK3	JAK3	TissueRD	TissueHS2	152.621	84.6661	-0.850093	0.3941	0.999814	no
gene-PREB	PREB	TissueRD	TissueHS2	64.4649	84.6636	0.393229	0.5865	0.999814	no
gene-BRK1	BRK1	TissueRD	TissueHS2	123.865	84.5643	-0.550651	0.42245	0.999814	no
gene-UFC1	UFC1	TissueRD	TissueHS2	93.0699	84.5339	-0.138785	0.9027	0.999814	no
gene-DPY30	DPY30	TissueRD	TissueHS2	50.9745	84.4624	0.728533	0.3778	0.999814	no
gene-SEPTIN9	SEPTIN9	TissueRD	TissueHS2	81.7393	84.4513	0.0470889	0.95405	0.999814	no
gene-HVCN1	HVCN1	TissueRD	TissueHS2	132.645	84.3448	-0.653202	0.35755	0.999814	no
gene-HNRNPF	HNRNPF	TissueRD	TissueHS2	71.3179	84.3382	0.241921	0.7248	0.999814	no
gene-ULK3	ULK3	TissueRD	TissueHS2	63.9111	84.3013	0.399487	0.5714	0.999814	no
gene-MVP	MVP	TissueRD	TissueHS2	86.1805	84.1426	-0.034525	0.96675	0.999814	no
gene-ARL6IP4	ARL6IP4	TissueRD	TissueHS2	170.532	84.051	-1.02071	0.2068	0.999814	no
gene-SLC25A39	SLC25A39	TissueRD	TissueHS2	80.0379	84.0459	0.0704936	0.93075	0.999814	no
gene-OXLD1	OXLD1	TissueRD	TissueHS2	112.538	84.0287	-0.421456	0.62205	0.999814	no
gene-TNK2	TNK2	TissueRD	TissueHS2	66.6683	83.9428	0.332404	0.6406	0.999814	no
gene-SRSF3	SRSF3	TissueRD	TissueHS2	80.5056	83.8421	0.058586	0.93145	0.999814	no
gene-COPS9	COPS9	TissueRD	TissueHS2	189.515	83.8331	-1.17672	0.16355	0.999814	no
gene-SNORD3A	SNORD3A	TissueRD	TissueHS2	1315.51	83.7848	-3.97279	0.27855	0.999814	no
gene-CSRP1	CSRP1	TissueRD	TissueHS2	54.5135	83.6452	0.617671	0.3773	0.999814	no
gene-ITGAL	ITGAL	TissueRD	TissueHS2	83.9517	83.5981	-0.00608805	0.99385	0.999814	no
gene-ATRAID	ATRAID	TissueRD	TissueHS2	43.2437	83.5387	0.949953	0.3998	0.999814	no
gene-H2BC12	H2BC12	TissueRD	TissueHS2	78.0918	83.4507	0.0957518	0.89325	0.999814	no
gene-SERPING1	SERPING1	TissueRD	TissueHS2	74.654	83.3853	0.159573	0.8053	0.999814	no
gene-LPXN	LPXN	TissueRD	TissueHS2	135.175	83.3255	-0.698	0.32385	0.999814	no
gene-CSNK1G2	CSNK1G2	TissueRD	TissueHS2	54.6525	83.3002	0.608033	0.3677	0.999814	no
gene-ATP5MC1	ATP5MC1	TissueRD	TissueHS2	78.6139	83.2703	0.0830172	0.96455	0.999814	no
gene-RNF166	RNF166	TissueRD	TissueHS2	97.1345	83.1303	-0.224611	0.7561	0.999814	no
gene-LAMTOR5	LAMTOR5	TissueRD	TissueHS2	136.722	82.7441	-0.724519	0.30935	0.999814	no
gene-HNRNPD	HNRNPD	TissueRD	TissueHS2	106.986	82.7083	-0.371324	0.60095	0.999814	no
gene-RNF126	RNF126	TissueRD	TissueHS2	48.9767	82.608	0.754185	0.27155	0.999814	no
gene-HMG20B	HMG20B	TissueRD	TissueHS2	47.8288	82.394	0.78466	0.2869	0.999814	no
gene-ST6GAL1	ST6GAL1	TissueRD	TissueHS2	94.4689	82.3671	-0.197772	0.7856	0.999814	no
gene-TPP1	TPP1	TissueRD	TissueHS2	93.0472	82.313	-0.176842	0.7846	0.999814	no
gene-MYO15B	MYO15B	TissueRD	TissueHS2	42.9079	82.2894	0.939463	0.37165	0.999814	no
gene-PNPLA2	PNPLA2	TissueRD	TissueHS2	80.5477	82.2282	0.0297899	0.97215	0.999814	no
gene-MRFAP1	MRFAP1	TissueRD	TissueHS2	60.8394	82.1488	0.433233	0.5065	0.999814	no
gene-MPEG1	MPEG1	TissueRD	TissueHS2	50.1184	82.0948	0.71195	0.30675	0.999814	no
gene-DRAM2	DRAM2	TissueRD	TissueHS2	60.216	82.0861	0.446993	0.6318	0.999814	no
gene-SNX17	SNX17	TissueRD	TissueHS2	80.042	82.0524	0.0357893	0.9637	0.999814	no
gene-C1orf43	C1orf43	TissueRD	TissueHS2	95.5822	81.9317	-0.222321	0.7855	0.999814	no
gene-LY96	LY96	TissueRD	TissueHS2	55.4302	81.88	0.562838	0.499	0.999814	no
gene-FYB1	FYB1	TissueRD	TissueHS2	61.9442	81.7701	0.400604	0.6037	0.999814	no
gene-DPM3	DPM3	TissueRD	TissueHS2	99.793	81.7698	-0.287371	0.7438	0.999814	no
gene-LAT2	LAT2	TissueRD	TissueHS2	117.613	81.7615	-0.524559	0.42055	0.999814	no
gene-C17orf49	C17orf49	TissueRD	TissueHS2	89.2613	81.7506	-0.126805	0.9464	0.999814	no
gene-SEM1	SEM1	TissueRD	TissueHS2	72.2045	81.6634	0.177602	0.82265	0.999814	no
gene-RPS19BP1	RPS19BP1	TissueRD	TissueHS2	122.904	81.5704	-0.591419	0.4116	0.999814	no
gene-SF3B6	SF3B6	TissueRD	TissueHS2	35.4194	81.5284	1.20276	0.27085	0.999814	no
gene-HNRNPM	HNRNPM	TissueRD	TissueHS2	87.5342	81.4389	-0.104128	0.88165	0.999814	no
gene-RASGRP2	RASGRP2	TissueRD	TissueHS2	86.7032	81.2809	-0.0931692	0.908	0.999814	no
gene-CIAO2A	CIAO2A	TissueRD	TissueHS2	90.1231	81.1945	-0.150514	0.83805	0.999814	no
gene-NONO	NONO	TissueRD	TissueHS2	94.6416	81.1278	-0.222279	0.72105	0.999814	no
gene-PRDX3	PRDX3	TissueRD	TissueHS2	104.815	81.0417	-0.371115	0.61605	0.999814	no
gene-LUM	LUM	TissueRD	TissueHS2	66.2067	80.9139	0.28941	0.701	0.999814	no
gene-HMOX1	HMOX1	TissueRD	TissueHS2	41.4016	80.9077	0.966591	0.18775	0.999814	no
gene-TBCB	TBCB	TissueRD	TissueHS2	87.7036	80.882	-0.116817	0.8686	0.999814	no
gene-EFHD2	EFHD2	TissueRD	TissueHS2	81.0472	80.8078	-0.00426773	0.99555	0.999814	no
gene-JUN	JUN	TissueRD	TissueHS2	44.364	80.7199	0.863534	0.26205	0.999814	no
gene-MAP2K2	MAP2K2	TissueRD	TissueHS2	101.748	80.6506	-0.335241	0.64055	0.999814	no
gene-RAB5IF	RAB5IF	TissueRD	TissueHS2	77.3648	80.6287	0.0596158	0.9489	0.999814	no
gene-INTS11	INTS11	TissueRD	TissueHS2	81.2538	80.5826	-0.011967	0.98875	0.999814	no
gene-ATP5F1A	ATP5F1A	TissueRD	TissueHS2	74.1936	80.4528	0.116848	0.86215	0.999814	no
gene-FCRL5	FCRL5	TissueRD	TissueHS2	70.3176	80.4138	0.193556	0.7981	0.999814	no
gene-EID1	EID1	TissueRD	TissueHS2	76.8957	80.3986	0.0642688	0.92415	0.999814	no
gene-DOK2	DOK2	TissueRD	TissueHS2	54.6695	80.2081	0.553011	0.41835	0.999814	no
gene-UNC119	UNC119	TissueRD	TissueHS2	49.6841	80.142	0.689774	0.2887	0.999814	no
gene-NDUFB8	NDUFB8	TissueRD	TissueHS2	86.589	80.0702	-0.112918	0.88245	0.999814	no
gene-PLD3	PLD3	TissueRD	TissueHS2	73.8795	79.8748	0.112566	0.872	0.999814	no
gene-TPM1	TPM1	TissueRD	TissueHS2	84.435	79.8745	-0.0801068	0.92475	0.999814	no
gene-SPP1	SPP1	TissueRD	TissueHS2	87.7012	79.842	-0.135448	0.86645	0.999814	no
gene-SYVN1	SYVN1	TissueRD	TissueHS2	88.0596	79.8259	-0.141625	0.8503	0.999814	no
gene-VSIR	VSIR	TissueRD	TissueHS2	47.9757	79.7086	0.732432	0.2999	0.999814	no
gene-BGN	BGN	TissueRD	TissueHS2	158.965	79.652	-0.996924	0.3355	0.999814	no
gene-CTSC	CTSC	TissueRD	TissueHS2	79.4749	79.6337	0.00288011	0.99725	0.999814	no
gene-RABAC1	RABAC1	TissueRD	TissueHS2	105.954	79.6121	-0.412376	0.54345	0.999814	no
gene-TXN2	TXN2	TissueRD	TissueHS2	73.5536	79.6003	0.113978	0.86735	0.999814	no
gene-VAMP1	VAMP1	TissueRD	TissueHS2	172.76	79.5881	-1.11814	0.38535	0.999814	no
gene-FIS1	FIS1	TissueRD	TissueHS2	95.0812	79.3849	-0.260295	0.70935	0.999814	no
gene-GTF3C6	GTF3C6	TissueRD	TissueHS2	41.9256	79.1467	0.916697	0.24435	0.999814	no
gene-CDK2AP1	CDK2AP1	TissueRD	TissueHS2	44.8303	79.1347	0.819838	0.2459	0.999814	no
gene-TNFAIP3	TNFAIP3	TissueRD	TissueHS2	55.5951	79.0942	0.508613	0.55865	0.999814	no
gene-NME4	NME4	TissueRD	TissueHS2	72.1345	78.9386	0.130042	0.86885	0.999814	no
gene-RALY	RALY	TissueRD	TissueHS2	65.3818	78.3152	0.260404	0.7359	0.999814	no
gene-CSF1R	CSF1R	TissueRD	TissueHS2	52.5777	78.1821	0.572387	0.429	0.999814	no
gene-ENPP2	ENPP2	TissueRD	TissueHS2	93.549	78.0524	-0.26128	0.72175	0.999814	no
gene-CLU	CLU	TissueRD	TissueHS2	117.279	77.9624	-0.589099	0.522	0.999814	no
gene-SOD1	SOD1	TissueRD	TissueHS2	97.2439	77.9374	-0.319291	0.63175	0.999814	no
gene-TRA2A	TRA2A	TissueRD	TissueHS2	158.52	77.9153	-1.02469	0.1312	0.999814	no
gene-HMGN1P36	HMGN1P36	TissueRD	TissueHS2	28.9324	77.6634	1.42455	0.3752	0.999814	no
gene-HNRNPA3	HNRNPA3	TissueRD	TissueHS2	94.2744	77.6435	-0.280002	0.7154	0.999814	no
gene-ILF3	ILF3	TissueRD	TissueHS2	105.877	77.5917	-0.44842	0.56535	0.999814	no
gene-USP32P1	USP32P1	TissueRD	TissueHS2	14.6294	77.5289	2.40586	0.1575	0.999814	no
gene-ATP5PD	ATP5PD	TissueRD	TissueHS2	77.3453	77.2301	-0.00215065	0.99805	0.999814	no
gene-HAMP	HAMP	TissueRD	TissueHS2	14.3926	77.1436	2.42221	0.36335	0.999814	no
gene-POLR2J	POLR2J	TissueRD	TissueHS2	69.2259	77.1248	0.155884	0.9089	0.999814	no
gene-SERPINB6	SERPINB6	TissueRD	TissueHS2	89.0596	76.9601	-0.210661	0.74715	0.999814	no
gene-CD3D	CD3D	TissueRD	TissueHS2	76.0207	76.953	0.0175838	0.9812	0.999814	no
gene-STAT2	STAT2	TissueRD	TissueHS2	110.708	76.9174	-0.525378	0.4658	0.999814	no
gene-ABHD17A	ABHD17A	TissueRD	TissueHS2	110.276	76.8529	-0.520947	0.4484	0.999814	no
gene-PRR5	PRR5	TissueRD	TissueHS2	41.1789	76.7042	0.897402	0.2443	0.999814	no
gene-ADIRF	ADIRF	TissueRD	TissueHS2	21.599	76.5874	1.82614	0.50715	0.999814	no
gene-CENPT	CENPT	TissueRD	TissueHS2	102.42	76.5276	-0.420442	0.63745	0.999814	no
gene-RER1	RER1	TissueRD	TissueHS2	69.2265	76.4531	0.143252	0.8484	0.999814	no
gene-TIA1	TIA1	TissueRD	TissueHS2	72.793	76.3126	0.0681221	0.9265	0.999814	no
gene-SYTL1	SYTL1	TissueRD	TissueHS2	118.398	76.0549	-0.638527	0.38215	0.999814	no
gene-MYL9	MYL9	TissueRD	TissueHS2	32.5801	75.8264	1.21871	0.2418	0.999814	no
gene-CAPN3	CAPN3	TissueRD	TissueHS2	56.5923	75.7523	0.420684	0.5658	0.999814	no
gene-FCRL2	FCRL2	TissueRD	TissueHS2	115.296	75.7235	-0.606527	0.44185	0.999814	no
gene-RNPS1	RNPS1	TissueRD	TissueHS2	75.4894	75.7188	0.00437739	0.9945	0.999814	no
gene-LMO2	LMO2	TissueRD	TissueHS2	61.5242	75.6255	0.297718	0.69135	0.999814	no
gene-HDAC1	HDAC1	TissueRD	TissueHS2	98.1497	75.623	-0.376158	0.56325	0.999814	no
gene-RGS2	RGS2	TissueRD	TissueHS2	65.7277	75.6127	0.202127	0.77815	0.999814	no
gene-ICAM1	ICAM1	TissueRD	TissueHS2	73.0155	75.6062	0.0503026	0.93505	0.999814	no
gene-VAMP5	VAMP5	TissueRD	TissueHS2	109.192	75.5486	-0.531393	0.49235	0.999814	no
gene-ISG20	ISG20	TissueRD	TissueHS2	104.33	75.5451	-0.465749	0.56335	0.999814	no
gene-NENF	NENF	TissueRD	TissueHS2	49.5855	75.5023	0.606601	0.4567	0.999814	no
gene-SH3GLB2	SH3GLB2	TissueRD	TissueHS2	111.824	75.4016	-0.568563	0.4272	0.999814	no
gene-EWSR1	EWSR1	TissueRD	TissueHS2	82.036	75.3923	-0.12184	0.86085	0.999814	no
gene-FLOT2	FLOT2	TissueRD	TissueHS2	114.756	75.3646	-0.606613	0.4097	0.999814	no
gene-ZNHIT1	ZNHIT1	TissueRD	TissueHS2	69.0001	75.2869	0.1258	0.87115	0.999814	no
gene-RGS19	RGS19	TissueRD	TissueHS2	52.4573	75.2724	0.520978	0.4633	0.999814	no
gene-SLA	SLA	TissueRD	TissueHS2	84.4161	75.2555	-0.165721	0.82505	0.999814	no
gene-PIN1	PIN1	TissueRD	TissueHS2	71.1609	75.246	0.0805313	0.9033	0.999814	no
gene-TNFRSF25	TNFRSF25	TissueRD	TissueHS2	99.8917	75.2224	-0.409203	0.64785	0.999814	no
gene-SRSF4	SRSF4	TissueRD	TissueHS2	101.133	75.2031	-0.427393	0.53215	0.999814	no
gene-ARRDC2	ARRDC2	TissueRD	TissueHS2	66.6288	75.1532	0.17369	0.7878	0.999814	no
gene-FCER2	FCER2	TissueRD	TissueHS2	119.159	75.1315	-0.665403	0.36315	0.999814	no
gene-SNHG3	SNHG3	TissueRD	TissueHS2	77.8827	75.0407	-0.0536296	0.93815	0.999814	no
gene-TMEM80	TMEM80	TissueRD	TissueHS2	62.3821	74.9884	0.265535	0.7585	0.999814	no
gene-SPG7	SPG7	TissueRD	TissueHS2	87.5021	74.5545	-0.231023	0.75995	0.999814	no
gene-RPS27P3	RPS27P3	TissueRD	TissueHS2	147.792	74.5498	-0.987291	0.3969	0.999814	no
gene-ELOVL5	ELOVL5	TissueRD	TissueHS2	63.0059	74.5335	0.242402	0.7056	0.999814	no
gene-FAAP20	FAAP20	TissueRD	TissueHS2	109.25	74.4996	-0.552327	0.55615	0.999814	no
gene-TMUB1	TMUB1	TissueRD	TissueHS2	70.842	74.4981	0.0726	0.92045	0.999814	no
gene-DDX3X	DDX3X	TissueRD	TissueHS2	64.2704	74.3162	0.209523	0.7856	0.999814	no
gene-GEMIN7	GEMIN7	TissueRD	TissueHS2	66.498	74.3088	0.160222	0.83835	0.999814	no
gene-ITM2C	ITM2C	TissueRD	TissueHS2	49.3845	74.2949	0.589206	0.4207	0.999814	no
gene-FAM193B	FAM193B	TissueRD	TissueHS2	99.6819	74.2591	-0.424764	0.59715	0.999814	no
gene-RPS26	RPS26	TissueRD	TissueHS2	739.833	74.1467	-3.31874	0.01395	0.999814	no
gene-LAMTOR1	LAMTOR1	TissueRD	TissueHS2	87.193	74.1187	-0.234374	0.9001	0.999814	no
gene-PLCB2	PLCB2	TissueRD	TissueHS2	97.4672	74.0511	-0.396395	0.57215	0.999814	no
gene-TMED10	TMED10	TissueRD	TissueHS2	67.7316	73.8611	0.124985	0.87045	0.999814	no
gene-PLA2G2D	PLA2G2D	TissueRD	TissueHS2	90.9719	73.8596	-0.300636	0.66535	0.999814	no
gene-YPEL5	YPEL5	TissueRD	TissueHS2	87.254	73.8067	-0.241469	0.7077	0.999814	no
gene-RBM4	RBM4	TissueRD	TissueHS2	52.6013	73.6748	0.486074	0.77955	0.999814	no
gene-NAPA	NAPA	TissueRD	TissueHS2	111.437	73.5917	-0.598616	0.41195	0.999814	no
gene-JAML	JAML	TissueRD	TissueHS2	80.3761	73.5898	-0.127261	0.86865	0.999814	no
gene-IGFLR1	IGFLR1	TissueRD	TissueHS2	87.5598	73.5405	-0.251729	0.83975	0.999814	no
gene-SUMF2	SUMF2	TissueRD	TissueHS2	89.4059	73.4922	-0.282778	0.69205	0.999814	no
gene-NBEAL2	NBEAL2	TissueRD	TissueHS2	50.0846	73.3518	0.550467	0.5486	0.999814	no
gene-TRAM1	TRAM1	TissueRD	TissueHS2	83.6316	73.3441	-0.189367	0.80035	0.999814	no
gene-DUSP5	DUSP5	TissueRD	TissueHS2	37.2326	73.3071	0.977384	0.18055	0.999814	no
gene-EIF3G	EIF3G	TissueRD	TissueHS2	107.666	73.1448	-0.557742	0.76175	0.999814	no
gene-BCL3	BCL3	TissueRD	TissueHS2	59.4995	72.9249	0.293534	0.66275	0.999814	no
gene-SDCBP	SDCBP	TissueRD	TissueHS2	86.0468	72.8434	-0.240324	0.74205	0.999814	no
gene-TRIB2	TRIB2	TissueRD	TissueHS2	82.2876	72.8414	-0.175917	0.81115	0.999814	no
gene-C7	C7	TissueRD	TissueHS2	40.7691	72.82	0.836859	0.20815	0.999814	no
gene-LMF2	LMF2	TissueRD	TissueHS2	78.1576	72.7535	-0.10337	0.88065	0.999814	no
gene-ARIH2	ARIH2	TissueRD	TissueHS2	69.1361	72.7332	0.0731753	0.922	0.999814	no
gene-TGFB1	TGFB1	TissueRD	TissueHS2	99.2225	72.6708	-0.449293	0.56115	0.999814	no
gene-TXN	TXN	TissueRD	TissueHS2	66.0216	72.6593	0.138209	0.8485	0.999814	no
gene-CDK10	CDK10	TissueRD	TissueHS2	94.2601	72.5177	-0.378314	0.61355	0.999814	no
gene-CCND3	CCND3	TissueRD	TissueHS2	124.014	72.4393	-0.775661	0.2773	0.999814	no
gene-RPL39P34	RPL39P34	TissueRD	TissueHS2	17.4302	72.4158	2.05472	0.404	0.999814	no
gene-ITPA	ITPA	TissueRD	TissueHS2	76.8306	72.1817	-0.0900469	0.90355	0.999814	no
gene-SMPDL3A	SMPDL3A	TissueRD	TissueHS2	30.2281	72.1081	1.25427	0.0839	0.999814	no
gene-COPZ1	COPZ1	TissueRD	TissueHS2	60.9885	72.0903	0.241268	0.74435	0.999814	no
gene-LIPA	LIPA	TissueRD	TissueHS2	106.467	72.0813	-0.562712	0.47835	0.999814	no
gene-TUBA1A	TUBA1A	TissueRD	TissueHS2	43.2291	72.0548	0.737091	0.28475	0.999814	no
gene-ZMIZ2	ZMIZ2	TissueRD	TissueHS2	64.5856	72.0303	0.15739	0.8221	0.999814	no
gene-PSMA1	PSMA1	TissueRD	TissueHS2	103.548	72.0011	-0.524204	0.4115	0.999814	no
gene-RPN2	RPN2	TissueRD	TissueHS2	78.0965	71.9876	-0.11751	0.8688	0.999814	no
gene-DCN	DCN	TissueRD	TissueHS2	22.696	71.9852	1.66526	0.0837	0.999814	no
gene-IFNGR1	IFNGR1	TissueRD	TissueHS2	68.4041	71.89	0.0717087	0.91795	0.999814	no
gene-RAB24	RAB24	TissueRD	TissueHS2	52.5186	71.8698	0.452558	0.483	0.999814	no
gene-G0S2	G0S2	TissueRD	TissueHS2	54.3729	71.7621	0.400334	0.6733	0.999814	no
gene-COMMD4	COMMD4	TissueRD	TissueHS2	68.578	71.761	0.065454	0.93715	0.999814	no
gene-MPV17	MPV17	TissueRD	TissueHS2	81.8494	71.6452	-0.192102	0.77915	0.999814	no
gene-HMGN4	HMGN4	TissueRD	TissueHS2	74.6611	71.5866	-0.060666	0.9285	0.999814	no
gene-ARHGAP30	ARHGAP30	TissueRD	TissueHS2	85.7721	71.5554	-0.261449	0.71815	0.999814	no
gene-ZRANB2	ZRANB2	TissueRD	TissueHS2	81.2627	71.5387	-0.183869	0.7997	0.999814	no
gene-PGLS	PGLS	TissueRD	TissueHS2	81.7832	71.5182	-0.193494	0.82995	0.999814	no
gene-COX17	COX17	TissueRD	TissueHS2	87.5469	71.482	-0.292476	0.72135	0.999814	no
gene-APLP2	APLP2	TissueRD	TissueHS2	92.5017	71.2273	-0.377049	0.5999	0.999814	no
gene-MFGE8	MFGE8	TissueRD	TissueHS2	50.32	71.1594	0.499922	0.49065	0.999814	no
gene-ICAM2	ICAM2	TissueRD	TissueHS2	51.1744	71.121	0.474853	0.5079	0.999814	no
gene-LUC7L	LUC7L	TissueRD	TissueHS2	96.5776	71.0654	-0.442542	0.5057	0.999814	no
gene-ACTR2	ACTR2	TissueRD	TissueHS2	70.2079	71.0375	0.0169463	0.9806	0.999814	no
gene-SH2B1	SH2B1	TissueRD	TissueHS2	84.8277	71.0288	-0.256132	0.68685	0.999814	no
gene-EIF1B	EIF1B	TissueRD	TissueHS2	44.5192	70.9058	0.671475	0.3471	0.999814	no
gene-HDGF	HDGF	TissueRD	TissueHS2	81.3071	70.8408	-0.198801	0.7821	0.999814	no
gene-CDIPT	CDIPT	TissueRD	TissueHS2	49.5542	70.831	0.515374	0.4749	0.999814	no
gene-RBM6	RBM6	TissueRD	TissueHS2	92.6362	70.8296	-0.387224	0.58495	0.999814	no
gene-SAT2	SAT2	TissueRD	TissueHS2	62.9197	70.7745	0.169716	0.86485	0.999814	no
gene-PNKD	PNKD	TissueRD	TissueHS2	56.3502	70.7458	0.328223	0.8218	0.999814	no
gene-CLPTM1L	CLPTM1L	TissueRD	TissueHS2	66.243	70.7187	0.0943235	0.8831	0.999814	no
gene-EIF2S3	EIF2S3	TissueRD	TissueHS2	96.974	70.6806	-0.456285	0.5131	0.999814	no
gene-SIVA1	SIVA1	TissueRD	TissueHS2	82.0115	70.6182	-0.215786	0.9261	0.999814	no
gene-NDUFS8	NDUFS8	TissueRD	TissueHS2	41.9581	70.6102	0.750927	0.38095	0.999814	no
gene-ABTB1	ABTB1	TissueRD	TissueHS2	96.6729	70.595	-0.453545	0.5109	0.999814	no
gene-SF3A2	SF3A2	TissueRD	TissueHS2	92.177	70.4479	-0.38785	0.5955	0.999814	no
gene-SLAMF7	SLAMF7	TissueRD	TissueHS2	75.5777	70.416	-0.102057	0.89675	0.999814	no
gene-NFKB2	NFKB2	TissueRD	TissueHS2	52.3025	70.4021	0.428738	0.5439	0.999814	no
gene-PTP4A2	PTP4A2	TissueRD	TissueHS2	74.4058	70.3235	-0.081408	0.90475	0.999814	no
gene-C16orf58	C16orf58	TissueRD	TissueHS2	49.4376	70.2683	0.507265	0.4665	0.999814	no
gene-MAFB	MAFB	TissueRD	TissueHS2	40.3524	70.2464	0.799767	0.23205	0.999814	no
gene-NXF1	NXF1	TissueRD	TissueHS2	78.7183	70.1207	-0.166858	0.8063	0.999814	no
gene-ARID5A	ARID5A	TissueRD	TissueHS2	71.3785	69.955	-0.0290616	0.96805	0.999814	no
gene-IMPDH1	IMPDH1	TissueRD	TissueHS2	50.9299	69.8938	0.456652	0.52435	0.999814	no
gene-PTBP1	PTBP1	TissueRD	TissueHS2	87.5732	69.8242	-0.326763	0.62705	0.999814	no
gene-TAZ	TAZ	TissueRD	TissueHS2	90.3962	69.7324	-0.374434	0.85775	0.999814	no
gene-IST1	IST1	TissueRD	TissueHS2	74.0708	69.6356	-0.0890787	0.90135	0.999814	no
gene-OSTC	OSTC	TissueRD	TissueHS2	95.1421	69.5872	-0.451261	0.52965	0.999814	no
gene-LAP3	LAP3	TissueRD	TissueHS2	47.3249	69.5333	0.555105	0.4594	0.999814	no
gene-NKG7	NKG7	TissueRD	TissueHS2	86.4292	69.2547	-0.319607	0.65135	0.999814	no
gene-MT1F	MT1F	TissueRD	TissueHS2	38.9364	69.2194	0.830057	0.4946	0.999814	no
gene-COQ4	COQ4	TissueRD	TissueHS2	69.2171	69.1752	-0.000874937	0.99905	0.999814	no
gene-ICAM3	ICAM3	TissueRD	TissueHS2	50.4699	69.1359	0.454012	0.54255	0.999814	no
gene-TYK2	TYK2	TissueRD	TissueHS2	63.7536	69.1122	0.116433	0.8683	0.999814	no
gene-SPARC	SPARC	TissueRD	TissueHS2	110.615	69.0968	-0.678857	0.39795	0.999814	no
gene-PHYKPL	PHYKPL	TissueRD	TissueHS2	64.1233	69.0703	0.107218	0.93115	0.999814	no
gene-CMTM3	CMTM3	TissueRD	TissueHS2	63.9597	69.0269	0.109995	0.8747	0.999814	no
gene-AKR1A1	AKR1A1	TissueRD	TissueHS2	68.6822	69.0023	0.00670899	0.9922	0.999814	no
gene-AP3S1	AP3S1	TissueRD	TissueHS2	67.8021	68.9379	0.0239679	0.97655	0.999814	no
gene-NUCB1	NUCB1	TissueRD	TissueHS2	63.6509	68.9104	0.114541	0.87445	0.999814	no
gene-SHFL	SHFL	TissueRD	TissueHS2	90.3413	68.8914	-0.391062	0.74455	0.999814	no
gene-PARP10	PARP10	TissueRD	TissueHS2	86.9539	68.7018	-0.339902	0.6629	0.999814	no
gene-VNN2	VNN2	TissueRD	TissueHS2	51.7936	68.586	0.405141	0.593	0.999814	no
gene-LITAF	LITAF	TissueRD	TissueHS2	74.8369	68.5397	-0.12681	0.85315	0.999814	no
gene-FCRL1	FCRL1	TissueRD	TissueHS2	87.3	68.5315	-0.349215	0.6414	0.999814	no
gene-KAT2A	KAT2A	TissueRD	TissueHS2	67.5576	68.5272	0.0205593	0.9734	0.999814	no
gene-PLP2	PLP2	TissueRD	TissueHS2	75.2255	68.4606	-0.135948	0.85615	0.999814	no
gene-SIGLEC10	SIGLEC10	TissueRD	TissueHS2	34.0983	68.2692	1.00154	0.21045	0.999814	no
gene-RPS28P7	RPS28P7	TissueRD	TissueHS2	142.559	68.2678	-1.06229	0.26615	0.999814	no
gene-TAF1C	TAF1C	TissueRD	TissueHS2	75.8749	68.1445	-0.155026	0.8329	0.999814	no
gene-ADA2	ADA2	TissueRD	TissueHS2	65.1962	68.1061	0.0629967	0.9295	0.999814	no
gene-FSCN1	FSCN1	TissueRD	TissueHS2	48.916	68.0604	0.47651	0.58335	0.999814	no
gene-GTF3A	GTF3A	TissueRD	TissueHS2	87.5693	68.008	-0.36472	0.6677	0.999814	no
gene-UBA1	UBA1	TissueRD	TissueHS2	77.2654	67.9789	-0.184735	0.818	0.999814	no
gene-NME1	NME1	TissueRD	TissueHS2	49.7113	67.9136	0.450129	0.81095	0.999814	no
gene-TNIP1	TNIP1	TissueRD	TissueHS2	49.7804	67.9105	0.448056	0.58455	0.999814	no
gene-DBNL	DBNL	TissueRD	TissueHS2	89.1106	67.8068	-0.394166	0.65795	0.999814	no
gene-SLC9A3R1	SLC9A3R1	TissueRD	TissueHS2	84.5607	67.7235	-0.320331	0.7426	0.999814	no
gene-ANO9	ANO9	TissueRD	TissueHS2	95.6837	67.6712	-0.499731	0.50595	0.999814	no
gene-P2RX5	P2RX5	TissueRD	TissueHS2	79.7484	67.5485	-0.23953	0.81925	0.999814	no
gene-HSPA5	HSPA5	TissueRD	TissueHS2	61.064	67.5116	0.144812	0.84145	0.999814	no
gene-NDUFAB1	NDUFAB1	TissueRD	TissueHS2	38.0348	67.4405	0.826295	0.31365	0.999814	no
gene-SNRPC	SNRPC	TissueRD	TissueHS2	66.4589	67.2629	0.0173485	0.98075	0.999814	no
gene-LAMTOR2	LAMTOR2	TissueRD	TissueHS2	45.3127	67.1888	0.568304	0.5387	0.999814	no
gene-INAFM1	INAFM1	TissueRD	TissueHS2	59.1979	67.1581	0.182015	0.8453	0.999814	no
gene-ERGIC3	ERGIC3	TissueRD	TissueHS2	66.6618	67.1176	0.00983284	0.9881	0.999814	no
gene-ELOB	ELOB	TissueRD	TissueHS2	84.5958	67.0002	-0.336421	0.6802	0.999814	no
gene-YBX3	YBX3	TissueRD	TissueHS2	75.8063	66.929	-0.179687	0.8069	0.999814	no
gene-CAPS	CAPS	TissueRD	TissueHS2	86.4505	66.9188	-0.369463	0.74135	0.999814	no
gene-DEF8	DEF8	TissueRD	TissueHS2	68.7263	66.815	-0.0406903	0.95145	0.999814	no
gene-SDF4	SDF4	TissueRD	TissueHS2	52.4693	66.8096	0.348583	0.62415	0.999814	no
gene-DRAP1	DRAP1	TissueRD	TissueHS2	87.3789	66.7862	-0.387735	0.56695	0.999814	no
gene-PDIA6	PDIA6	TissueRD	TissueHS2	77.8117	66.5879	-0.224728	0.76715	0.999814	no
gene-SLIRP	SLIRP	TissueRD	TissueHS2	40.6426	66.5809	0.712118	0.57075	0.999814	no
gene-EIF4B	EIF4B	TissueRD	TissueHS2	98.2544	66.4761	-0.563687	0.4353	0.999814	no
gene-ZNF83	ZNF83	TissueRD	TissueHS2	64.446	66.4756	0.0447342	0.95525	0.999814	no
gene-DOK3	DOK3	TissueRD	TissueHS2	79.9449	66.409	-0.267629	0.7218	0.999814	no
gene-LSM10	LSM10	TissueRD	TissueHS2	65.3728	66.3457	0.0213135	0.9743	0.999814	no
gene-ATP6AP1	ATP6AP1	TissueRD	TissueHS2	71.4199	66.3407	-0.106433	0.87735	0.999814	no
gene-SEC11A	SEC11A	TissueRD	TissueHS2	78.9571	66.198	-0.254281	0.7192	0.999814	no
gene-SNHG7	SNHG7	TissueRD	TissueHS2	75.7999	66.1565	-0.196311	0.8037	0.999814	no
gene-ATG16L2	ATG16L2	TissueRD	TissueHS2	75.3108	66.127	-0.187617	0.8624	0.999814	no
gene-TRIB1	TRIB1	TissueRD	TissueHS2	35.6319	66.1234	0.891992	0.2066	0.999814	no
gene-ECHDC2	ECHDC2	TissueRD	TissueHS2	50.0344	66.1156	0.402072	0.59705	0.999814	no
gene-HLA-DQA1	HLA-DQA1	TissueRD	TissueHS2	110.251	66.1136	-0.737778	0.20855	0.999814	no
gene-CTDSP1	CTDSP1	TissueRD	TissueHS2	77.9132	66.1099	-0.237001	0.7158	0.999814	no
gene-UBXN11	UBXN11	TissueRD	TissueHS2	61.438	66.093	0.105367	0.9496	0.999814	no
gene-RNASE6	RNASE6	TissueRD	TissueHS2	53.2359	66.0006	0.310081	0.7832	0.999814	no
gene-POLR1D	POLR1D	TissueRD	TissueHS2	92.3491	65.9996	-0.48464	0.62835	0.999814	no
gene-NCF1C	NCF1C	TissueRD	TissueHS2	72.6823	65.9769	-0.139642	0.8402	0.999814	no
gene-TNFRSF4	TNFRSF4	TissueRD	TissueHS2	74.9711	65.9416	-0.185146	0.82455	0.999814	no
gene-CTDNEP1	CTDNEP1	TissueRD	TissueHS2	55.8156	65.8139	0.237725	0.7099	0.999814	no
gene-PDE7A	PDE7A	TissueRD	TissueHS2	85.8779	65.7361	-0.385601	0.6193	0.999814	no
gene-LGALS3	LGALS3	TissueRD	TissueHS2	41.2056	65.6934	0.672909	0.402	0.999814	no
gene-MSL1	MSL1	TissueRD	TissueHS2	60.3308	65.6869	0.122711	0.8577	0.999814	no
gene-MS4A7	MS4A7	TissueRD	TissueHS2	47.5567	65.6048	0.464153	0.5248	0.999814	no
gene-CDK9	CDK9	TissueRD	TissueHS2	58.9913	65.582	0.152799	0.8137	0.999814	no
gene-EHD1	EHD1	TissueRD	TissueHS2	61.2557	65.5697	0.0981845	0.88095	0.999814	no
gene-BATF	BATF	TissueRD	TissueHS2	60.2046	65.5305	0.122293	0.8698	0.999814	no
gene-H3-3A	H3-3A	TissueRD	TissueHS2	31.776	65.529	1.04419	0.10745	0.999814	no
gene-DGUOK	DGUOK	TissueRD	TissueHS2	85.4867	65.474	-0.384778	0.66115	0.999814	no
gene-WDR45	WDR45	TissueRD	TissueHS2	62.373	65.4379	0.0692041	0.91295	0.999814	no
gene-FAM49B	FAM49B	TissueRD	TissueHS2	68.5051	65.4234	-0.0664052	0.92165	0.999814	no
gene-SNHG9	SNHG9	TissueRD	TissueHS2	97.4876	65.3875	-0.576203	0.64285	0.999814	no
gene-AP2M1	AP2M1	TissueRD	TissueHS2	81.1178	65.3802	-0.311163	0.64505	0.999814	no
gene-COA3	COA3	TissueRD	TissueHS2	94.085	65.3763	-0.525197	0.46295	0.999814	no
gene-MAF1	MAF1	TissueRD	TissueHS2	57.8828	65.3183	0.174354	0.82945	0.999814	no
gene-RNASE1	RNASE1	TissueRD	TissueHS2	39.6965	65.2464	0.716887	0.6135	0.999814	no
gene-NCOA4	NCOA4	TissueRD	TissueHS2	40.5971	65.2205	0.68395	0.3189	0.999814	no
gene-COMMD3	COMMD3	TissueRD	TissueHS2	81.0384	65.1034	-0.315873	0.80075	0.999814	no
gene-NDUFB9	NDUFB9	TissueRD	TissueHS2	55.3992	65.0838	0.232433	0.86815	0.999814	no
gene-NPLOC4	NPLOC4	TissueRD	TissueHS2	77.2692	65.0345	-0.248688	0.7009	0.999814	no
gene-EBLN3P	EBLN3P	TissueRD	TissueHS2	60.2367	64.9814	0.109385	0.8788	0.999814	no
gene-ITGAX	ITGAX	TissueRD	TissueHS2	63.4799	64.9147	0.0322468	0.9639	0.999814	no
gene-B3GAT3	B3GAT3	TissueRD	TissueHS2	78.2011	64.8692	-0.269655	0.7013	0.999814	no
gene-SLC17A9	SLC17A9	TissueRD	TissueHS2	65.4179	64.8616	-0.0123207	0.98345	0.999814	no
gene-RAB1A	RAB1A	TissueRD	TissueHS2	69.2501	64.8063	-0.0956832	0.89205	0.999814	no
gene-HLA-B	HLA-B	TissueRD	TissueHS2	38.3748	64.8019	0.755876	0.39125	0.999814	no
gene-IFFO1	IFFO1	TissueRD	TissueHS2	58.4596	64.7716	0.147922	0.8332	0.999814	no
gene-STK17B	STK17B	TissueRD	TissueHS2	43.598	64.6337	0.568025	0.4559	0.999814	no
gene-AP2S1	AP2S1	TissueRD	TissueHS2	152.124	64.5976	-1.23569	0.13975	0.999814	no
gene-CD7	CD7	TissueRD	TissueHS2	116.816	64.5874	-0.854909	0.38615	0.999814	no
gene-EZR	EZR	TissueRD	TissueHS2	100.897	64.5003	-0.645504	0.3724	0.999814	no
gene-MRPL20	MRPL20	TissueRD	TissueHS2	83.4348	64.485	-0.371685	0.6574	0.999814	no
gene-EIF4EBP3	EIF4EBP3	TissueRD	TissueHS2	63.0156	64.4719	0.0329619	0.9853	0.999814	no
gene-CSDE1	CSDE1	TissueRD	TissueHS2	76.5027	64.3224	-0.250188	0.72765	0.999814	no
gene-PLAC8	PLAC8	TissueRD	TissueHS2	37.0475	64.3044	0.795541	0.34015	0.999814	no
gene-DENND4B	DENND4B	TissueRD	TissueHS2	64.6151	64.2051	-0.0091841	0.991	0.999814	no
gene-LMAN2	LMAN2	TissueRD	TissueHS2	63.6474	63.9576	0.00701455	0.9908	0.999814	no
gene-SRRM2	SRRM2	TissueRD	TissueHS2	88.2361	63.8703	-0.466225	0.5784	0.999814	no
gene-GANAB	GANAB	TissueRD	TissueHS2	57.8697	63.8502	0.141882	0.84	0.999814	no
gene-MAP11	MAP11	TissueRD	TissueHS2	60.3006	63.7791	0.0809114	0.9013	0.999814	no
gene-SFXN4	SFXN4	TissueRD	TissueHS2	32.5319	63.7743	0.971119	0.193	0.999814	no
gene-UBE2V1	UBE2V1	TissueRD	TissueHS2	61.6262	63.7528	0.0489454	0.95	0.999814	no
gene-ERP29	ERP29	TissueRD	TissueHS2	105.691	63.7378	-0.729638	0.32455	0.999814	no
gene-MPC1	MPC1	TissueRD	TissueHS2	62.9743	63.6972	0.0164678	0.98365	0.999814	no
gene-VKORC1	VKORC1	TissueRD	TissueHS2	43.6068	63.6859	0.546423	0.48495	0.999814	no
gene-DCTD	DCTD	TissueRD	TissueHS2	52.7532	63.6741	0.271447	0.68965	0.999814	no
gene-GHITM	GHITM	TissueRD	TissueHS2	45.9609	63.6577	0.469929	0.45425	0.999814	no
gene-PTOV1-AS2	PTOV1-AS2	TissueRD	TissueHS2	89.796	63.6149	-0.497285	0.6604	0.999814	no
gene-SAMSN1	SAMSN1	TissueRD	TissueHS2	59.7143	63.6019	0.0909939	0.89845	0.999814	no
gene-BRAT1	BRAT1	TissueRD	TissueHS2	63.3632	63.5802	0.00493188	0.9949	0.999814	no
gene-NDUFB5	NDUFB5	TissueRD	TissueHS2	57.4072	63.5648	0.146998	0.8491	0.999814	no
gene-CDC25B	CDC25B	TissueRD	TissueHS2	90.937	63.5248	-0.517547	0.45895	0.999814	no
gene-CCM2	CCM2	TissueRD	TissueHS2	68.7254	63.4844	-0.11444	0.8647	0.999814	no
gene-PPA1	PPA1	TissueRD	TissueHS2	59.7951	63.4071	0.0846176	0.9078	0.999814	no
gene-NAP1L1	NAP1L1	TissueRD	TissueHS2	70.2096	63.3977	-0.147239	0.8332	0.999814	no
gene-MRPL54	MRPL54	TissueRD	TissueHS2	51.9575	63.3729	0.286533	0.745	0.999814	no
gene-TENT5C	TENT5C	TissueRD	TissueHS2	50.0113	63.3729	0.341613	0.7236	0.999814	no
gene-ENTPD6	ENTPD6	TissueRD	TissueHS2	59.533	63.3452	0.0895458	0.89925	0.999814	no
gene-GRN	GRN	TissueRD	TissueHS2	87.2084	63.3251	-0.461689	0.5028	0.999814	no
gene-BTN3A1	BTN3A1	TissueRD	TissueHS2	88.751	63.2985	-0.487591	0.5057	0.999814	no
gene-ACTR1B	ACTR1B	TissueRD	TissueHS2	43.1728	63.2645	0.551276	0.43385	0.999814	no
gene-U2AF1L4	U2AF1L4	TissueRD	TissueHS2	61.1794	63.2507	0.048035	0.95235	0.999814	no
gene-PPP1CA	PPP1CA	TissueRD	TissueHS2	104.676	63.1994	-0.727944	0.5283	0.999814	no
gene-SRSF9	SRSF9	TissueRD	TissueHS2	88.3086	63.1858	-0.482954	0.60755	0.999814	no
gene-MANF	MANF	TissueRD	TissueHS2	75.0794	63.184	-0.248859	0.72825	0.999814	no
gene-SDF2L1	SDF2L1	TissueRD	TissueHS2	42.0334	63.0177	0.584221	0.49585	0.999814	no
gene-PSMB5	PSMB5	TissueRD	TissueHS2	28.5187	62.9713	1.14279	0.1912	0.999814	no
gene-EIF3E	EIF3E	TissueRD	TissueHS2	88.6859	62.971	-0.494016	0.44585	0.999814	no
gene-EGLN2	EGLN2	TissueRD	TissueHS2	52.0908	62.9319	0.272762	0.78755	0.999814	no
gene-RPL18AP3	RPL18AP3	TissueRD	TissueHS2	66.2623	62.9293	-0.0744554	0.96965	0.999814	no
gene-RPS12P22	RPS12P22	TissueRD	TissueHS2	43.6228	62.8838	0.527605	0.59255	0.999814	no
gene-U2AF2	U2AF2	TissueRD	TissueHS2	93.3911	62.8359	-0.571697	0.3891	0.999814	no
gene-TRAF5	TRAF5	TissueRD	TissueHS2	61.6346	62.8322	0.0277647	0.96625	0.999814	no
gene-RSRC2	RSRC2	TissueRD	TissueHS2	73.1158	62.8288	-0.218759	0.7349	0.999814	no
gene-CHCHD5	CHCHD5	TissueRD	TissueHS2	31.9077	62.8009	0.976883	0.50665	0.999814	no
gene-MYD88	MYD88	TissueRD	TissueHS2	37.6491	62.7671	0.737394	0.2922	0.999814	no
gene-TIMP3	TIMP3	TissueRD	TissueHS2	45.7344	62.741	0.456128	0.58855	0.999814	no
gene-MAP3K11	MAP3K11	TissueRD	TissueHS2	39.4651	62.7278	0.668529	0.36235	0.999814	no
gene-SLC44A2	SLC44A2	TissueRD	TissueHS2	81.9043	62.681	-0.385912	0.59475	0.999814	no
gene-PSMA6	PSMA6	TissueRD	TissueHS2	59.3206	62.6614	0.0790438	0.90775	0.999814	no
gene-PLEKHJ1	PLEKHJ1	TissueRD	TissueHS2	63.4424	62.6277	-0.0186473	0.9866	0.999814	no
gene-TRPC4AP	TRPC4AP	TissueRD	TissueHS2	66.4609	62.5402	-0.0877218	0.90745	0.999814	no
gene-TOR3A	TOR3A	TissueRD	TissueHS2	43.5695	62.4612	0.519641	0.4463	0.999814	no
gene-ANAPC16	ANAPC16	TissueRD	TissueHS2	71.1624	62.4315	-0.188839	0.79725	0.999814	no
gene-PIM1	PIM1	TissueRD	TissueHS2	64.2935	62.3829	-0.0435227	0.9484	0.999814	no
gene-HMGA1	HMGA1	TissueRD	TissueHS2	93.8357	62.352	-0.589702	0.416	0.999814	no
gene-SLC12A9	SLC12A9	TissueRD	TissueHS2	74.508	62.3408	-0.257218	0.7509	0.999814	no
gene-SEC13	SEC13	TissueRD	TissueHS2	40.9871	62.316	0.604433	0.3994	0.999814	no
gene-HM13	HM13	TissueRD	TissueHS2	68.35	62.2991	-0.133732	0.8541	0.999814	no
gene-ATP5PF	ATP5PF	TissueRD	TissueHS2	39.2265	62.1942	0.664949	0.62275	0.999814	no
gene-POLR2G	POLR2G	TissueRD	TissueHS2	59.6433	62.1426	0.0592221	0.9442	0.999814	no
gene-MAX	MAX	TissueRD	TissueHS2	79.2185	62.1123	-0.350958	0.69505	0.999814	no
gene-PSMD13	PSMD13	TissueRD	TissueHS2	68.8184	62.0652	-0.149009	0.81705	0.999814	no
gene-POLR2E	POLR2E	TissueRD	TissueHS2	66.0106	62.0397	-0.0895058	0.96715	0.999814	no
gene-CASP1	CASP1	TissueRD	TissueHS2	47.6542	62.0269	0.380291	0.64745	0.999814	no
gene-ARAP1	ARAP1	TissueRD	TissueHS2	36.5941	62.022	0.761168	0.33555	0.999814	no
gene-TESC	TESC	TissueRD	TissueHS2	38.0178	62.0219	0.706103	0.48635	0.999814	no
gene-CCS	CCS	TissueRD	TissueHS2	82.6567	62.0027	-0.414801	0.60305	0.999814	no
gene-CLTB	CLTB	TissueRD	TissueHS2	48.7011	61.9966	0.348234	0.82245	0.999814	no
gene-SIRT7	SIRT7	TissueRD	TissueHS2	66.4937	61.9069	-0.103118	0.87255	0.999814	no
gene-TNFRSF1B	TNFRSF1B	TissueRD	TissueHS2	48.3936	61.7853	0.352448	0.58445	0.999814	no
gene-TRADD	TRADD	TissueRD	TissueHS2	61.4639	61.76	0.00693191	0.99265	0.999814	no
gene-SLC25A29	SLC25A29	TissueRD	TissueHS2	36.0872	61.695	0.773664	0.4795	0.999814	no
gene-ASAH1	ASAH1	TissueRD	TissueHS2	81.409	61.6239	-0.401699	0.53185	0.999814	no
gene-AQP1	AQP1	TissueRD	TissueHS2	41.7752	61.5936	0.560133	0.44575	0.999814	no
gene-C3	C3	TissueRD	TissueHS2	27.7795	61.3543	1.14314	0.14875	0.999814	no
gene-SGK1	SGK1	TissueRD	TissueHS2	71.5486	61.277	-0.223579	0.75915	0.999814	no
gene-TSPAN4	TSPAN4	TissueRD	TissueHS2	42.6155	61.2661	0.523709	0.526	0.999814	no
gene-UBXN1	UBXN1	TissueRD	TissueHS2	79.0032	61.247	-0.367272	0.63835	0.999814	no
gene-DEDD2	DEDD2	TissueRD	TissueHS2	48.752	61.2422	0.329064	0.6406	0.999814	no
gene-ZC3H11A	ZC3H11A	TissueRD	TissueHS2	65.3818	61.2288	-0.0946772	0.90045	0.999814	no
gene-DCAF8	DCAF8	TissueRD	TissueHS2	71.1113	61.1793	-0.217036	0.7275	0.999814	no
gene-ARHGAP25	ARHGAP25	TissueRD	TissueHS2	74.3341	61.1542	-0.281572	0.6921	0.999814	no
gene-ADD1	ADD1	TissueRD	TissueHS2	49.8306	61.14	0.295084	0.6713	0.999814	no
gene-TNFSF10	TNFSF10	TissueRD	TissueHS2	27.8896	61.1014	1.13148	0.1177	0.999814	no
gene-SNRPG	SNRPG	TissueRD	TissueHS2	47.9766	61.0677	0.348078	0.7184	0.999814	no
gene-NDUFA7	NDUFA7	TissueRD	TissueHS2	39.8397	61.0419	0.615592	0.49945	0.999814	no
gene-TALDO1	TALDO1	TissueRD	TissueHS2	35.9824	60.9553	0.760462	0.27965	0.999814	no
gene-HNRNPAB	HNRNPAB	TissueRD	TissueHS2	83.832	60.8805	-0.461521	0.7092	0.999814	no
gene-BCL2A1	BCL2A1	TissueRD	TissueHS2	55.7711	60.8763	0.126364	0.8689	0.999814	no
gene-PDCD4	PDCD4	TissueRD	TissueHS2	81.7785	60.7882	-0.42793	0.53315	0.999814	no
gene-PRKCSH	PRKCSH	TissueRD	TissueHS2	85.5594	60.7803	-0.493323	0.46575	0.999814	no
gene-ZFAND6	ZFAND6	TissueRD	TissueHS2	123.91	60.7332	-1.02874	0.1234	0.999814	no
gene-FBXW5	FBXW5	TissueRD	TissueHS2	61.6049	60.6826	-0.0217632	0.97525	0.999814	no
gene-TTC14	TTC14	TissueRD	TissueHS2	59.7163	60.6781	0.0230502	0.9744	0.999814	no
gene-MAP1LC3B	MAP1LC3B	TissueRD	TissueHS2	53.0902	60.6713	0.192568	0.7586	0.999814	no
gene-PSMG3	PSMG3	TissueRD	TissueHS2	83.358	60.6535	-0.458731	0.58645	0.999814	no
gene-XPO1	XPO1	TissueRD	TissueHS2	59.1965	60.6433	0.0348358	0.95975	0.999814	no
gene-LCP2	LCP2	TissueRD	TissueHS2	50.9606	60.6211	0.250436	0.7213	0.999814	no
gene-SLC38A10	SLC38A10	TissueRD	TissueHS2	64.6804	60.6185	-0.0935705	0.90105	0.999814	no
gene-NHP2	NHP2	TissueRD	TissueHS2	44.5864	60.6083	0.442911	0.6577	0.999814	no
gene-RNF149	RNF149	TissueRD	TissueHS2	94.4444	60.5844	-0.640517	0.3743	0.999814	no
gene-SLC25A28	SLC25A28	TissueRD	TissueHS2	92.5624	60.5715	-0.611787	0.3906	0.999814	no
gene-CCNC	CCNC	TissueRD	TissueHS2	67.4781	60.4287	-0.159185	0.9369	0.999814	no
gene-HOTAIRM1	HOTAIRM1	TissueRD	TissueHS2	42.064	60.3629	0.521077	0.5224	0.999814	no
gene-RPPH1	RPPH1	TissueRD	TissueHS2	186.056	60.3129	-1.6252	0.1114	0.999814	no
gene-WIPF1	WIPF1	TissueRD	TissueHS2	77.812	60.1118	-0.372346	0.59605	0.999814	no
gene-MAN2C1	MAN2C1	TissueRD	TissueHS2	59.4231	60.1078	0.0165273	0.9844	0.999814	no
gene-MICAL1	MICAL1	TissueRD	TissueHS2	52.0912	59.9627	0.203025	0.8008	0.999814	no
gene-CCDC12	CCDC12	TissueRD	TissueHS2	43.5571	59.9597	0.461086	0.87875	0.999814	no
gene-TUG1	TUG1	TissueRD	TissueHS2	58.0038	59.8709	0.0457079	0.95425	0.999814	no
gene-CYC1	CYC1	TissueRD	TissueHS2	42.0935	59.8512	0.507781	0.4909	0.999814	no
gene-SLC39A8	SLC39A8	TissueRD	TissueHS2	54.2032	59.8508	0.142994	0.8531	0.999814	no
gene-HSH2D	HSH2D	TissueRD	TissueHS2	61.9528	59.815	-0.0506627	0.95225	0.999814	no
gene-PHB2	PHB2	TissueRD	TissueHS2	100.002	59.7788	-0.74232	0.31435	0.999814	no
gene-CARD8	CARD8	TissueRD	TissueHS2	71.1265	59.7122	-0.252362	0.73605	0.999814	no
gene-WAC	WAC	TissueRD	TissueHS2	55.5231	59.5873	0.101918	0.87715	0.999814	no
gene-ANP32B	ANP32B	TissueRD	TissueHS2	85.122	59.5798	-0.514708	0.4645	0.999814	no
gene-ALKBH7	ALKBH7	TissueRD	TissueHS2	59.8353	59.5693	-0.00642669	0.99395	0.999814	no
gene-GRK6	GRK6	TissueRD	TissueHS2	76.1051	59.5406	-0.354119	0.7366	0.999814	no
gene-MYH9	MYH9	TissueRD	TissueHS2	63.1054	59.5029	-0.0848034	0.90425	0.999814	no
gene-SERINC1	SERINC1	TissueRD	TissueHS2	46.8126	59.4818	0.345549	0.6353	0.999814	no
gene-PAIP2	PAIP2	TissueRD	TissueHS2	54.5873	59.4578	0.1233	0.86375	0.999814	no
gene-ACAA1	ACAA1	TissueRD	TissueHS2	50.1751	59.4233	0.244055	0.74395	0.999814	no
gene-BCAP31	BCAP31	TissueRD	TissueHS2	83.9063	59.391	-0.498534	0.4959	0.999814	no
gene-GLRX	GLRX	TissueRD	TissueHS2	85.472	59.3259	-0.526791	0.4906	0.999814	no
gene-SH3BP1	SH3BP1	TissueRD	TissueHS2	60.1799	59.3163	-0.020854	0.9745	0.999814	no
gene-FGR	FGR	TissueRD	TissueHS2	77.4276	59.2462	-0.386125	0.5568	0.999814	no
gene-C20orf27	C20orf27	TissueRD	TissueHS2	49.6307	59.1924	0.254178	0.73775	0.999814	no
gene-ATG3	ATG3	TissueRD	TissueHS2	29.6438	59.0528	0.994277	0.35265	0.999814	no
gene-FAM3A	FAM3A	TissueRD	TissueHS2	68.058	59.0491	-0.20485	0.77335	0.999814	no
gene-CS	CS	TissueRD	TissueHS2	55.3646	59.049	0.09295	0.8939	0.999814	no
gene-SLTM	SLTM	TissueRD	TissueHS2	69.6554	59.037	-0.238614	0.72605	0.999814	no
gene-CCDC85B	CCDC85B	TissueRD	TissueHS2	73.8965	59.0134	-0.324464	0.66295	0.999814	no
gene-RNF44	RNF44	TissueRD	TissueHS2	45.6457	58.9859	0.369893	0.60985	0.999814	no
gene-MATR3	MATR3	TissueRD	TissueHS2	67.1109	58.8948	-0.188407	0.79665	0.999814	no
gene-DGKA	DGKA	TissueRD	TissueHS2	105.895	58.8902	-0.846539	0.2577	0.999814	no
gene-GSAP	GSAP	TissueRD	TissueHS2	36.0808	58.8313	0.705351	0.2698	0.999814	no
gene-TNFRSF1A	TNFRSF1A	TissueRD	TissueHS2	43.8324	58.8287	0.424522	0.54245	0.999814	no
gene-SHC1	SHC1	TissueRD	TissueHS2	54.6192	58.7585	0.105387	0.91585	0.999814	no
gene-COL3A1	COL3A1	TissueRD	TissueHS2	46.0733	58.7492	0.350639	0.6603	0.999814	no
gene-RBX1	RBX1	TissueRD	TissueHS2	36.0367	58.7254	0.704515	0.3282	0.999814	no
gene-MED15	MED15	TissueRD	TissueHS2	77.0187	58.6762	-0.392433	0.6155	0.999814	no
gene-NDUFA2	NDUFA2	TissueRD	TissueHS2	78.4723	58.6468	-0.42013	0.8361	0.999814	no
gene-PXN	PXN	TissueRD	TissueHS2	58.027	58.6427	0.0152268	0.9792	0.999814	no
gene-DNM2	DNM2	TissueRD	TissueHS2	78.8327	58.593	-0.428068	0.55245	0.999814	no
gene-ZNF710-AS1	ZNF710-AS1	TissueRD	TissueHS2	24.9263	58.5684	1.23245	0.30205	0.999814	no
gene-NPEPL1	NPEPL1	TissueRD	TissueHS2	79.0327	58.554	-0.432683	0.53595	0.999814	no
gene-TRIM28	TRIM28	TissueRD	TissueHS2	84.5671	58.4256	-0.533496	0.4681	0.999814	no
gene-LINC01578	LINC01578	TissueRD	TissueHS2	64.2554	58.3823	-0.138286	0.83205	0.999814	no
gene-STK25	STK25	TissueRD	TissueHS2	80.0128	58.379	-0.45478	0.58445	0.999814	no
gene-AKT1	AKT1	TissueRD	TissueHS2	63.4621	58.1806	-0.125357	0.8727	0.999814	no
gene-DDIT4	DDIT4	TissueRD	TissueHS2	60.4413	58.1517	-0.0557131	0.94195	0.999814	no
gene-STUB1	STUB1	TissueRD	TissueHS2	25.1194	58.0296	1.20799	0.3956	0.999814	no
gene-CSAD	CSAD	TissueRD	TissueHS2	34.6843	57.9962	0.741675	0.51715	0.999814	no
gene-PARP12	PARP12	TissueRD	TissueHS2	67.759	57.9082	-0.226645	0.7356	0.999814	no
gene-KLRK1	KLRK1	TissueRD	TissueHS2	75.3402	57.8528	-0.381034	0.61385	0.999814	no
gene-PREX1	PREX1	TissueRD	TissueHS2	30.3841	57.8101	0.928005	0.1761	0.999814	no
gene-BABAM1	BABAM1	TissueRD	TissueHS2	92.7309	57.7851	-0.682352	0.3144	0.999814	no
gene-ERLEC1	ERLEC1	TissueRD	TissueHS2	51.7694	57.7446	0.157587	0.8655	0.999814	no
gene-MILR1	MILR1	TissueRD	TissueHS2	51.4735	57.7234	0.165327	0.82685	0.999814	no
gene-ARL2	ARL2	TissueRD	TissueHS2	33.8467	57.6912	0.769337	0.43015	0.999814	no
gene-UBE2L6	UBE2L6	TissueRD	TissueHS2	78.0316	57.6891	-0.435759	0.52945	0.999814	no
gene-SLC38A2	SLC38A2	TissueRD	TissueHS2	59.7809	57.6846	-0.0514982	0.94675	0.999814	no
gene-RRAS	RRAS	TissueRD	TissueHS2	47.8225	57.6368	0.269302	0.72305	0.999814	no
gene-RASAL3	RASAL3	TissueRD	TissueHS2	81.199	57.6221	-0.494841	0.5539	0.999814	no
gene-UBA3	UBA3	TissueRD	TissueHS2	44.4269	57.3973	0.369549	0.56175	0.999814	no
gene-UBE2A	UBE2A	TissueRD	TissueHS2	52.3027	57.397	0.134092	0.8414	0.999814	no
gene-RELA	RELA	TissueRD	TissueHS2	48.0171	57.371	0.256772	0.68955	0.999814	no
gene-TECR	TECR	TissueRD	TissueHS2	40.1011	57.2921	0.514694	0.68755	0.999814	no
gene-IMP3	IMP3	TissueRD	TissueHS2	88.9757	57.2408	-0.636367	0.3578	0.999814	no
gene-MFAP4	MFAP4	TissueRD	TissueHS2	17.1927	57.2356	1.73512	0.20605	0.999814	no
gene-BIRC3	BIRC3	TissueRD	TissueHS2	55.8821	57.2086	0.0338458	0.9652	0.999814	no
gene-SLC20A1	SLC20A1	TissueRD	TissueHS2	85.284	57.1853	-0.576631	0.3879	0.999814	no
gene-CRTC2	CRTC2	TissueRD	TissueHS2	53.6541	57.1523	0.0911219	0.8962	0.999814	no
gene-ILK	ILK	TissueRD	TissueHS2	38.2698	57.0821	0.57683	0.6204	0.999814	no
gene-CMPK1	CMPK1	TissueRD	TissueHS2	70.5061	57.0474	-0.305586	0.63815	0.999814	no
gene-TSPYL2	TSPYL2	TissueRD	TissueHS2	98.4937	56.9568	-0.790164	0.24415	0.999814	no
gene-APOL3	APOL3	TissueRD	TissueHS2	54.0981	56.9048	0.0729729	0.9137	0.999814	no
gene-ANAPC7	ANAPC7	TissueRD	TissueHS2	59.5557	56.8721	-0.0665184	0.92075	0.999814	no
gene-PIK3CD	PIK3CD	TissueRD	TissueHS2	65.1099	56.8133	-0.196649	0.83005	0.999814	no
gene-TCEAL8	TCEAL8	TissueRD	TissueHS2	47.2194	56.7924	0.266317	0.71525	0.999814	no
gene-NAT9	NAT9	TissueRD	TissueHS2	29.0839	56.7862	0.965318	0.1877	0.999814	no
gene-RPL27AP6	RPL27AP6	TissueRD	TissueHS2	41.5389	56.7652	0.450545	0.6241	0.999814	no
gene-CIAO2B	CIAO2B	TissueRD	TissueHS2	58.924	56.703	-0.0554317	0.9502	0.999814	no
gene-SLC50A1	SLC50A1	TissueRD	TissueHS2	90.6758	56.6475	-0.678706	0.30985	0.999814	no
gene-AGTRAP	AGTRAP	TissueRD	TissueHS2	62.9932	56.6371	-0.153448	0.8397	0.999814	no
gene-CD40	CD40	TissueRD	TissueHS2	57.2734	56.5748	-0.0177072	0.97965	0.999814	no
gene-HSPD1	HSPD1	TissueRD	TissueHS2	55.2897	56.5531	0.0325948	0.96105	0.999814	no
gene-SUMO1	SUMO1	TissueRD	TissueHS2	50.7093	56.527	0.156689	0.80485	0.999814	no
gene-MRPL51	MRPL51	TissueRD	TissueHS2	55.0263	56.4938	0.0379704	0.96085	0.999814	no
gene-C1orf122	C1orf122	TissueRD	TissueHS2	23.1719	56.4681	1.28506	0.20935	0.999814	no
gene-SLC3A2	SLC3A2	TissueRD	TissueHS2	48.0379	56.4658	0.233203	0.74795	0.999814	no
gene-PMF1	PMF1	TissueRD	TissueHS2	101.074	56.3974	-0.841707	0.26735	0.999814	no
gene-RBIS	RBIS	TissueRD	TissueHS2	68.1281	56.3321	-0.274291	0.74755	0.999814	no
gene-COL6A1	COL6A1	TissueRD	TissueHS2	47.2623	56.2487	0.251131	0.7052	0.999814	no
gene-CCNDBP1	CCNDBP1	TissueRD	TissueHS2	46.3444	56.2449	0.279329	0.76525	0.999814	no
gene-CLCN7	CLCN7	TissueRD	TissueHS2	67.823	56.2382	-0.270222	0.7036	0.999814	no
gene-RHOQ	RHOQ	TissueRD	TissueHS2	54.8177	56.2122	0.0362416	0.96085	0.999814	no
gene-DDX39A	DDX39A	TissueRD	TissueHS2	62.7683	56.2047	-0.159346	0.8185	0.999814	no
gene-PNRC2	PNRC2	TissueRD	TissueHS2	69.3954	56.1651	-0.305165	0.6409	0.999814	no
gene-DERL1	DERL1	TissueRD	TissueHS2	53.9383	56.151	0.0580006	0.93535	0.999814	no
gene-MRPL34	MRPL34	TissueRD	TissueHS2	40.4831	56.1104	0.470947	0.63195	0.999814	no
gene-GYPC	GYPC	TissueRD	TissueHS2	54.4833	56.1074	0.0423769	0.9531	0.999814	no
gene-LETMD1	LETMD1	TissueRD	TissueHS2	116.084	56.0227	-1.05109	0.1823	0.999814	no
gene-GNG10	GNG10	TissueRD	TissueHS2	47.9136	56.0109	0.225274	0.8039	0.999814	no
gene-CPNE1	CPNE1	TissueRD	TissueHS2	116.243	55.9395	-1.0552	0.3017	0.999814	no
gene-RNF181	RNF181	TissueRD	TissueHS2	56.142	55.9303	-0.00544854	0.99595	0.999814	no
gene-PPP1R9B	PPP1R9B	TissueRD	TissueHS2	58.4751	55.6996	-0.0701536	0.9146	0.999814	no
gene-ARRDC1	ARRDC1	TissueRD	TissueHS2	68.0827	55.699	-0.289638	0.7575	0.999814	no
gene-CD83	CD83	TissueRD	TissueHS2	47.9474	55.6943	0.216079	0.7294	0.999814	no
gene-SFT2D1	SFT2D1	TissueRD	TissueHS2	42.9098	55.5963	0.373681	0.63055	0.999814	no
gene-TRA2B	TRA2B	TissueRD	TissueHS2	84.172	55.5543	-0.599441	0.38575	0.999814	no
gene-ZNF266	ZNF266	TissueRD	TissueHS2	50.7237	55.4852	0.129443	0.86865	0.999814	no
gene-FPGS	FPGS	TissueRD	TissueHS2	44.6172	55.438	0.313276	0.65895	0.999814	no
gene-FLNA	FLNA	TissueRD	TissueHS2	46.6017	55.3228	0.247492	0.7689	0.999814	no
gene-PTPN18	PTPN18	TissueRD	TissueHS2	76.0647	55.2932	-0.460124	0.504	0.999814	no
gene-N4BP2L2	N4BP2L2	TissueRD	TissueHS2	67.3347	55.2737	-0.284758	0.7373	0.999814	no
gene-MRPL12	MRPL12	TissueRD	TissueHS2	26.1533	55.2049	1.07781	0.2263	0.999814	no
gene-CAPN2	CAPN2	TissueRD	TissueHS2	28.048	55.1907	0.976527	0.14725	0.999814	no
gene-CDV3	CDV3	TissueRD	TissueHS2	60.1612	55.1529	-0.125396	0.86755	0.999814	no
gene-CD46	CD46	TissueRD	TissueHS2	54.7669	55.0747	0.00808564	0.99045	0.999814	no
gene-TUBA4A	TUBA4A	TissueRD	TissueHS2	43.7695	54.9819	0.32903	0.68515	0.999814	no
gene-COX7A2L	COX7A2L	TissueRD	TissueHS2	63.8944	54.9812	-0.216751	0.76365	0.999814	no
gene-ABI1	ABI1	TissueRD	TissueHS2	45.4868	54.9587	0.272901	0.6914	0.999814	no
gene-SIPA1	SIPA1	TissueRD	TissueHS2	60.2422	54.935	-0.133049	0.8559	0.999814	no
gene-HNRNPDL	HNRNPDL	TissueRD	TissueHS2	63.9428	54.9314	-0.219151	0.75505	0.999814	no
gene-YWHAQ	YWHAQ	TissueRD	TissueHS2	72.042	54.8858	-0.392405	0.5272	0.999814	no
gene-ACAP3	ACAP3	TissueRD	TissueHS2	66.393	54.8565	-0.275368	0.68915	0.999814	no
gene-CREG1	CREG1	TissueRD	TissueHS2	39.4822	54.8256	0.473647	0.48395	0.999814	no
gene-PRPF38B	PRPF38B	TissueRD	TissueHS2	66.7541	54.8096	-0.284427	0.6924	0.999814	no
gene-TUFM	TUFM	TissueRD	TissueHS2	55.6483	54.7868	-0.0225077	0.97395	0.999814	no
gene-ELOF1	ELOF1	TissueRD	TissueHS2	83.4057	54.7548	-0.607159	0.36535	0.999814	no
gene-NAGLU	NAGLU	TissueRD	TissueHS2	22.4916	54.6338	1.28041	0.0813	0.999814	no
gene-PPP1R35	PPP1R35	TissueRD	TissueHS2	77.9346	54.5733	-0.51407	0.5609	0.999814	no
gene-SNX5	SNX5	TissueRD	TissueHS2	46.7337	54.5268	0.222504	0.7983	0.999814	no
gene-AP1G2	AP1G2	TissueRD	TissueHS2	89.6002	54.515	-0.716848	0.44515	0.999814	no
gene-CAP1	CAP1	TissueRD	TissueHS2	30.7112	54.5068	0.827674	0.72475	0.999814	no
gene-MARCHF6	MARCHF6	TissueRD	TissueHS2	53.756	54.4837	0.0193984	0.97735	0.999814	no
gene-RHBDF2	RHBDF2	TissueRD	TissueHS2	54.9251	54.446	-0.0126407	0.9859	0.999814	no
gene-DENND2D	DENND2D	TissueRD	TissueHS2	92.547	54.4261	-0.765887	0.3206	0.999814	no
gene-ATP5F1C	ATP5F1C	TissueRD	TissueHS2	40.6798	54.3931	0.419111	0.56105	0.999814	no
gene-MRPS7	MRPS7	TissueRD	TissueHS2	32.5247	54.3035	0.739508	0.70235	0.999814	no
gene-MFSD1	MFSD1	TissueRD	TissueHS2	66.2911	54.3007	-0.287845	0.68125	0.999814	no
gene-ANAPC5	ANAPC5	TissueRD	TissueHS2	65.1445	54.2759	-0.26333	0.6913	0.999814	no
gene-FAM229A	FAM229A	TissueRD	TissueHS2	31.5704	54.2107	0.780006	0.59435	0.999814	no
gene-CBX3	CBX3	TissueRD	TissueHS2	78.9707	54.2099	-0.542761	0.40565	0.999814	no
gene-LIMS2	LIMS2	TissueRD	TissueHS2	49.9377	54.1962	0.11806	0.8624	0.999814	no
gene-CNOT8	CNOT8	TissueRD	TissueHS2	64.0925	54.1326	-0.243657	0.71765	0.999814	no
gene-SLC66A3	SLC66A3	TissueRD	TissueHS2	31.1219	54.0561	0.796527	0.38755	0.999814	no
gene-ACP1	ACP1	TissueRD	TissueHS2	70.3522	54.0503	-0.380293	0.5744	0.999814	no
gene-TEX264	TEX264	TissueRD	TissueHS2	44.7788	54.0461	0.271372	0.7182	0.999814	no
gene-KLF6	KLF6	TissueRD	TissueHS2	39.3665	54.0317	0.456838	0.5852	0.999814	no
gene-FAM122B	FAM122B	TissueRD	TissueHS2	53.1231	53.9307	0.0217684	0.9787	0.999814	no
gene-PSD4	PSD4	TissueRD	TissueHS2	52.0944	53.8296	0.0472705	0.95325	0.999814	no
gene-ZFAND5	ZFAND5	TissueRD	TissueHS2	76.9957	53.8198	-0.516641	0.5544	0.999814	no
gene-ZBED5	ZBED5	TissueRD	TissueHS2	48.0543	53.7676	0.162072	0.81335	0.999814	no
gene-HIF1A-AS2	HIF1A-AS2	TissueRD	TissueHS2	43.8754	53.7192	0.292025	0.72225	0.999814	no
gene-NRBP1	NRBP1	TissueRD	TissueHS2	46.3201	53.6689	0.212448	0.7736	0.999814	no
gene-PRKD2	PRKD2	TissueRD	TissueHS2	51.8917	53.5941	0.0465719	0.9483	0.999814	no
gene-ARSA	ARSA	TissueRD	TissueHS2	49.2318	53.5908	0.122395	0.87265	0.999814	no
gene-PPM1M	PPM1M	TissueRD	TissueHS2	63.6166	53.5458	-0.248631	0.7064	0.999814	no
gene-HP1BP3	HP1BP3	TissueRD	TissueHS2	70.3634	53.4338	-0.397072	0.5703	0.999814	no
gene-ATP6V0D1	ATP6V0D1	TissueRD	TissueHS2	54.83	53.425	-0.0374515	0.9554	0.999814	no
gene-PPP1CC	PPP1CC	TissueRD	TissueHS2	85.2647	53.3727	-0.675847	0.346	0.999814	no
gene-TREX1	TREX1	TissueRD	TissueHS2	30.4907	53.3643	0.807507	0.4212	0.999814	no
gene-NSMF	NSMF	TissueRD	TissueHS2	41.4159	53.3118	0.364268	0.6407	0.999814	no
gene-HADHB	HADHB	TissueRD	TissueHS2	42.4355	53.3079	0.329079	0.6254	0.999814	no
gene-PAPOLA	PAPOLA	TissueRD	TissueHS2	64.0723	53.2929	-0.265756	0.7436	0.999814	no
gene-UBA7	UBA7	TissueRD	TissueHS2	63.9619	53.2562	-0.264264	0.7158	0.999814	no
gene-COL1A2	COL1A2	TissueRD	TissueHS2	45.476	53.1815	0.225817	0.7475	0.999814	no
gene-MCRIP2	MCRIP2	TissueRD	TissueHS2	51.4859	53.152	0.0459445	0.95555	0.999814	no
gene-NKTR	NKTR	TissueRD	TissueHS2	46.4903	53.1173	0.19225	0.81565	0.999814	no
gene-PNN	PNN	TissueRD	TissueHS2	66.9701	53.1001	-0.334803	0.6219	0.999814	no
gene-TMEM179B	TMEM179B	TissueRD	TissueHS2	56.1224	52.9917	-0.0828093	0.91845	0.999814	no
gene-MKNK2	MKNK2	TissueRD	TissueHS2	42.3224	52.9368	0.322848	0.65475	0.999814	no
gene-TIMP2	TIMP2	TissueRD	TissueHS2	46.5928	52.819	0.18095	0.8016	0.999814	no
gene-PSMA2	PSMA2	TissueRD	TissueHS2	36.3277	52.7669	0.538565	0.4672	0.999814	no
gene-FAM32A	FAM32A	TissueRD	TissueHS2	30.2991	52.7173	0.799	0.2729	0.999814	no
gene-LRRC25	LRRC25	TissueRD	TissueHS2	32.2282	52.7109	0.709778	0.3305	0.999814	no
gene-SIN3B	SIN3B	TissueRD	TissueHS2	44.081	52.6994	0.257631	0.7005	0.999814	no
gene-CDC16	CDC16	TissueRD	TissueHS2	77.0428	52.6904	-0.54812	0.50135	0.999814	no
gene-PSMA4	PSMA4	TissueRD	TissueHS2	69.6406	52.6265	-0.404139	0.56335	0.999814	no
gene-LOC102724993	LOC102724993	TissueRD	TissueHS2	17.5688	52.4193	1.57708	0.0636	0.999814	no
gene-HDLBP	HDLBP	TissueRD	TissueHS2	52.2885	52.3288	0.00111092	0.99955	0.999814	no
gene-DSTN	DSTN	TissueRD	TissueHS2	39.0735	52.3115	0.420938	0.50525	0.999814	no
gene-NISCH	NISCH	TissueRD	TissueHS2	57.3425	52.2415	-0.134408	0.8442	0.999814	no
gene-CLDND1	CLDND1	TissueRD	TissueHS2	56.6202	52.239	-0.116191	0.869	0.999814	no
gene-SLC25A45	SLC25A45	TissueRD	TissueHS2	57.1013	52.2184	-0.128966	0.86625	0.999814	no
gene-RCN3	RCN3	TissueRD	TissueHS2	29.6315	52.179	0.816335	0.27005	0.999814	no
gene-KDELR2	KDELR2	TissueRD	TissueHS2	43.017	52.1527	0.277834	0.69485	0.999814	no
gene-C11orf98	C11orf98	TissueRD	TissueHS2	80.909	52.1242	-0.634347	0.54515	0.999814	no
gene-LY86	LY86	TissueRD	TissueHS2	58.9542	52.1134	-0.177939	0.81345	0.999814	no
gene-POLR2K	POLR2K	TissueRD	TissueHS2	49.3643	52.1134	0.0781849	0.9198	0.999814	no
gene-TEPSIN	TEPSIN	TissueRD	TissueHS2	82.0341	52.0725	-0.655701	0.3289	0.999814	no
gene-DENND1C	DENND1C	TissueRD	TissueHS2	80.6801	52.0553	-0.632168	0.351	0.999814	no
gene-AMPD2	AMPD2	TissueRD	TissueHS2	35.9086	52.0365	0.535193	0.46085	0.999814	no
gene-MRPS34	MRPS34	TissueRD	TissueHS2	67.9668	52.0309	-0.385462	0.64595	0.999814	no
gene-FBXO7	FBXO7	TissueRD	TissueHS2	79.1615	52.008	-0.606065	0.33955	0.999814	no
gene-MYDGF	MYDGF	TissueRD	TissueHS2	62.4756	52.0052	-0.264638	0.707	0.999814	no
gene-NLRC5	NLRC5	TissueRD	TissueHS2	68.123	51.96	-0.39074	0.6258	0.999814	no
gene-METTL7A	METTL7A	TissueRD	TissueHS2	59.9095	51.9259	-0.206329	0.76805	0.999814	no
gene-AKNA	AKNA	TissueRD	TissueHS2	58.4471	51.9117	-0.17107	0.81025	0.999814	no
gene-SSNA1	SSNA1	TissueRD	TissueHS2	45.3589	51.8682	0.193467	0.81595	0.999814	no
gene-SUN1	SUN1	TissueRD	TissueHS2	49.4014	51.8669	0.0702613	0.91395	0.999814	no
gene-NDUFC1	NDUFC1	TissueRD	TissueHS2	30.4601	51.832	0.76692	0.54775	0.999814	no
gene-PRDX6	PRDX6	TissueRD	TissueHS2	58.2627	51.7957	-0.169739	0.80245	0.999814	no
gene-SNAP23	SNAP23	TissueRD	TissueHS2	74.0054	51.6919	-0.517692	0.51215	0.999814	no
gene-ITM2B	ITM2B	TissueRD	TissueHS2	34.2461	51.6511	0.592859	0.43025	0.999814	no
gene-VAV1	VAV1	TissueRD	TissueHS2	49.1694	51.5805	0.069065	0.91415	0.999814	no
gene-ENO2	ENO2	TissueRD	TissueHS2	51.0668	51.5727	0.0142205	0.98	0.999814	no
gene-SUN2	SUN2	TissueRD	TissueHS2	68.0638	51.4789	-0.402908	0.64405	0.999814	no
gene-STT3B	STT3B	TissueRD	TissueHS2	49.9733	51.3786	0.0400094	0.95405	0.999814	no
gene-E2F4	E2F4	TissueRD	TissueHS2	46.4044	51.3547	0.146236	0.8228	0.999814	no
gene-SUB1	SUB1	TissueRD	TissueHS2	44.9732	51.3484	0.191252	0.76785	0.999814	no
gene-NARS1	NARS1	TissueRD	TissueHS2	57.1895	51.3441	-0.155551	0.80645	0.999814	no
gene-TIMMDC1	TIMMDC1	TissueRD	TissueHS2	55.9134	51.3348	-0.123257	0.8861	0.999814	no
gene-XPO6	XPO6	TissueRD	TissueHS2	41.5252	51.3165	0.305436	0.68895	0.999814	no
gene-COMMD6	COMMD6	TissueRD	TissueHS2	55.1067	51.3134	-0.102891	0.8795	0.999814	no
gene-SP100	SP100	TissueRD	TissueHS2	43.834	51.1746	0.223375	0.7815	0.999814	no
gene-MZT2A	MZT2A	TissueRD	TissueHS2	37.4253	51.0246	0.447177	0.8176	0.999814	no
gene-PPM1N	PPM1N	TissueRD	TissueHS2	36.638	50.9884	0.476831	0.5492	0.999814	no
gene-RANBP1	RANBP1	TissueRD	TissueHS2	41.738	50.9878	0.288789	0.89655	0.999814	no
gene-RAN	RAN	TissueRD	TissueHS2	50.0895	50.9793	0.0254025	0.96835	0.999814	no
gene-PGK1	PGK1	TissueRD	TissueHS2	46.7967	50.9294	0.122094	0.85425	0.999814	no
gene-MFF	MFF	TissueRD	TissueHS2	41.8037	50.919	0.284572	0.6763	0.999814	no
gene-IRF1	IRF1	TissueRD	TissueHS2	35.575	50.8923	0.516582	0.46515	0.999814	no
gene-SMIM7	SMIM7	TissueRD	TissueHS2	49.1424	50.8588	0.0495293	0.94605	0.999814	no
gene-ENG	ENG	TissueRD	TissueHS2	34.5072	50.8573	0.559557	0.43815	0.999814	no
gene-ARAF	ARAF	TissueRD	TissueHS2	74.8806	50.8544	-0.55822	0.69535	0.999814	no
gene-AKT1S1	AKT1S1	TissueRD	TissueHS2	65.3501	50.8523	-0.361875	0.7854	0.999814	no
gene-FGD3	FGD3	TissueRD	TissueHS2	64.0236	50.8309	-0.332896	0.64585	0.999814	no
gene-ACTR3	ACTR3	TissueRD	TissueHS2	59.3814	50.8232	-0.224523	0.75	0.999814	no
gene-CXCL16	CXCL16	TissueRD	TissueHS2	36.7206	50.8011	0.46827	0.57585	0.999814	no
gene-LBH	LBH	TissueRD	TissueHS2	48.8771	50.7289	0.0536488	0.9335	0.999814	no
gene-NCBP2	NCBP2	TissueRD	TissueHS2	60.6584	50.6895	-0.25902	0.7338	0.999814	no
gene-CALD1	CALD1	TissueRD	TissueHS2	58.0654	50.62	-0.19797	0.7853	0.999814	no
gene-DNAJC8	DNAJC8	TissueRD	TissueHS2	42.4389	50.609	0.254005	0.6956	0.999814	no
gene-RTN3	RTN3	TissueRD	TissueHS2	46.3413	50.5959	0.126721	0.84945	0.999814	no
gene-CXCL2	CXCL2	TissueRD	TissueHS2	89.159	50.5644	-0.818259	0.24255	0.999814	no
gene-CZIB	CZIB	TissueRD	TissueHS2	49.3021	50.5101	0.0349206	0.96715	0.999814	no
gene-SOCS1	SOCS1	TissueRD	TissueHS2	35.6833	50.4578	0.499828	0.5524	0.999814	no
gene-GNPTG	GNPTG	TissueRD	TissueHS2	35.806	50.3626	0.49215	0.51215	0.999814	no
gene-CPSF7	CPSF7	TissueRD	TissueHS2	49.5929	50.3521	0.0219165	0.97555	0.999814	no
gene-ZNF207	ZNF207	TissueRD	TissueHS2	71.4656	50.3424	-0.505475	0.5369	0.999814	no
gene-XIST	XIST	TissueRD	TissueHS2	20.018	50.3418	1.33046	0.47635	0.999814	no
gene-PRKAR1A	PRKAR1A	TissueRD	TissueHS2	42.1736	50.3091	0.25448	0.79535	0.999814	no
gene-LOC100506098	LOC100506098	TissueRD	TissueHS2	59.6878	50.2824	-0.247382	0.8436	0.999814	no
gene-ID1	ID1	TissueRD	TissueHS2	24.0922	50.2509	1.06058	0.17015	0.999814	no
gene-RASSF2	RASSF2	TissueRD	TissueHS2	30.6689	50.1692	0.710027	0.31675	0.999814	no
gene-FAM111A	FAM111A	TissueRD	TissueHS2	64.0289	50.1672	-0.351978	0.59635	0.999814	no
gene-PPIE	PPIE	TissueRD	TissueHS2	63.9197	50.1038	-0.35134	0.6989	0.999814	no
gene-SPG21	SPG21	TissueRD	TissueHS2	64.0588	50.0716	-0.355402	0.61095	0.999814	no
gene-ISG15	ISG15	TissueRD	TissueHS2	36.6309	50.0427	0.450099	0.6382	0.999814	no
gene-S100A13	S100A13	TissueRD	TissueHS2	45.834	50.0251	0.126236	0.9578	0.999814	no
gene-TNFSF12	TNFSF12	TissueRD	TissueHS2	44.4302	50.0237	0.171069	0.8506	0.999814	no
gene-CYHR1	CYHR1	TissueRD	TissueHS2	54.4273	49.9945	-0.12256	0.8834	0.999814	no
gene-D2HGDH	D2HGDH	TissueRD	TissueHS2	51.6466	49.9765	-0.0474239	0.94805	0.999814	no
gene-RTL8C	RTL8C	TissueRD	TissueHS2	63.3602	49.9681	-0.342569	0.6071	0.999814	no
gene-TMEM123	TMEM123	TissueRD	TissueHS2	39.4448	49.9354	0.340227	0.5753	0.999814	no
gene-TXNDC11	TXNDC11	TissueRD	TissueHS2	29.4455	49.9238	0.761679	0.52035	0.999814	no
gene-TMED2	TMED2	TissueRD	TissueHS2	59.3803	49.9069	-0.250745	0.7205	0.999814	no
gene-THAP7	THAP7	TissueRD	TissueHS2	36.6437	49.8154	0.443026	0.598	0.999814	no
gene-HDAC3	HDAC3	TissueRD	TissueHS2	48.3844	49.7489	0.0401238	0.94925	0.999814	no
gene-TP53INP1	TP53INP1	TissueRD	TissueHS2	69.6264	49.7251	-0.485659	0.58835	0.999814	no
gene-MKNK1	MKNK1	TissueRD	TissueHS2	50.7102	49.7227	-0.0283687	0.96805	0.999814	no
gene-VDAC3	VDAC3	TissueRD	TissueHS2	62.0502	49.6953	-0.320327	0.63685	0.999814	no
gene-MTMR14	MTMR14	TissueRD	TissueHS2	40.5868	49.6694	0.291345	0.6943	0.999814	no
gene-UBE2E1	UBE2E1	TissueRD	TissueHS2	69.8976	49.6199	-0.494324	0.84065	0.999814	no
gene-ERI3	ERI3	TissueRD	TissueHS2	81.3112	49.6053	-0.712961	0.3669	0.999814	no
gene-RPL3P4	RPL3P4	TissueRD	TissueHS2	51.9414	49.6033	-0.0664461	0.94785	0.999814	no
gene-ATP5MPL	ATP5MPL	TissueRD	TissueHS2	123.684	49.6007	-1.31822	0.14355	0.999814	no
gene-TMEM165	TMEM165	TissueRD	TissueHS2	65.7757	49.5735	-0.407987	0.59895	0.999814	no
gene-FUOM	FUOM	TissueRD	TissueHS2	22.4046	49.5632	1.14547	0.42855	0.999814	no
gene-RNPEPL1	RNPEPL1	TissueRD	TissueHS2	72.9811	49.5478	-0.558704	0.42035	0.999814	no
gene-ISCU	ISCU	TissueRD	TissueHS2	60.685	49.5457	-0.29258	0.67135	0.999814	no
gene-TAF7	TAF7	TissueRD	TissueHS2	70.9084	49.5343	-0.517529	0.44905	0.999814	no
gene-PIK3AP1	PIK3AP1	TissueRD	TissueHS2	32.8974	49.4166	0.587021	0.44175	0.999814	no
gene-RTL8A	RTL8A	TissueRD	TissueHS2	52.4051	49.3761	-0.085892	0.91485	0.999814	no
gene-CYB5R3	CYB5R3	TissueRD	TissueHS2	40.0192	49.3524	0.302429	0.63875	0.999814	no
gene-PRKCD	PRKCD	TissueRD	TissueHS2	39.836	49.3202	0.308106	0.65485	0.999814	no
gene-CPNE5	CPNE5	TissueRD	TissueHS2	60.2223	49.3158	-0.288249	0.7223	0.999814	no
gene-C7orf50	C7orf50	TissueRD	TissueHS2	79.1535	49.3029	-0.682981	0.46225	0.999814	no
gene-POLR2H	POLR2H	TissueRD	TissueHS2	51.8537	49.2426	-0.0745411	0.9302	0.999814	no
gene-BTBD2	BTBD2	TissueRD	TissueHS2	63.0942	49.2211	-0.358229	0.61935	0.999814	no
gene-ST3GAL5	ST3GAL5	TissueRD	TissueHS2	44.8259	49.2147	0.134758	0.8578	0.999814	no
gene-CTSK	CTSK	TissueRD	TissueHS2	37.0576	49.1931	0.408686	0.5771	0.999814	no
gene-GOLGA8B	GOLGA8B	TissueRD	TissueHS2	100.259	49.1832	-1.02749	0.19575	0.999814	no
gene-MTA1	MTA1	TissueRD	TissueHS2	46.2243	49.1715	0.0891682	0.89365	0.999814	no
gene-ELOVL1	ELOVL1	TissueRD	TissueHS2	50.3841	49.1391	-0.0360974	0.95695	0.999814	no
gene-SFRP2	SFRP2	TissueRD	TissueHS2	12.2001	49.1247	2.00956	0.046	0.999814	no
gene-SNU13	SNU13	TissueRD	TissueHS2	50.5331	49.1231	-0.0408271	0.95475	0.999814	no
gene-FMNL1	FMNL1	TissueRD	TissueHS2	42.1408	49.0865	0.220108	0.79575	0.999814	no
gene-UPF3A	UPF3A	TissueRD	TissueHS2	53.8997	49.0415	-0.136275	0.85475	0.999814	no
gene-UBXN6	UBXN6	TissueRD	TissueHS2	50.0315	49.0236	-0.0293596	0.97275	0.999814	no
gene-TIMM17B	TIMM17B	TissueRD	TissueHS2	77.0982	48.9787	-0.654542	0.47	0.999814	no
gene-DCTN3	DCTN3	TissueRD	TissueHS2	63.8437	48.9597	-0.382948	0.6124	0.999814	no
gene-RAB5C	RAB5C	TissueRD	TissueHS2	35.8314	48.9129	0.44899	0.5151	0.999814	no
gene-MKRN1	MKRN1	TissueRD	TissueHS2	94.8224	48.8979	-0.955455	0.1481	0.999814	no
gene-TAF11	TAF11	TissueRD	TissueHS2	42.9902	48.8408	0.184077	0.85595	0.999814	no
gene-ENSA	ENSA	TissueRD	TissueHS2	64.5353	48.8239	-0.402501	0.5587	0.999814	no
gene-GGA2	GGA2	TissueRD	TissueHS2	58.1632	48.8067	-0.253028	0.7222	0.999814	no
gene-LDB1	LDB1	TissueRD	TissueHS2	64.4798	48.7693	-0.402875	0.52915	0.999814	no
gene-PYCR2	PYCR2	TissueRD	TissueHS2	43.8959	48.7686	0.151866	0.82965	0.999814	no
gene-NUMA1	NUMA1	TissueRD	TissueHS2	55.6054	48.7672	-0.189315	0.8458	0.999814	no
gene-TARP	TARP	TissueRD	TissueHS2	24.4477	48.7576	0.995926	0.4928	0.999814	no
gene-YIF1B	YIF1B	TissueRD	TissueHS2	54.9107	48.7169	-0.172664	0.8175	0.999814	no
gene-TRPM2	TRPM2	TissueRD	TissueHS2	30.4465	48.6881	0.677292	0.37815	0.999814	no
gene-NDUFAF3	NDUFAF3	TissueRD	TissueHS2	40.3836	48.6608	0.268989	0.8802	0.999814	no
gene-EIF3I	EIF3I	TissueRD	TissueHS2	39.5404	48.614	0.298042	0.7519	0.999814	no
gene-UBXN4	UBXN4	TissueRD	TissueHS2	56.7737	48.5548	-0.22561	0.742	0.999814	no
gene-SCP2	SCP2	TissueRD	TissueHS2	22.4474	48.5434	1.11272	0.1665	0.999814	no
gene-ILF2	ILF2	TissueRD	TissueHS2	33.5335	48.4933	0.532184	0.4715	0.999814	no
gene-MRPS6	MRPS6	TissueRD	TissueHS2	62.7744	48.4565	-0.373487	0.7424	0.999814	no
gene-PYURF	PYURF	TissueRD	TissueHS2	29.7726	48.4544	0.702645	0.44155	0.999814	no
gene-XAF1	XAF1	TissueRD	TissueHS2	46.3929	48.4255	0.0618626	0.92965	0.999814	no
gene-TIAF1	TIAF1	TissueRD	TissueHS2	84.4764	48.396	-0.803662	0.3631	0.999814	no
gene-ATP1B3	ATP1B3	TissueRD	TissueHS2	38.5485	48.3899	0.328034	0.6161	0.999814	no
gene-MICOS13	MICOS13	TissueRD	TissueHS2	42.7228	48.3778	0.179339	0.87675	0.999814	no
gene-SEPTIN7	SEPTIN7	TissueRD	TissueHS2	47.4227	48.3522	0.0280015	0.96785	0.999814	no
gene-UHRF2	UHRF2	TissueRD	TissueHS2	52.505	48.3225	-0.11976	0.86095	0.999814	no
gene-UBE2J1	UBE2J1	TissueRD	TissueHS2	56.6859	48.3203	-0.23036	0.7633	0.999814	no
gene-HEXD	HEXD	TissueRD	TissueHS2	91.9477	48.3171	-0.928279	0.59435	0.999814	no
gene-KIFC2	KIFC2	TissueRD	TissueHS2	58.8581	48.3095	-0.284933	0.6869	0.999814	no
gene-C4orf3	C4orf3	TissueRD	TissueHS2	55.6281	48.2699	-0.20469	0.7493	0.999814	no
gene-MUSTN1	MUSTN1	TissueRD	TissueHS2	20.9572	48.247	1.20299	0.5938	0.999814	no
gene-AMT	AMT	TissueRD	TissueHS2	35.6248	48.1282	0.433998	0.62525	0.999814	no
gene-GIMAP4	GIMAP4	TissueRD	TissueHS2	52.8355	48.1165	-0.134977	0.826	0.999814	no
gene-MRPL27	MRPL27	TissueRD	TissueHS2	39.3711	48.1126	0.289278	0.74935	0.999814	no
gene-CTNNB1	CTNNB1	TissueRD	TissueHS2	69.8202	48.11	-0.537308	0.4266	0.999814	no
gene-GOLPH3	GOLPH3	TissueRD	TissueHS2	45.5756	48.0966	0.0776716	0.9131	0.999814	no
gene-C5orf15	C5orf15	TissueRD	TissueHS2	35.9589	48.0943	0.419519	0.5739	0.999814	no
gene-TFEB	TFEB	TissueRD	TissueHS2	28.569	48.0091	0.748857	0.30415	0.999814	no
gene-LINC01857	LINC01857	TissueRD	TissueHS2	64.3957	47.9508	-0.425411	0.6737	0.999814	no
gene-USF1	USF1	TissueRD	TissueHS2	59.0807	47.8843	-0.303134	0.63585	0.999814	no
gene-MRFAP1L1	MRFAP1L1	TissueRD	TissueHS2	45.6462	47.8552	0.0681806	0.9229	0.999814	no
gene-KHDRBS1	KHDRBS1	TissueRD	TissueHS2	45.4559	47.7645	0.07147	0.91385	0.999814	no
gene-BIN2	BIN2	TissueRD	TissueHS2	31.0433	47.7457	0.62109	0.39735	0.999814	no
gene-FBXL5	FBXL5	TissueRD	TissueHS2	51.0267	47.7372	-0.096139	0.9011	0.999814	no
gene-LUZP6	LUZP6	TissueRD	TissueHS2	47.3668	47.7016	0.01016	0.98755	0.999814	no
gene-CD2	CD2	TissueRD	TissueHS2	39.2232	47.6697	0.281365	0.68305	0.999814	no
gene-RPN1	RPN1	TissueRD	TissueHS2	46.1946	47.6613	0.0450956	0.95045	0.999814	no
gene-RBM22	RBM22	TissueRD	TissueHS2	40.1782	47.6485	0.246017	0.7026	0.999814	no
gene-GMPPA	GMPPA	TissueRD	TissueHS2	36.2444	47.6298	0.394106	0.67365	0.999814	no
gene-PRPF3	PRPF3	TissueRD	TissueHS2	61.9259	47.6253	-0.378816	0.5787	0.999814	no
gene-TMBIM4	TMBIM4	TissueRD	TissueHS2	28.9772	47.6069	0.716254	0.29765	0.999814	no
gene-HAPLN3	HAPLN3	TissueRD	TissueHS2	88.7588	47.6017	-0.898878	0.2709	0.999814	no
gene-GRHPR	GRHPR	TissueRD	TissueHS2	21.5024	47.5834	1.14596	0.3172	0.999814	no
gene-RAMP3	RAMP3	TissueRD	TissueHS2	28.1022	47.5698	0.759359	0.3483	0.999814	no
gene-TLR2	TLR2	TissueRD	TissueHS2	39.323	47.5693	0.274655	0.8256	0.999814	no
gene-STK38	STK38	TissueRD	TissueHS2	66.38	47.4918	-0.483069	0.48	0.999814	no
gene-AP4B1	AP4B1	TissueRD	TissueHS2	41.9399	47.4822	0.179064	0.8657	0.999814	no
gene-IQSEC1	IQSEC1	TissueRD	TissueHS2	33.0476	47.4136	0.520753	0.43125	0.999814	no
gene-ACKR1	ACKR1	TissueRD	TissueHS2	51.4256	47.405	-0.117447	0.8733	0.999814	no
gene-PIK3IP1	PIK3IP1	TissueRD	TissueHS2	91.4629	47.3828	-0.948822	0.1979	0.999814	no
gene-SELENOS	SELENOS	TissueRD	TissueHS2	57.7848	47.3423	-0.287559	0.69725	0.999814	no
gene-EFEMP1	EFEMP1	TissueRD	TissueHS2	22.4698	47.3072	1.07407	0.1674	0.999814	no
gene-CDK4	CDK4	TissueRD	TissueHS2	32.8906	47.271	0.52328	0.54125	0.999814	no
gene-SLC7A7	SLC7A7	TissueRD	TissueHS2	57.9129	47.2699	-0.292963	0.6725	0.999814	no
gene-APOD	APOD	TissueRD	TissueHS2	6.48169	47.2368	2.86547	0.0329	0.999814	no
gene-CROCCP2	CROCCP2	TissueRD	TissueHS2	75.9247	47.197	-0.685875	0.3766	0.999814	no
gene-DEPP1	DEPP1	TissueRD	TissueHS2	69.9584	47.1942	-0.567885	0.8997	0.999814	no
gene-HGS	HGS	TissueRD	TissueHS2	59.3052	47.1858	-0.329807	0.6322	0.999814	no
gene-LAMP1	LAMP1	TissueRD	TissueHS2	64.1718	47.148	-0.444742	0.5323	0.999814	no
gene-SUMO2	SUMO2	TissueRD	TissueHS2	43.6245	47.0639	0.109484	0.8608	0.999814	no
gene-MRPL9	MRPL9	TissueRD	TissueHS2	29.4074	47.0638	0.67844	0.45485	0.999814	no
gene-ZNF706	ZNF706	TissueRD	TissueHS2	37.8248	47.0464	0.314754	0.68465	0.999814	no
gene-SCAMP2	SCAMP2	TissueRD	TissueHS2	48.1213	47.0173	-0.0334831	0.95815	0.999814	no
gene-PARP15	PARP15	TissueRD	TissueHS2	68.5848	46.9977	-0.545298	0.4557	0.999814	no
gene-TMX2	TMX2	TissueRD	TissueHS2	56.0287	46.9638	-0.254616	0.8648	0.999814	no
gene-ADAM8	ADAM8	TissueRD	TissueHS2	30.0965	46.9323	0.640987	0.36815	0.999814	no
gene-PDLIM7	PDLIM7	TissueRD	TissueHS2	46.5552	46.8921	0.0104053	0.99085	0.999814	no
gene-ZMAT2	ZMAT2	TissueRD	TissueHS2	43.337	46.8791	0.113347	0.8751	0.999814	no
gene-IFI16	IFI16	TissueRD	TissueHS2	31.7099	46.8779	0.563973	0.41085	0.999814	no
gene-PSMC5	PSMC5	TissueRD	TissueHS2	47.0648	46.8278	-0.00728105	0.99415	0.999814	no
gene-PABPC4	PABPC4	TissueRD	TissueHS2	54.9304	46.7732	-0.231924	0.72105	0.999814	no
gene-TMEM160	TMEM160	TissueRD	TissueHS2	62.3483	46.7541	-0.415259	0.67315	0.999814	no
gene-SLC2A3	SLC2A3	TissueRD	TissueHS2	41.3188	46.7431	0.177956	0.8015	0.999814	no
gene-PNISR	PNISR	TissueRD	TissueHS2	50.8206	46.7177	-0.121443	0.92085	0.999814	no
gene-GSDMB	GSDMB	TissueRD	TissueHS2	45.083	46.6983	0.0507858	0.94355	0.999814	no
gene-CMTM7	CMTM7	TissueRD	TissueHS2	39.7948	46.6873	0.230449	0.71675	0.999814	no
gene-FNBP1	FNBP1	TissueRD	TissueHS2	62.0224	46.6633	-0.410502	0.61615	0.999814	no
gene-ATP6V0A1	ATP6V0A1	TissueRD	TissueHS2	49.3157	46.6206	-0.0810799	0.90295	0.999814	no
gene-SELENOK	SELENOK	TissueRD	TissueHS2	35.1316	46.5979	0.407497	0.56085	0.999814	no
gene-LYPLA2	LYPLA2	TissueRD	TissueHS2	60.9025	46.5269	-0.388436	0.586	0.999814	no
gene-TPSAB1	TPSAB1	TissueRD	TissueHS2	34.3646	46.5186	0.436882	0.55805	0.999814	no
gene-IL18	IL18	TissueRD	TissueHS2	67.3795	46.5137	-0.534653	0.4526	0.999814	no
gene-UBE2I	UBE2I	TissueRD	TissueHS2	39.3109	46.4847	0.241827	0.70875	0.999814	no
gene-SIGIRR	SIGIRR	TissueRD	TissueHS2	51.4104	46.4646	-0.145927	0.8516	0.999814	no
gene-NAA20	NAA20	TissueRD	TissueHS2	46.6351	46.3991	-0.00732039	0.99115	0.999814	no
gene-EPN1	EPN1	TissueRD	TissueHS2	69.3736	46.3559	-0.581634	0.46915	0.999814	no
gene-OARD1	OARD1	TissueRD	TissueHS2	29.6245	46.3496	0.645768	0.6079	0.999814	no
gene-CTSL	CTSL	TissueRD	TissueHS2	62.7803	46.3231	-0.43858	0.54865	0.999814	no
gene-PRNP	PRNP	TissueRD	TissueHS2	54.4105	46.3101	-0.232556	0.7178	0.999814	no
gene-ETFA	ETFA	TissueRD	TissueHS2	24.1979	46.2553	0.934734	0.27335	0.999814	no
gene-RBM23	RBM23	TissueRD	TissueHS2	36.2097	46.2545	0.353217	0.62655	0.999814	no
gene-TSPAN33	TSPAN33	TissueRD	TissueHS2	39.0967	46.1792	0.240195	0.7076	0.999814	no
gene-STX10	STX10	TissueRD	TissueHS2	106.065	46.164	-1.20011	0.13155	0.999814	no
gene-GGA1	GGA1	TissueRD	TissueHS2	84.0148	46.1626	-0.863918	0.24825	0.999814	no
gene-APBB3	APBB3	TissueRD	TissueHS2	59.1442	46.1417	-0.358164	0.652	0.999814	no
gene-YJU2	YJU2	TissueRD	TissueHS2	16.1242	46.0787	1.51488	0.1012	0.999814	no
gene-MED11	MED11	TissueRD	TissueHS2	22.5462	46.0674	1.03086	0.6226	0.999814	no
gene-TMEM243	TMEM243	TissueRD	TissueHS2	65.6218	46.0466	-0.511082	0.8318	0.999814	no
gene-REPIN1	REPIN1	TissueRD	TissueHS2	60.5525	46.0424	-0.395223	0.5487	0.999814	no
gene-XRCC6	XRCC6	TissueRD	TissueHS2	44.9079	46.0352	0.0357674	0.957	0.999814	no
gene-MT1M	MT1M	TissueRD	TissueHS2	21.8955	46.0232	1.07173	0.34075	0.999814	no
gene-UBALD2	UBALD2	TissueRD	TissueHS2	74.0945	45.9657	-0.68881	0.38995	0.999814	no
gene-DNAJC4	DNAJC4	TissueRD	TissueHS2	62.3406	45.9337	-0.44062	0.52745	0.999814	no
gene-TMEM35B	TMEM35B	TissueRD	TissueHS2	38.3751	45.9155	0.258811	0.7325	0.999814	no
gene-MRPL33	MRPL33	TissueRD	TissueHS2	75.5195	45.9124	-0.717967	0.48985	0.999814	no
gene-CTSB-2	CTSB	TissueRD	TissueHS2	82.3093	45.8711	-0.84347	0.26225	0.999814	no
gene-BUD31	BUD31	TissueRD	TissueHS2	55.042	45.8222	-0.264487	0.93025	0.999814	no
gene-PPWD1	PPWD1	TissueRD	TissueHS2	41.8295	45.7752	0.130046	0.86	0.999814	no
gene-ARFGAP2	ARFGAP2	TissueRD	TissueHS2	48.5485	45.6691	-0.0882082	0.9039	0.999814	no
gene-LUC7L2	LUC7L2	TissueRD	TissueHS2	65.764	45.6649	-0.526211	0.48665	0.999814	no
gene-DNAJB2	DNAJB2	TissueRD	TissueHS2	55.5491	45.5682	-0.285737	0.67785	0.999814	no
gene-IRF1-AS1	IRF1-AS1	TissueRD	TissueHS2	40.1269	45.5406	0.182582	0.837	0.999814	no
gene-RABGGTB	RABGGTB	TissueRD	TissueHS2	63.9627	45.4929	-0.491589	0.4687	0.999814	no
gene-ZNF384	ZNF384	TissueRD	TissueHS2	38.6151	45.468	0.235687	0.727	0.999814	no
gene-RBM38	RBM38	TissueRD	TissueHS2	45.079	45.4599	0.0121391	0.98605	0.999814	no
gene-APBB1IP	APBB1IP	TissueRD	TissueHS2	35.4908	45.4008	0.355274	0.59	0.999814	no
gene-RPL39P3	RPL39P3	TissueRD	TissueHS2	73.0741	45.2943	-0.690031	0.49745	0.999814	no
gene-WDR6	WDR6	TissueRD	TissueHS2	49.9862	45.2229	-0.144476	0.86275	0.999814	no
gene-UBE2M	UBE2M	TissueRD	TissueHS2	52.5208	45.1846	-0.217058	0.7772	0.999814	no
gene-SLC2A4RG	SLC2A4RG	TissueRD	TissueHS2	43.0131	45.1786	0.0708641	0.927	0.999814	no
gene-ANXA1	ANXA1	TissueRD	TissueHS2	24.9059	45.1679	0.858811	0.28465	0.999814	no
gene-EML3	EML3	TissueRD	TissueHS2	60.4347	45.1556	-0.42047	0.55795	0.999814	no
gene-MGMT	MGMT	TissueRD	TissueHS2	26.463	45.1357	0.770291	0.5264	0.999814	no
gene-BEX2	BEX2	TissueRD	TissueHS2	22.4647	45.0199	1.0029	0.27145	0.999814	no
gene-CHTOP	CHTOP	TissueRD	TissueHS2	51.2701	45.0061	-0.187997	0.8071	0.999814	no
gene-TCF7	TCF7	TissueRD	TissueHS2	63.3016	44.9927	-0.492551	0.5462	0.999814	no
gene-MAPK8IP3	MAPK8IP3	TissueRD	TissueHS2	48.3712	44.9607	-0.105483	0.89345	0.999814	no
gene-METTL26	METTL26	TissueRD	TissueHS2	73.2433	44.9593	-0.704078	0.4796	0.999814	no
gene-TUBB6	TUBB6	TissueRD	TissueHS2	23.8824	44.8841	0.910256	0.42365	0.999814	no
gene-RNF13	RNF13	TissueRD	TissueHS2	33.656	44.8673	0.414804	0.58015	0.999814	no
gene-CD19	CD19	TissueRD	TissueHS2	79.1946	44.8518	-0.820237	0.28925	0.999814	no
gene-DUSP23	DUSP23	TissueRD	TissueHS2	31.7733	44.8235	0.49644	0.6351	0.999814	no
gene-PHC2	PHC2	TissueRD	TissueHS2	34.3319	44.7904	0.38364	0.56015	0.999814	no
gene-LOC107987135	LOC107987135	TissueRD	TissueHS2	43.46	44.781	0.0431966	0.9597	0.999814	no
gene-STK24	STK24	TissueRD	TissueHS2	49.9625	44.7474	-0.159042	0.81975	0.999814	no
gene-SSBP4	SSBP4	TissueRD	TissueHS2	58.7244	44.7143	-0.393223	0.67365	0.999814	no
gene-ATP5PB	ATP5PB	TissueRD	TissueHS2	54.2289	44.6486	-0.280447	0.7534	0.999814	no
gene-ANAPC13	ANAPC13	TissueRD	TissueHS2	37.668	44.6472	0.245229	0.8109	0.999814	no
gene-PNP	PNP	TissueRD	TissueHS2	19.5614	44.639	1.1903	0.1218	0.999814	no
gene-PCNP	PCNP	TissueRD	TissueHS2	63.0973	44.616	-0.500015	0.4934	0.999814	no
gene-HSD11B1-AS1	HSD11B1-AS1	TissueRD	TissueHS2	40.3202	44.5837	0.145015	0.9745	0.999814	no
gene-IKBKB	IKBKB	TissueRD	TissueHS2	58.1189	44.5451	-0.38374	0.5802	0.999814	no
gene-CHMP7	CHMP7	TissueRD	TissueHS2	57.6966	44.5313	-0.373665	0.61125	0.999814	no
gene-CASC3	CASC3	TissueRD	TissueHS2	42.3909	44.4751	0.0692429	0.91885	0.999814	no
gene-IDI1	IDI1	TissueRD	TissueHS2	34.918	44.4473	0.348123	0.76305	0.999814	no
gene-BEX3	BEX3	TissueRD	TissueHS2	21.4301	44.4227	1.05166	0.3782	0.999814	no
gene-OGFR	OGFR	TissueRD	TissueHS2	55.887	44.4047	-0.3318	0.64985	0.999814	no
gene-MAEA	MAEA	TissueRD	TissueHS2	42.1929	44.3862	0.0731094	0.91725	0.999814	no
gene-ANKZF1	ANKZF1	TissueRD	TissueHS2	51.8267	44.3744	-0.223968	0.76755	0.999814	no
gene-OXA1L	OXA1L	TissueRD	TissueHS2	42.1358	44.3617	0.074271	0.9073	0.999814	no
gene-CLK4	CLK4	TissueRD	TissueHS2	45.8478	44.3446	-0.0480953	0.9405	0.999814	no
gene-DNAJA1	DNAJA1	TissueRD	TissueHS2	28.5137	44.3291	0.636598	0.3595	0.999814	no
gene-ZDHHC6	ZDHHC6	TissueRD	TissueHS2	77.9377	44.2258	-0.817433	0.5211	0.999814	no
gene-PPP1R12C	PPP1R12C	TissueRD	TissueHS2	52.619	44.2257	-0.250698	0.7016	0.999814	no
gene-TRAF1	TRAF1	TissueRD	TissueHS2	34.7245	44.1916	0.347817	0.59105	0.999814	no
gene-SNRPN	SNRPN	TissueRD	TissueHS2	68.8599	44.1523	-0.641173	0.68085	0.999814	no
gene-DBNDD2	DBNDD2	TissueRD	TissueHS2	26.9552	44.1182	0.710811	0.48055	0.999814	no
gene-PTK2B	PTK2B	TissueRD	TissueHS2	64.2461	44.1174	-0.542259	0.39405	0.999814	no
gene-IRF5	IRF5	TissueRD	TissueHS2	33.4623	44.1135	0.398681	0.5469	0.999814	no
gene-NDUFB10	NDUFB10	TissueRD	TissueHS2	50.4033	44.1107	-0.192389	0.8232	0.999814	no
gene-FAM120A	FAM120A	TissueRD	TissueHS2	48.0946	44.0978	-0.125166	0.8537	0.999814	no
gene-LEMD2	LEMD2	TissueRD	TissueHS2	46.5395	44.0942	-0.0778666	0.9106	0.999814	no
gene-CXCL1	CXCL1	TissueRD	TissueHS2	46.4305	44.0651	-0.0754383	0.9198	0.999814	no
gene-XRCC5	XRCC5	TissueRD	TissueHS2	38.0306	44.0403	0.211664	0.7432	0.999814	no
gene-RBM25	RBM25	TissueRD	TissueHS2	67.8915	44.0401	-0.624412	0.38455	0.999814	no
gene-MARCHF2	MARCHF2	TissueRD	TissueHS2	45.6781	44.0394	-0.0527084	0.9394	0.999814	no
gene-RAF1	RAF1	TissueRD	TissueHS2	40.8153	44.0267	0.109268	0.8989	0.999814	no
gene-DNAJB9	DNAJB9	TissueRD	TissueHS2	53.6815	43.9888	-0.287289	0.71585	0.999814	no
gene-SELENOT	SELENOT	TissueRD	TissueHS2	43.6529	43.9595	0.0100973	0.98955	0.999814	no
gene-HNRNPUL1	HNRNPUL1	TissueRD	TissueHS2	51.9111	43.9267	-0.240944	0.7553	0.999814	no
gene-NANS	NANS	TissueRD	TissueHS2	34.4391	43.8313	0.347918	0.8674	0.999814	no
gene-NCL	NCL	TissueRD	TissueHS2	54.66	43.7893	-0.319906	0.6244	0.999814	no
gene-VPS51	VPS51	TissueRD	TissueHS2	57.4236	43.7328	-0.392928	0.5956	0.999814	no
gene-MRPL43	MRPL43	TissueRD	TissueHS2	39.9744	43.731	0.12958	0.8802	0.999814	no
gene-ARFRP1	ARFRP1	TissueRD	TissueHS2	44.3006	43.7156	-0.0191787	0.9902	0.999814	no
gene-MCM7	MCM7	TissueRD	TissueHS2	48.6868	43.6754	-0.156711	0.81315	0.999814	no
gene-NUBP2	NUBP2	TissueRD	TissueHS2	80.8064	43.6702	-0.887819	0.23095	0.999814	no
gene-PLAUR	PLAUR	TissueRD	TissueHS2	37.8958	43.6316	0.203335	0.7907	0.999814	no
gene-SAMHD1	SAMHD1	TissueRD	TissueHS2	52.0773	43.5969	-0.256428	0.71145	0.999814	no
gene-DDX56	DDX56	TissueRD	TissueHS2	45.6224	43.575	-0.066242	0.92045	0.999814	no
gene-QARS1	QARS1	TissueRD	TissueHS2	39.3407	43.5126	0.14541	0.8173	0.999814	no
gene-PICALM	PICALM	TissueRD	TissueHS2	55.052	43.4954	-0.339932	0.64535	0.999814	no
gene-SBDS	SBDS	TissueRD	TissueHS2	29.5061	43.4867	0.559562	0.44215	0.999814	no
gene-LPAR2	LPAR2	TissueRD	TissueHS2	60.8169	43.4709	-0.484423	0.47765	0.999814	no
gene-TERF2IP	TERF2IP	TissueRD	TissueHS2	39.7532	43.4583	0.128559	0.83865	0.999814	no
gene-ENTR1	ENTR1	TissueRD	TissueHS2	50.024	43.4554	-0.203087	0.79595	0.999814	no
gene-TADA3	TADA3	TissueRD	TissueHS2	37.5474	43.4538	0.210767	0.9519	0.999814	no
gene-CMC4	CMC4	TissueRD	TissueHS2	16.5879	43.4279	1.38849	0.29485	0.999814	no
gene-SNHG19	SNHG19	TissueRD	TissueHS2	126.808	43.4205	-1.5462	0.27675	0.999814	no
gene-IAH1	IAH1	TissueRD	TissueHS2	48.4202	43.3451	-0.159742	0.8381	0.999814	no
gene-TMED4	TMED4	TissueRD	TissueHS2	42.3623	43.3408	0.0329473	0.9642	0.999814	no
gene-IL6	IL6	TissueRD	TissueHS2	53.5428	43.3362	-0.305117	0.7744	0.999814	no
gene-GLS	GLS	TissueRD	TissueHS2	33.9462	43.2638	0.349909	0.62315	0.999814	no
gene-LSM4	LSM4	TissueRD	TissueHS2	50.0946	43.2212	-0.212917	0.7666	0.999814	no
gene-STRN4	STRN4	TissueRD	TissueHS2	53.6186	43.2197	-0.311046	0.68355	0.999814	no
gene-COMMD7	COMMD7	TissueRD	TissueHS2	40.7715	43.2192	0.0841112	0.90905	0.999814	no
gene-ECHS1	ECHS1	TissueRD	TissueHS2	36.9317	43.1873	0.225749	0.76475	0.999814	no
gene-ATP6V1B2	ATP6V1B2	TissueRD	TissueHS2	43.1844	43.1513	-0.00110569	0.99865	0.999814	no
gene-RGCC	RGCC	TissueRD	TissueHS2	42.8375	43.0991	0.00878248	0.99315	0.999814	no
gene-SEMA4D	SEMA4D	TissueRD	TissueHS2	45.9973	43.0719	-0.0948021	0.92125	0.999814	no
gene-ACSL1	ACSL1	TissueRD	TissueHS2	32.3234	43.0691	0.414075	0.52255	0.999814	no
gene-KCNAB2	KCNAB2	TissueRD	TissueHS2	55.8903	43.0512	-0.376545	0.5731	0.999814	no
gene-CNN3	CNN3	TissueRD	TissueHS2	28.909	42.9466	0.571026	0.47905	0.999814	no
gene-SRPRA	SRPRA	TissueRD	TissueHS2	35.2178	42.9404	0.286029	0.7813	0.999814	no
gene-TRIM8	TRIM8	TissueRD	TissueHS2	40.1617	42.934	0.0963004	0.8914	0.999814	no
gene-ZBTB7B	ZBTB7B	TissueRD	TissueHS2	24.7224	42.9142	0.795633	0.2187	0.999814	no
gene-SEC31A	SEC31A	TissueRD	TissueHS2	48.3162	42.8894	-0.171886	0.83835	0.999814	no
gene-CD24	CD24	TissueRD	TissueHS2	34.7584	42.8325	0.301346	0.662	0.999814	no
gene-DUSP6	DUSP6	TissueRD	TissueHS2	33.4741	42.8081	0.35484	0.5865	0.999814	no
gene-CERS5	CERS5	TissueRD	TissueHS2	61.6338	42.8029	-0.526014	0.4256	0.999814	no
gene-TNRC6C-AS1	TNRC6C-AS1	TissueRD	TissueHS2	50.9305	42.7817	-0.251535	0.9398	0.999814	no
gene-CHMP2A	CHMP2A	TissueRD	TissueHS2	29.5525	42.7466	0.532533	0.5234	0.999814	no
gene-CNPPD1	CNPPD1	TissueRD	TissueHS2	64.659	42.7381	-0.597328	0.49285	0.999814	no
gene-NUP210	NUP210	TissueRD	TissueHS2	53.9252	42.7226	-0.33596	0.63955	0.999814	no
gene-PSMD7	PSMD7	TissueRD	TissueHS2	44.0095	42.7154	-0.0430566	0.9451	0.999814	no
gene-SSR3	SSR3	TissueRD	TissueHS2	37.2254	42.6582	0.196534	0.80655	0.999814	no
gene-MRPL57	MRPL57	TissueRD	TissueHS2	45.9813	42.6001	-0.11019	0.899	0.999814	no
gene-PRMT2	PRMT2	TissueRD	TissueHS2	55.3361	42.5976	-0.377449	0.64755	0.999814	no
gene-KDM2A	KDM2A	TissueRD	TissueHS2	46.5529	42.5662	-0.129161	0.8584	0.999814	no
gene-DPH7	DPH7	TissueRD	TissueHS2	39.4712	42.5498	0.108352	0.87805	0.999814	no
gene-H3P6	H3P6	TissueRD	TissueHS2	50.666	42.5438	-0.252069	0.74415	0.999814	no
gene-PARP14	PARP14	TissueRD	TissueHS2	26.0383	42.5433	0.708295	0.3022	0.999814	no
gene-STMN3	STMN3	TissueRD	TissueHS2	47.7873	42.5207	-0.168464	0.8038	0.999814	no
gene-ACP2	ACP2	TissueRD	TissueHS2	32.2101	42.5189	0.400591	0.833	0.999814	no
gene-ALOX5AP	ALOX5AP	TissueRD	TissueHS2	64.8736	42.5105	-0.609811	0.47245	0.999814	no
gene-BANK1	BANK1	TissueRD	TissueHS2	25.3802	42.4964	0.743636	0.3029	0.999814	no
gene-OTUD5	OTUD5	TissueRD	TissueHS2	73.076	42.4941	-0.782135	0.2596	0.999814	no
gene-WDR45B	WDR45B	TissueRD	TissueHS2	46.2287	42.4704	-0.12233	0.8463	0.999814	no
gene-PCBD1	PCBD1	TissueRD	TissueHS2	33.4157	42.451	0.345275	0.7795	0.999814	no
gene-PEF1	PEF1	TissueRD	TissueHS2	49.7791	42.4391	-0.230143	0.81045	0.999814	no
gene-IVNS1ABP	IVNS1ABP	TissueRD	TissueHS2	42.1406	42.4361	0.0100823	0.98805	0.999814	no
gene-PLXND1	PLXND1	TissueRD	TissueHS2	28.767	42.4357	0.560865	0.4137	0.999814	no
gene-NCBP2AS2	NCBP2AS2	TissueRD	TissueHS2	29.3384	42.4298	0.532288	0.49475	0.999814	no
gene-COMMD1	COMMD1	TissueRD	TissueHS2	36.6953	42.2437	0.203141	0.9532	0.999814	no
gene-ANKRD13A	ANKRD13A	TissueRD	TissueHS2	50.6494	42.2368	-0.262045	0.68385	0.999814	no
gene-BTN3A3	BTN3A3	TissueRD	TissueHS2	46.1041	42.1949	-0.127829	0.854	0.999814	no
gene-TSG101	TSG101	TissueRD	TissueHS2	20.6843	42.1775	1.02794	0.2155	0.999814	no
gene-LMNA	LMNA	TissueRD	TissueHS2	23.5913	42.1348	0.836758	0.2937	0.999814	no
gene-FBXW4	FBXW4	TissueRD	TissueHS2	52.5433	42.1344	-0.318507	0.6374	0.999814	no
gene-PCID2	PCID2	TissueRD	TissueHS2	25.694	42.09	0.712047	0.6067	0.999814	no
gene-DDB2	DDB2	TissueRD	TissueHS2	49.9134	42.0602	-0.24697	0.7247	0.999814	no
gene-MEPCE	MEPCE	TissueRD	TissueHS2	35.7643	42.0567	0.233815	0.77385	0.999814	no
gene-MEA1	MEA1	TissueRD	TissueHS2	45.0966	41.9998	-0.102637	0.94225	0.999814	no
gene-ARL2BP	ARL2BP	TissueRD	TissueHS2	40.7936	41.9941	0.0418432	0.9505	0.999814	no
gene-TMEM86B	TMEM86B	TissueRD	TissueHS2	33.7971	41.9529	0.31187	0.6565	0.999814	no
gene-CDC123	CDC123	TissueRD	TissueHS2	20.4177	41.92	1.03782	0.17365	0.999814	no
gene-TPM2	TPM2	TissueRD	TissueHS2	32.4205	41.917	0.370631	0.64035	0.999814	no
gene-TSPAN32	TSPAN32	TissueRD	TissueHS2	32.7392	41.8805	0.355259	0.8152	0.999814	no
gene-RPS6KB2	RPS6KB2	TissueRD	TissueHS2	44.8162	41.8801	-0.0977534	0.9025	0.999814	no
gene-SPCS2	SPCS2	TissueRD	TissueHS2	41.0912	41.8626	0.0268318	0.9685	0.999814	no
gene-YY1AP1	YY1AP1	TissueRD	TissueHS2	39.1269	41.8443	0.0968684	0.90755	0.999814	no
gene-DMPK	DMPK	TissueRD	TissueHS2	44.9018	41.8437	-0.101763	0.9052	0.999814	no
gene-PRCP	PRCP	TissueRD	TissueHS2	66.3066	41.8108	-0.665275	0.3752	0.999814	no
gene-DMTF1	DMTF1	TissueRD	TissueHS2	52.3122	41.8044	-0.323492	0.71435	0.999814	no
gene-NAAA	NAAA	TissueRD	TissueHS2	53.7964	41.759	-0.36542	0.61125	0.999814	no
gene-NT5C3B	NT5C3B	TissueRD	TissueHS2	22.9033	41.7219	0.865248	0.3	0.999814	no
gene-AKAP8L	AKAP8L	TissueRD	TissueHS2	46.8484	41.6944	-0.168143	0.81905	0.999814	no
gene-JAK1	JAK1	TissueRD	TissueHS2	58.4309	41.6759	-0.487519	0.47685	0.999814	no
gene-CORO1B	CORO1B	TissueRD	TissueHS2	39.1221	41.6679	0.0909515	0.96085	0.999814	no
gene-RNPEP	RNPEP	TissueRD	TissueHS2	53.9706	41.6613	-0.373465	0.59025	0.999814	no
gene-MGME1	MGME1	TissueRD	TissueHS2	34.7823	41.6479	0.259893	0.8138	0.999814	no
gene-CD300A	CD300A	TissueRD	TissueHS2	36.8213	41.6435	0.177553	0.81675	0.999814	no
gene-MLKL	MLKL	TissueRD	TissueHS2	48.1716	41.6396	-0.210226	0.7945	0.999814	no
gene-PKIG	PKIG	TissueRD	TissueHS2	48.1044	41.6296	-0.20856	0.7849	0.999814	no
gene-MANBAL	MANBAL	TissueRD	TissueHS2	45.1543	41.5973	-0.118373	0.8697	0.999814	no
gene-STARD7	STARD7	TissueRD	TissueHS2	59.5727	41.592	-0.518346	0.46325	0.999814	no
gene-SLC15A3	SLC15A3	TissueRD	TissueHS2	24.6162	41.592	0.756699	0.29995	0.999814	no
gene-NDST2	NDST2	TissueRD	TissueHS2	40.1203	41.576	0.0514174	0.94325	0.999814	no
gene-PIGT	PIGT	TissueRD	TissueHS2	43.5013	41.5671	-0.0656155	0.92595	0.999814	no
gene-ZNF688	ZNF688	TissueRD	TissueHS2	30.8553	41.546	0.429191	0.6039	0.999814	no
gene-C14orf119	C14orf119	TissueRD	TissueHS2	23.788	41.5422	0.804346	0.803	0.999814	no
gene-ADD3	ADD3	TissueRD	TissueHS2	35.6836	41.4637	0.216588	0.75025	0.999814	no
gene-EML4	EML4	TissueRD	TissueHS2	42.2576	41.434	-0.0283965	0.96895	0.999814	no
gene-HMGB2	HMGB2	TissueRD	TissueHS2	71.9506	41.4211	-0.796639	0.2883	0.999814	no
gene-SLCO4A1	SLCO4A1	TissueRD	TissueHS2	24.4034	41.4003	0.762563	0.3443	0.999814	no
gene-MOGS	MOGS	TissueRD	TissueHS2	38.2851	41.3169	0.109948	0.88115	0.999814	no
gene-MTERF4	MTERF4	TissueRD	TissueHS2	44.9719	41.3025	-0.122793	0.88885	0.999814	no
gene-RGS14	RGS14	TissueRD	TissueHS2	27.8347	41.2852	0.568742	0.4395	0.999814	no
gene-ADAR	ADAR	TissueRD	TissueHS2	51.5229	41.2775	-0.319858	0.6423	0.999814	no
gene-HYI	HYI	TissueRD	TissueHS2	40.1736	41.2692	0.0388194	0.97325	0.999814	no
gene-MUC1	MUC1	TissueRD	TissueHS2	14.1081	41.2323	1.54725	0.32675	0.999814	no
gene-MAT2B	MAT2B	TissueRD	TissueHS2	60.4677	41.2316	-0.552413	0.38955	0.999814	no
gene-NARF	NARF	TissueRD	TissueHS2	42.7476	41.1614	-0.0545541	0.9408	0.999814	no
gene-MOB1A	MOB1A	TissueRD	TissueHS2	46.2309	41.122	-0.168949	0.79905	0.999814	no
gene-PPM1G	PPM1G	TissueRD	TissueHS2	41.9911	41.1115	-0.0305416	0.9647	0.999814	no
gene-UBE2E3	UBE2E3	TissueRD	TissueHS2	52.448	41.07	-0.352803	0.60885	0.999814	no
gene-FAM107B	FAM107B	TissueRD	TissueHS2	41.4402	41.0322	-0.0142745	0.981	0.999814	no
gene-ETFRF1	ETFRF1	TissueRD	TissueHS2	19.5842	41.0201	1.06664	0.40485	0.999814	no
gene-MIF4GD	MIF4GD	TissueRD	TissueHS2	26.4615	41.0069	0.631972	0.79745	0.999814	no
gene-IL7R	IL7R	TissueRD	TissueHS2	53.5086	40.9953	-0.384313	0.63895	0.999814	no
gene-FOLR2	FOLR2	TissueRD	TissueHS2	37.1393	40.9809	0.142003	0.8543	0.999814	no
gene-RPL36AP37	RPL36AP37	TissueRD	TissueHS2	74.1661	40.9602	-0.856535	0.6537	0.999814	no
gene-TFRC	TFRC	TissueRD	TissueHS2	43.9332	40.9442	-0.101653	0.8717	0.999814	no
gene-RRAGA	RRAGA	TissueRD	TissueHS2	27.6576	40.9063	0.56465	0.43695	0.999814	no
gene-BTBD6	BTBD6	TissueRD	TissueHS2	31.5743	40.9035	0.373473	0.8001	0.999814	no
gene-B4GALT3	B4GALT3	TissueRD	TissueHS2	54.2176	40.9011	-0.406623	0.70135	0.999814	no
gene-TINAGL1	TINAGL1	TissueRD	TissueHS2	8.223	40.8943	2.31416	0.0295	0.999814	no
gene-RTF2	RTF2	TissueRD	TissueHS2	41.0223	40.8772	-0.00511021	0.9943	0.999814	no
gene-CCDC88C	CCDC88C	TissueRD	TissueHS2	52.7928	40.8505	-0.369989	0.5779	0.999814	no
gene-ETS2	ETS2	TissueRD	TissueHS2	30.528	40.7935	0.418206	0.5338	0.999814	no
gene-PTPA	PTPA	TissueRD	TissueHS2	36.8204	40.7839	0.147496	0.8308	0.999814	no
gene-DENND3	DENND3	TissueRD	TissueHS2	39.2869	40.7795	0.0537952	0.9394	0.999814	no
gene-UGCG	UGCG	TissueRD	TissueHS2	45.2155	40.7435	-0.150249	0.82135	0.999814	no
gene-PPM1B	PPM1B	TissueRD	TissueHS2	34.6185	40.7373	0.234807	0.7244	0.999814	no
gene-SUPT4H1	SUPT4H1	TissueRD	TissueHS2	34.8885	40.7282	0.223278	0.89255	0.999814	no
gene-NCLN	NCLN	TissueRD	TissueHS2	42.271	40.7138	-0.0541486	0.93685	0.999814	no
gene-GTPBP2	GTPBP2	TissueRD	TissueHS2	29.3876	40.7133	0.470293	0.57315	0.999814	no
gene-MRPL32	MRPL32	TissueRD	TissueHS2	42.0382	40.7028	-0.0465735	0.95365	0.999814	no
gene-ATN1	ATN1	TissueRD	TissueHS2	32.8876	40.693	0.307236	0.64095	0.999814	no
gene-ATP6AP2	ATP6AP2	TissueRD	TissueHS2	61.5495	40.6694	-0.597805	0.39085	0.999814	no
gene-FYN	FYN	TissueRD	TissueHS2	43.9423	40.6343	-0.112912	0.8746	0.999814	no
gene-ZC3H15	ZC3H15	TissueRD	TissueHS2	30.9499	40.6202	0.392262	0.56865	0.999814	no
gene-OSTF1	OSTF1	TissueRD	TissueHS2	37.8465	40.603	0.101428	0.89325	0.999814	no
gene-MAN2B1	MAN2B1	TissueRD	TissueHS2	49.7024	40.6	-0.291836	0.669	0.999814	no
gene-SGSM2	SGSM2	TissueRD	TissueHS2	56.028	40.5888	-0.465067	0.5251	0.999814	no
gene-DUT	DUT	TissueRD	TissueHS2	47.7819	40.5866	-0.23546	0.728	0.999814	no
gene-MLF2	MLF2	TissueRD	TissueHS2	90.1758	40.5804	-1.15196	0.1323	0.999814	no
gene-RABEP2	RABEP2	TissueRD	TissueHS2	46.5003	40.5683	-0.196886	0.78575	0.999814	no
gene-INPPL1	INPPL1	TissueRD	TissueHS2	32.7704	40.552	0.307379	0.6401	0.999814	no
gene-ATF3	ATF3	TissueRD	TissueHS2	39.1763	40.5424	0.0494498	0.95255	0.999814	no
gene-TNFRSF6B	TNFRSF6B	TissueRD	TissueHS2	25.8993	40.5254	0.645914	0.841	0.999814	no
gene-STAT5B	STAT5B	TissueRD	TissueHS2	36.3885	40.4971	0.154334	0.86495	0.999814	no
gene-ARL8A	ARL8A	TissueRD	TissueHS2	41.7214	40.4806	-0.0435554	0.9503	0.999814	no
gene-NPTN	NPTN	TissueRD	TissueHS2	53.0717	40.4381	-0.392227	0.5866	0.999814	no
gene-FBLN1	FBLN1	TissueRD	TissueHS2	11.1179	40.4127	1.86193	0.02335	0.999814	no
gene-PMVK	PMVK	TissueRD	TissueHS2	34.6588	40.3939	0.220914	0.79605	0.999814	no
gene-ARRDC3	ARRDC3	TissueRD	TissueHS2	37.2925	40.366	0.114256	0.85605	0.999814	no
gene-TM2D3	TM2D3	TissueRD	TissueHS2	28.1754	40.3346	0.517582	0.4573	0.999814	no
gene-LASP1	LASP1	TissueRD	TissueHS2	57.4381	40.3327	-0.510057	0.42365	0.999814	no
gene-CYB561D2	CYB561D2	TissueRD	TissueHS2	71.4526	40.3047	-0.826038	0.3766	0.999814	no
gene-ASB16-AS1	ASB16-AS1	TissueRD	TissueHS2	46.0274	40.2966	-0.191834	0.81145	0.999814	no
gene-RSAD1	RSAD1	TissueRD	TissueHS2	37.445	40.2896	0.105632	0.87565	0.999814	no
gene-C11orf68	C11orf68	TissueRD	TissueHS2	34.4914	40.2541	0.222898	0.75535	0.999814	no
gene-GCA	GCA	TissueRD	TissueHS2	34.1795	40.2506	0.235877	0.79145	0.999814	no
gene-PDCD6IP	PDCD6IP	TissueRD	TissueHS2	33.1918	40.2489	0.278124	0.6727	0.999814	no
gene-SLC1A5	SLC1A5	TissueRD	TissueHS2	45.6481	40.2218	-0.182577	0.80575	0.999814	no
gene-ARHGAP15	ARHGAP15	TissueRD	TissueHS2	42.2984	40.212	-0.0729759	0.92975	0.999814	no
gene-RASSF5	RASSF5	TissueRD	TissueHS2	49.3027	40.1751	-0.295367	0.66775	0.999814	no
gene-MS4A6A	MS4A6A	TissueRD	TissueHS2	57.5582	40.1734	-0.518779	0.5427	0.999814	no
gene-DDOST	DDOST	TissueRD	TissueHS2	40.5475	40.1533	-0.0140938	0.98585	0.999814	no
gene-MFNG	MFNG	TissueRD	TissueHS2	39.2214	40.1284	0.0329806	0.9614	0.999814	no
gene-IKZF1	IKZF1	TissueRD	TissueHS2	66.1308	40.1165	-0.721125	0.27305	0.999814	no
gene-ARPC1A	ARPC1A	TissueRD	TissueHS2	28.0911	40.1154	0.514042	0.48105	0.999814	no
gene-GUSB	GUSB	TissueRD	TissueHS2	44.0641	40.1015	-0.135947	0.84635	0.999814	no
gene-GAK	GAK	TissueRD	TissueHS2	53.2945	40.0593	-0.411848	0.60395	0.999814	no
gene-SERPINB1	SERPINB1	TissueRD	TissueHS2	42.1463	40.0545	-0.0734396	0.9169	0.999814	no
gene-DDX47	DDX47	TissueRD	TissueHS2	31.2263	40.0537	0.359175	0.62335	0.999814	no
gene-TGFBR2	TGFBR2	TissueRD	TissueHS2	30.2394	40.0063	0.403801	0.54785	0.999814	no
gene-STAB1	STAB1	TissueRD	TissueHS2	34.3813	40.0034	0.2185	0.78685	0.999814	no
gene-UBALD1	UBALD1	TissueRD	TissueHS2	30.3251	39.9963	0.399356	0.5768	0.999814	no
gene-PPP4C	PPP4C	TissueRD	TissueHS2	32.3148	39.9863	0.307313	0.6646	0.999814	no
gene-DAGLB	DAGLB	TissueRD	TissueHS2	26.6667	39.9548	0.583328	0.4087	0.999814	no
gene-OAZ2	OAZ2	TissueRD	TissueHS2	42.9221	39.9486	-0.103577	0.8858	0.999814	no
gene-UBE2Z	UBE2Z	TissueRD	TissueHS2	50.0593	39.9426	-0.325709	0.67625	0.999814	no
gene-TNFSF13	TNFSF13	TissueRD	TissueHS2	37.6878	39.9378	0.0836591	0.94675	0.999814	no
gene-MXRA8	MXRA8	TissueRD	TissueHS2	16.2696	39.9378	1.29557	0.1317	0.999814	no
gene-FAM118A	FAM118A	TissueRD	TissueHS2	73.8412	39.917	-0.887423	0.2714	0.999814	no
gene-PSME3IP1	PSME3IP1	TissueRD	TissueHS2	61.1479	39.9081	-0.615622	0.52025	0.999814	no
gene-MZF1	MZF1	TissueRD	TissueHS2	28.5905	39.9033	0.480969	0.47535	0.999814	no
gene-CD27	CD27	TissueRD	TissueHS2	68.3692	39.881	-0.777644	0.64975	0.999814	no
gene-HDHD5	HDHD5	TissueRD	TissueHS2	25.9664	39.8665	0.618534	0.4445	0.999814	no
gene-PDLIM2	PDLIM2	TissueRD	TissueHS2	30.7351	39.8626	0.37515	0.60635	0.999814	no
gene-WASF2	WASF2	TissueRD	TissueHS2	39.424	39.8466	0.0153819	0.983	0.999814	no
gene-SRP54	SRP54	TissueRD	TissueHS2	28.6859	39.8328	0.473613	0.5148	0.999814	no
gene-EIF2B1	EIF2B1	TissueRD	TissueHS2	29.2042	39.7568	0.445026	0.57155	0.999814	no
gene-MSL3	MSL3	TissueRD	TissueHS2	70.8788	39.7384	-0.834821	0.2326	0.999814	no
gene-RFNG	RFNG	TissueRD	TissueHS2	44.2205	39.716	-0.154994	0.91195	0.999814	no
gene-NCF4	NCF4	TissueRD	TissueHS2	33.5624	39.7047	0.242464	0.74145	0.999814	no
gene-ALDH16A1	ALDH16A1	TissueRD	TissueHS2	38.8266	39.7006	0.0321154	0.9583	0.999814	no
gene-ANXA7	ANXA7	TissueRD	TissueHS2	28.0131	39.6927	0.502771	0.4777	0.999814	no
gene-SNRPA1	SNRPA1	TissueRD	TissueHS2	60.9905	39.6797	-0.620184	0.45555	0.999814	no
gene-PCGF5	PCGF5	TissueRD	TissueHS2	28.8876	39.6743	0.457754	0.7332	0.999814	no
gene-MYADM	MYADM	TissueRD	TissueHS2	17.6427	39.6306	1.16755	0.1296	0.999814	no
gene-TM4SF1	TM4SF1	TissueRD	TissueHS2	30.3635	39.5949	0.382977	0.58375	0.999814	no
gene-PPIL2	PPIL2	TissueRD	TissueHS2	38.0567	39.5944	0.057146	0.942	0.999814	no
gene-PCGF3	PCGF3	TissueRD	TissueHS2	27.0755	39.5907	0.548171	0.44875	0.999814	no
gene-H2AZ2	H2AZ2	TissueRD	TissueHS2	53.5321	39.5847	-0.435459	0.60865	0.999814	no
gene-CARD19	CARD19	TissueRD	TissueHS2	17.6507	39.5475	1.16386	0.3073	0.999814	no
gene-BUB3	BUB3	TissueRD	TissueHS2	73.3564	39.525	-0.892157	0.3632	0.999814	no
gene-RHOH	RHOH	TissueRD	TissueHS2	55.1653	39.4985	-0.481965	0.50825	0.999814	no
gene-TMEM214	TMEM214	TissueRD	TissueHS2	66.4063	39.4905	-0.749816	0.2695	0.999814	no
gene-WARS1	WARS1	TissueRD	TissueHS2	65.6671	39.485	-0.733867	0.2591	0.999814	no
gene-RNF34	RNF34	TissueRD	TissueHS2	37.5392	39.4671	0.0722513	0.96195	0.999814	no
gene-CD151	CD151	TissueRD	TissueHS2	47.0913	39.4576	-0.255158	0.72195	0.999814	no
gene-YWHAH	YWHAH	TissueRD	TissueHS2	45.904	39.4404	-0.218945	0.74855	0.999814	no
gene-DUSP2	DUSP2	TissueRD	TissueHS2	61.9745	39.4021	-0.6534	0.37785	0.999814	no
gene-KLHDC3	KLHDC3	TissueRD	TissueHS2	35.3927	39.3601	0.153281	0.89015	0.999814	no
gene-PGAP2	PGAP2	TissueRD	TissueHS2	32.74	39.3584	0.265616	0.7131	0.999814	no
gene-MTHFD2	MTHFD2	TissueRD	TissueHS2	35.6492	39.253	0.138933	0.85525	0.999814	no
gene-PUS1	PUS1	TissueRD	TissueHS2	31.2044	39.2482	0.330877	0.68245	0.999814	no
gene-RPS3AP6	RPS3AP6	TissueRD	TissueHS2	26.0927	39.2416	0.588737	0.49755	0.999814	no
gene-ANP32A	ANP32A	TissueRD	TissueHS2	35.1853	39.2242	0.156773	0.8074	0.999814	no
gene-AP3D1	AP3D1	TissueRD	TissueHS2	36.5456	39.2218	0.10196	0.87965	0.999814	no
gene-DGKZ	DGKZ	TissueRD	TissueHS2	48.7787	39.2042	-0.315242	0.64845	0.999814	no
gene-LOC729737	LOC729737	TissueRD	TissueHS2	42.644	39.1632	-0.122844	0.8732	0.999814	no
gene-DHRS3	DHRS3	TissueRD	TissueHS2	26.2939	39.1099	0.572807	0.45025	0.999814	no
gene-APEH	APEH	TissueRD	TissueHS2	25.1646	39.1084	0.636086	0.6221	0.999814	no
gene-CAPN15	CAPN15	TissueRD	TissueHS2	37.2604	39.0722	0.0685004	0.9307	0.999814	no
gene-THBS1	THBS1	TissueRD	TissueHS2	22.9963	39.0671	0.764554	0.38655	0.999814	no
gene-RPL14	RPL14	TissueRD	TissueHS2	56.492	39.0502	-0.532716	0.5199	0.999814	no
gene-UBE2J2	UBE2J2	TissueRD	TissueHS2	30.365	39.034	0.362323	0.60195	0.999814	no
gene-SPCS3	SPCS3	TissueRD	TissueHS2	46.8046	39.0147	-0.262632	0.73675	0.999814	no
gene-GZMK	GZMK	TissueRD	TissueHS2	26.0414	39.0087	0.58299	0.4106	0.999814	no
gene-NDUFB7	NDUFB7	TissueRD	TissueHS2	70.3002	38.9952	-0.850232	0.4372	0.999814	no
gene-CERS2	CERS2	TissueRD	TissueHS2	43.4572	38.9645	-0.157437	0.80185	0.999814	no
gene-PLVAP	PLVAP	TissueRD	TissueHS2	56.2059	38.9455	-0.529265	0.43215	0.999814	no
gene-PLXNB2	PLXNB2	TissueRD	TissueHS2	28.3617	38.9299	0.456935	0.5134	0.999814	no
gene-TSPAN13	TSPAN13	TissueRD	TissueHS2	50.3568	38.9217	-0.371613	0.60025	0.999814	no
gene-BTN3A2	BTN3A2	TissueRD	TissueHS2	43.4481	38.9079	-0.159231	0.82615	0.999814	no
gene-TMBIM1	TMBIM1	TissueRD	TissueHS2	30.2397	38.8678	0.362133	0.75345	0.999814	no
gene-NORAD	NORAD	TissueRD	TissueHS2	37.9348	38.8589	0.034722	0.96345	0.999814	no
gene-ORMDL3	ORMDL3	TissueRD	TissueHS2	40.0657	38.8385	-0.0448812	0.951	0.999814	no
gene-ZNF700	ZNF700	TissueRD	TissueHS2	38.9417	38.8305	-0.00412372	0.99615	0.999814	no
gene-TENT2	TENT2	TissueRD	TissueHS2	37.0813	38.8255	0.0663155	0.92415	0.999814	no
gene-RGL1	RGL1	TissueRD	TissueHS2	23.8124	38.8183	0.70502	0.305	0.999814	no
gene-MXD4	MXD4	TissueRD	TissueHS2	40.4714	38.8126	-0.0603765	0.92355	0.999814	no
gene-SLC25A1	SLC25A1	TissueRD	TissueHS2	46.0274	38.7846	-0.247009	0.73165	0.999814	no
gene-CEPT1	CEPT1	TissueRD	TissueHS2	54.8716	38.7842	-0.500592	0.6307	0.999814	no
gene-TCP1	TCP1	TissueRD	TissueHS2	31.2568	38.7466	0.3099	0.92075	0.999814	no
gene-MARCHF7	MARCHF7	TissueRD	TissueHS2	38.6548	38.7057	0.0019004	0.99805	0.999814	no
gene-TFG	TFG	TissueRD	TissueHS2	50.8683	38.6882	-0.394874	0.5553	0.999814	no
gene-TTC13	TTC13	TissueRD	TissueHS2	43.333	38.6791	-0.163911	0.80965	0.999814	no
gene-SMIM5	SMIM5	TissueRD	TissueHS2	6.96521	38.6437	2.47199	0.4198	0.999814	no
gene-PAK1	PAK1	TissueRD	TissueHS2	27.5628	38.6363	0.487232	0.48065	0.999814	no
gene-NBL1	NBL1	TissueRD	TissueHS2	30.9858	38.6175	0.317649	0.7431	0.999814	no
gene-MAPRE1	MAPRE1	TissueRD	TissueHS2	24.0216	38.6156	0.684852	0.2779	0.999814	no
gene-CAPN1	CAPN1	TissueRD	TissueHS2	49.165	38.6078	-0.348739	0.5954	0.999814	no
gene-YWHAG	YWHAG	TissueRD	TissueHS2	31.4273	38.5835	0.295968	0.6332	0.999814	no
gene-BCL7B	BCL7B	TissueRD	TissueHS2	33.7165	38.5796	0.194384	0.7763	0.999814	no
gene-IP6K2	IP6K2	TissueRD	TissueHS2	53.1813	38.5213	-0.465263	0.5863	0.999814	no
gene-RALGDS	RALGDS	TissueRD	TissueHS2	33.2375	38.5007	0.212071	0.74275	0.999814	no
gene-PPP3CB	PPP3CB	TissueRD	TissueHS2	42.4623	38.4518	-0.14313	0.8611	0.999814	no
gene-AAAS	AAAS	TissueRD	TissueHS2	53.7102	38.4456	-0.482377	0.5179	0.999814	no
gene-IL11RA	IL11RA	TissueRD	TissueHS2	56.8177	38.4443	-0.563569	0.41835	0.999814	no
gene-ARPC5L	ARPC5L	TissueRD	TissueHS2	65.1152	38.4368	-0.760506	0.29125	0.999814	no
gene-PTGES2	PTGES2	TissueRD	TissueHS2	41.5103	38.4362	-0.111004	0.88285	0.999814	no
gene-NDUFA4L2	NDUFA4L2	TissueRD	TissueHS2	17.639	38.4285	1.12341	0.4663	0.999814	no
gene-BTK	BTK	TissueRD	TissueHS2	43.2685	38.4127	-0.171732	0.8005	0.999814	no
gene-ATAD3B	ATAD3B	TissueRD	TissueHS2	52.9383	38.4075	-0.462923	0.55485	0.999814	no
gene-PTPRJ	PTPRJ	TissueRD	TissueHS2	18.9044	38.385	1.02182	0.1545	0.999814	no
gene-TMEM109	TMEM109	TissueRD	TissueHS2	27.326	38.3685	0.48965	0.4687	0.999814	no
gene-PCED1B	PCED1B	TissueRD	TissueHS2	65.9122	38.356	-0.781093	0.35495	0.999814	no
gene-CDKN1B	CDKN1B	TissueRD	TissueHS2	50.4315	38.3242	-0.396071	0.7236	0.999814	no
gene-LOC728392	LOC728392	TissueRD	TissueHS2	48.3883	38.2717	-0.338383	0.63825	0.999814	no
gene-ARHGAP1	ARHGAP1	TissueRD	TissueHS2	33.4057	38.2711	0.19616	0.7636	0.999814	no
gene-VCP	VCP	TissueRD	TissueHS2	31.2994	38.2665	0.289946	0.6544	0.999814	no
gene-SUSD3	SUSD3	TissueRD	TissueHS2	42.9321	38.2413	-0.166924	0.835	0.999814	no
gene-ENTPD4	ENTPD4	TissueRD	TissueHS2	37.8775	38.1977	0.0121464	0.9855	0.999814	no
gene-NAMPT	NAMPT	TissueRD	TissueHS2	35.9167	38.1968	0.088797	0.9173	0.999814	no
gene-CWF19L1	CWF19L1	TissueRD	TissueHS2	22.0198	38.1746	0.793812	0.25555	0.999814	no
gene-ZNF692	ZNF692	TissueRD	TissueHS2	57.8884	38.1523	-0.601505	0.41395	0.999814	no
gene-TXNDC15	TXNDC15	TissueRD	TissueHS2	30.349	38.1039	0.328291	0.6265	0.999814	no
gene-PTPN7	PTPN7	TissueRD	TissueHS2	42.9934	38.0936	-0.174566	0.7834	0.999814	no
gene-IRF2BP2	IRF2BP2	TissueRD	TissueHS2	33.0884	38.0802	0.202715	0.75485	0.999814	no
gene-ARF6	ARF6	TissueRD	TissueHS2	33.3811	38.0716	0.189681	0.75855	0.999814	no
gene-ODC1	ODC1	TissueRD	TissueHS2	33.1167	38.0705	0.201116	0.767	0.999814	no
gene-GPCPD1	GPCPD1	TissueRD	TissueHS2	42.9419	38.0519	-0.17442	0.798	0.999814	no
gene-N4BP2L1	N4BP2L1	TissueRD	TissueHS2	39.1152	38.0344	-0.0404262	0.95275	0.999814	no
gene-THAP3	THAP3	TissueRD	TissueHS2	51.0537	38.0047	-0.425835	0.6678	0.999814	no
gene-MAGED2	MAGED2	TissueRD	TissueHS2	10.8629	38.0033	1.80671	0.0282	0.999814	no
gene-PSMG2	PSMG2	TissueRD	TissueHS2	43.6047	37.8784	-0.203111	0.83375	0.999814	no
gene-PIP4K2A	PIP4K2A	TissueRD	TissueHS2	52.1394	37.8746	-0.461143	0.475	0.999814	no
gene-THOC7	THOC7	TissueRD	TissueHS2	32.7323	37.8344	0.208982	0.80925	0.999814	no
gene-COMT	COMT	TissueRD	TissueHS2	11.2431	37.8336	1.75063	0.21175	0.999814	no
gene-PDIA4	PDIA4	TissueRD	TissueHS2	26.2333	37.8222	0.527833	0.4682	0.999814	no
gene-VDAC1	VDAC1	TissueRD	TissueHS2	53.9164	37.7705	-0.513463	0.45745	0.999814	no
gene-BSCL2	BSCL2	TissueRD	TissueHS2	31.2518	37.7613	0.272967	0.83625	0.999814	no
gene-ACCS	ACCS	TissueRD	TissueHS2	27.4887	37.7538	0.457781	0.59095	0.999814	no
gene-ABHD3	ABHD3	TissueRD	TissueHS2	33.0165	37.7385	0.192853	0.78965	0.999814	no
gene-PPP2CA	PPP2CA	TissueRD	TissueHS2	64.3339	37.731	-0.769826	0.2802	0.999814	no
gene-CCDC14	CCDC14	TissueRD	TissueHS2	46.0099	37.7268	-0.286353	0.694	0.999814	no
gene-TSEN54	TSEN54	TissueRD	TissueHS2	26.2649	37.7253	0.522399	0.47665	0.999814	no
gene-NUDC	NUDC	TissueRD	TissueHS2	36.7022	37.6507	0.0368108	0.96065	0.999814	no
gene-GATD3B	GATD3B	TissueRD	TissueHS2	54.3633	37.6504	-0.529967	0.45725	0.999814	no
gene-POP5	POP5	TissueRD	TissueHS2	56.0118	37.618	-0.574307	0.5573	0.999814	no
gene-LMF1	LMF1	TissueRD	TissueHS2	32.2803	37.6119	0.220532	0.75585	0.999814	no
gene-GRAMD1A	GRAMD1A	TissueRD	TissueHS2	40.2469	37.6053	-0.0979404	0.8919	0.999814	no
gene-RAB34	RAB34	TissueRD	TissueHS2	23.7379	37.5883	0.663094	0.3989	0.999814	no
gene-EIF2S2	EIF2S2	TissueRD	TissueHS2	50.3796	37.5457	-0.424192	0.5269	0.999814	no
gene-DLST	DLST	TissueRD	TissueHS2	28.0068	37.5115	0.421556	0.5155	0.999814	no
gene-CHFR	CHFR	TissueRD	TissueHS2	34.9871	37.4712	0.0989586	0.8876	0.999814	no
gene-MRPL38	MRPL38	TissueRD	TissueHS2	47.3753	37.4601	-0.338782	0.65665	0.999814	no
gene-EPHX1	EPHX1	TissueRD	TissueHS2	11.7566	37.4567	1.67175	0.4353	0.999814	no
gene-COL1A1	COL1A1	TissueRD	TissueHS2	67.3305	37.4256	-0.847232	0.30085	0.999814	no
gene-CELF1	CELF1	TissueRD	TissueHS2	52.1315	37.4087	-0.478783	0.5394	0.999814	no
gene-ZBP1	ZBP1	TissueRD	TissueHS2	34.9558	37.4079	0.0978114	0.8843	0.999814	no
gene-ZDHHC7	ZDHHC7	TissueRD	TissueHS2	27.5396	37.3979	0.441447	0.51915	0.999814	no
gene-CTDSP2	CTDSP2	TissueRD	TissueHS2	33.0834	37.3969	0.176813	0.79965	0.999814	no
gene-MMADHC	MMADHC	TissueRD	TissueHS2	36.3571	37.3919	0.0404873	0.95625	0.999814	no
gene-ZNF593	ZNF593	TissueRD	TissueHS2	23.7823	37.3679	0.651907	0.46645	0.999814	no
gene-WNT10B	WNT10B	TissueRD	TissueHS2	16.4718	37.2783	1.17834	0.20555	0.999814	no
gene-TUBB4B	TUBB4B	TissueRD	TissueHS2	30.1666	37.2766	0.305321	0.6932	0.999814	no
gene-CD33	CD33	TissueRD	TissueHS2	15.8286	37.2671	1.23537	0.19155	0.999814	no
gene-MOB2	MOB2	TissueRD	TissueHS2	45.8519	37.262	-0.299277	0.65255	0.999814	no
gene-PSMD4	PSMD4	TissueRD	TissueHS2	31.9308	37.2546	0.222468	0.75465	0.999814	no
gene-ZSCAN18	ZSCAN18	TissueRD	TissueHS2	32.613	37.2293	0.190989	0.7955	0.999814	no
gene-CST7	CST7	TissueRD	TissueHS2	32.6478	37.2256	0.18931	0.80675	0.999814	no
gene-PPP1R7	PPP1R7	TissueRD	TissueHS2	18.3373	37.1836	1.01989	0.4845	0.999814	no
gene-FAM136A	FAM136A	TissueRD	TissueHS2	35.8138	37.1593	0.0532101	0.94265	0.999814	no
gene-MPDU1	MPDU1	TissueRD	TissueHS2	39.3578	37.1468	-0.0834112	0.9669	0.999814	no
gene-TMEM50A	TMEM50A	TissueRD	TissueHS2	27.1798	37.1401	0.450441	0.51405	0.999814	no
gene-CCT3	CCT3	TissueRD	TissueHS2	32.4022	37.0826	0.19465	0.795	0.999814	no
gene-ADAP1	ADAP1	TissueRD	TissueHS2	26.7245	37.0677	0.472	0.5126	0.999814	no
gene-MGST2	MGST2	TissueRD	TissueHS2	36.1903	37.056	0.034105	0.98375	0.999814	no
gene-GADD45A	GADD45A	TissueRD	TissueHS2	29.9559	37.0504	0.306646	0.7877	0.999814	no
gene-OTUB1	OTUB1	TissueRD	TissueHS2	55.1857	37.0394	-0.575233	0.4294	0.999814	no
gene-H2BC21	H2BC21	TissueRD	TissueHS2	21.3278	37.0391	0.796313	0.27875	0.999814	no
gene-PYCARD	PYCARD	TissueRD	TissueHS2	34.5263	37.0284	0.100934	0.91585	0.999814	no
gene-ARHGEF2	ARHGEF2	TissueRD	TissueHS2	36.0203	37.0272	0.0397738	0.95585	0.999814	no
gene-GSTO1	GSTO1	TissueRD	TissueHS2	35.648	36.95	0.0517532	0.94615	0.999814	no
gene-DAP	DAP	TissueRD	TissueHS2	31.3811	36.9217	0.234573	0.7035	0.999814	no
gene-CALHM2	CALHM2	TissueRD	TissueHS2	20.4417	36.9085	0.852439	0.2942	0.999814	no
gene-CYB561A3	CYB561A3	TissueRD	TissueHS2	43.9105	36.8935	-0.2512	0.81535	0.999814	no
gene-PQBP1	PQBP1	TissueRD	TissueHS2	29.6695	36.8894	0.314226	0.90915	0.999814	no
gene-ISCA2	ISCA2	TissueRD	TissueHS2	26.6294	36.8841	0.469977	0.5737	0.999814	no
gene-STXBP2	STXBP2	TissueRD	TissueHS2	38.7768	36.882	-0.0722769	0.92665	0.999814	no
gene-CCT8	CCT8	TissueRD	TissueHS2	50.2283	36.8763	-0.445808	0.52345	0.999814	no
gene-CSF2RB	CSF2RB	TissueRD	TissueHS2	46.0973	36.8601	-0.32262	0.65825	0.999814	no
gene-RELB	RELB	TissueRD	TissueHS2	41.6942	36.8524	-0.17809	0.7973	0.999814	no
gene-STRAP	STRAP	TissueRD	TissueHS2	34.3889	36.8512	0.0997704	0.89285	0.999814	no
gene-PPP4R3A	PPP4R3A	TissueRD	TissueHS2	40.8615	36.8394	-0.149494	0.83375	0.999814	no
gene-KHDC4	KHDC4	TissueRD	TissueHS2	51.2262	36.7891	-0.477605	0.45925	0.999814	no
gene-LYPLA1	LYPLA1	TissueRD	TissueHS2	32.361	36.7715	0.184333	0.7948	0.999814	no
gene-EI24	EI24	TissueRD	TissueHS2	28.9398	36.7599	0.345078	0.6223	0.999814	no
gene-WAS	WAS	TissueRD	TissueHS2	66.7668	36.7393	-0.861807	0.20195	0.999814	no
gene-FAM102A	FAM102A	TissueRD	TissueHS2	65.9075	36.7391	-0.843127	0.2576	0.999814	no
gene-KCNMA1	KCNMA1	TissueRD	TissueHS2	33.6521	36.7219	0.125944	0.8991	0.999814	no
gene-SELENOH	SELENOH	TissueRD	TissueHS2	65.2113	36.7102	-0.828942	0.7327	0.999814	no
gene-PRCC	PRCC	TissueRD	TissueHS2	29.291	36.6898	0.324921	0.6336	0.999814	no
gene-RPL17-C18orf32	RPL17-C18orf32	TissueRD	TissueHS2	41.7359	36.6597	-0.187094	0.9519	0.999814	no
gene-COA4	COA4	TissueRD	TissueHS2	40.7282	36.6452	-0.152406	0.88605	0.999814	no
gene-M6PR	M6PR	TissueRD	TissueHS2	24.9652	36.6395	0.55348	0.5535	0.999814	no
gene-PSMB6	PSMB6	TissueRD	TissueHS2	45.3153	36.5926	-0.308444	0.70755	0.999814	no
gene-GET4	GET4	TissueRD	TissueHS2	50.4613	36.5883	-0.463795	0.52755	0.999814	no
gene-SHKBP1	SHKBP1	TissueRD	TissueHS2	63.0139	36.588	-0.784302	0.26595	0.999814	no
gene-EIF5	EIF5	TissueRD	TissueHS2	31.1086	36.5786	0.233685	0.7256	0.999814	no
gene-PIP4P1	PIP4P1	TissueRD	TissueHS2	59.4688	36.5722	-0.701384	0.3088	0.999814	no
gene-IFT20	IFT20	TissueRD	TissueHS2	43.0926	36.5489	-0.237612	0.84015	0.999814	no
gene-CYSTM1	CYSTM1	TissueRD	TissueHS2	40.8197	36.525	-0.160382	0.86065	0.999814	no
gene-SFRP4	SFRP4	TissueRD	TissueHS2	12.3577	36.5245	1.56345	0.10445	0.999814	no
gene-TNFAIP8L2	TNFAIP8L2	TissueRD	TissueHS2	32.3348	36.5205	0.175617	0.86855	0.999814	no
[truncated: 7,934 more rows]
