# Supplementary material for: Identification of Critical Transcriptomic Signaling Pathways in Patients with H Syndrome and Rosai-Dorfman Disease
Source: J Clin Immunol. 2020 Dec 7;41(2):441–57. doi: 10.1007/s10875-020-00932-1 (PMC7858559; doi:10.1007/s10875-020-00932-1)
Supplement: Supplementary file 5 — (XLSX 14 kb) [file 10875_2020_932_MOESM5_ESM.xlsx]

## Sheet: Panther gene
Category	Term	Count	PValue	Genes	Fold Enrichment	FDR
PANTHER_PATHWAY	P00049:Parkinson disease	38	3.75e-07	PSMB10, YWHAZ, STX7, FGR, UBE2G2, PSMA7, STUB1, PSMB4, PSMB7, PSMB1, HSPA7, HSPA5, CSK, HSPA8, CSNK1A1, PLD2, LYN, MPP1, CSNK1G2, HCK, YWHAB, UBE2L6, UBE2J2, PSMA2, PSMA1, YWHAG, PSMD13, YWHAH, PSMA6, CSNK1D, CSNK1E, FYN, MAPK14, PSMA4, NDUFV2, LCK, PSMA3, YWHAQ	2.30384	0.000431
PANTHER_PATHWAY	P00031:Inflammation mediated by chemokine and cytokine signaling pathway	78	8.52e-06	GNA15, IL18, RHOQ, NFKB2, TTLL3, AKT1, CXCR5, CXCR4, ACTR1A, ACTR1B, RHOA, RRAS, RHOB, RHOC, SHC1, GNG2, PAK1, PRKACB, PLCB2, GNG5, IFNGR1, AKT2, MPP1, SOCS3, INPPL1, RELA, RELB, PIK3CD, MYH9, PRKCD, JUNB, CCNL2, ARPC1A, TYK2, ARPC1B, ARRB2, ARPC5L, JUN, CX3CR1, ITGAL, CCL2, FGR, GNAI2, GRAP, CYTH1, GRB2, CYTH4, FPR1, NFKBIA, ARPC4, ITGB2, STAT6, RAC2, ARPC3, ARPC2, IL10RB, CCL21, PTK2B, ALOX5AP,…	1.58668	0.00979291
PANTHER_PATHWAY	P00010:B cell activation	31	9.5e-06	GRAP, GRB2, NFKBIA, RHOQ, NFKB2, BTK, FOS, RAC2, RAC1, PPP3CB, CD22, RRAS, BLNK, SYK, PTPRC, PTPN6, LYN, MAP2K1, MAP2K2, PIK3CD, RAF1, VAV1, PRKCD, CD19, MAPK14, JUN, ARAF, CALM3, CD79B, CD79A, IKBKB, CALM2, CALM1	2.25533	0.0109239
PANTHER_PATHWAY	P04393:Ras Pathway	31	3.43e-05	GRAP, GRB2, RHOQ, MAPKAPK2, SRF, RGL1, AKT1, RAC2, RAC1, RHOA, RRAS, RHOB, RHOC, SHC1, PAK1, MAP2K7, AKT2, PLD2, MAP2K1, MAP2K2, MAP2K3, PIK3CD, RAF1, STAT1, RALGDS, STAT3, ETS1, GSK3A, MAPK14, JUN, ARAF	2.13004	0.0394077
PANTHER_PATHWAY	P00053:T cell activation	36	0.000177	GRAP, GRB2, CD247, NFKBIA, RHOQ, NFKB2, CD74, B2M, AKT1, FOS, RAC2, RAC1, PPP3CB, ZAP70, RRAS, PAK1, CSK, AKT2, PTPRC, CD3D, MAP2K1, MAP2K2, CD3E, PIK3CD, RAF1, VAV1, PRKCD, WAS, HLA-DQA1, PLCG1, JUN, ARAF, LCK, CALM3, IKBKB, CALM2, CALM1, LCP2	1.85519	0.20318
PANTHER_PATHWAY	P00038:JAK/STAT signaling pathway	12	0.000222	STAT6, PTPRC, ZMIZ2, MAPK14, STAT5A, SOCS1, STAT5B, JAK1, JAK3, STAT1, STAT3, STAT2	3.37308	0.254798
PANTHER_PATHWAY	P00034:Integrin signalling pathway	56	0.000249	RHOQ, ACTR1A, ILK, ACTR1B, RHOA, RHOB, RRAS, SHC1, RHOC, CSK, RAPGEF1, MAP2K7, PIK3CD, ACTN1, FLNA, ELMO2, ARPC1A, ARPC1B, ARPC5L, LCK, COL1A2, COL1A1, ARFGAP1, ITGAL, ARFGAP2, ARFGAP3, LIMS2, GRAP, GRB2, COL3A1, ITGB2, ARF6, ARF5, PXN, RAC2, ARPC3, ITGAX, ARPC2, PTK2B, RAC1, COL6A2, COL6A1, COL18A1, MAP2K1, MAP2K2, HCK, MAP2K3, RAF1, PTPN12, ARF1, FYN, MAPK14, ARF3, ARF4, ARAF, RAP1A	1.58129	0.285563
PANTHER_PATHWAY	P00018:EGF receptor signaling pathway	38	0.00113448	YWHAZ, GRAP, GRB2, PPP2R5A, STAT5A, PPP2R5C, STAT5B, RHOQ, AKT1, STAT6, RAC2, PPP2CA, RAC1, RRAS, MRPL38, SHC1, MAP2K7, RHOG, AKT2, CCM2, MAP2K1, MAP2K2, MAP2K3, PIK3CD, YWHAB, RAF1, STAT1, PRKCD, STAT3, STAT2, PRKD2, YWHAG, YWHAH, PLCG1, MAPK14, ARAF, YWHAQ, PEBP1	1.66661	1.29652
PANTHER_PATHWAY	P00054:Toll receptor signaling pathway	21	0.00176401	IRAK1, MAP2K1, MAP2K2, LY96, MAP2K3, IL18, RELA, RELB, TLR2, UBE2V1, NFKBIA, NFKB2, IRAK4, MYD88, MAPK14, JUN, MAP3K8, IRF3, TNFAIP3, IKBKB, CD14	2.02912	2.00933
PANTHER_PATHWAY	P00047:PDGF signaling pathway	45	0.00217019	GRAP, GRB2, STAT5A, STAT5B, MKNK2, RPS6KB2, MKNK1, MAPKAPK2, ARHGAP15, SRF, STAT6, ARHGAP4, AKT1, FOS, PRR5, FLI1, ARHGAP1, RHOA, RAB11B, RHOB, RRAS, RHOC, SHC1, PRKACB, ARHGAP9, AKT2, MAP2K1, MAP2K2, PIK3CD, RAF1, PKN1, STAT1, VAV1, PRKCD, STAT3, USF2, STAT2, ACAP3, PLCG1, GSK3A, ETS1, JUN, ARAF, JAK1, JAK3	1.53745	2.46676
PANTHER_PATHWAY	P04379:Beta3 adrenergic receptor signaling pathway	12	0.00267858	ADCY7, GNB2, VAMP8, GNB1, GNG10, GNAS, VAMP3, GNG2, VAMP2, SNAP23, VAMP1, GNG5	2.65028	3.03653
PANTHER_PATHWAY	P00029:Huntington disease	39	0.00813068	DYNC1LI2, CLTA, CLTB, CYC1, RHOQ, ARF6, ARF5, AKT1, ACTR3, FOS, ACTR2, SIN3B, TP53I3, RAC2, ACTR1A, RAC1, ACTR1B, RAB11B, TUBB6, MAP2K7, RHOG, AKT2, CAPNS1, CAPN2, CAPN3, WAS, CAPN1, ARPC1A, ARPC1B, ARF1, JUN, ARPC5L, ARF3, BAX, ARF4, ARL8A, ARL8B, ARL4C, MAP3K11	1.48874	8.95871
PANTHER_PATHWAY	P05916:Opioid prodynorphin pathway	12	0.0112419	ADCY7, GNAI2, GNB2, VAMP8, GNB1, GNG10, VAMP3, GNG2, VAMP2, SNAP23, VAMP1, GNG5	2.24872	12.1883
PANTHER_PATHWAY	P04376:5HT4 type receptor mediated signaling pathway	12	0.0112419	ADCY7, GNB2, VAMP8, GNB1, GNG10, GNAS, VAMP3, GNG2, VAMP2, SNAP23, VAMP1, GNG5	2.24872	12.1883
PANTHER_PATHWAY	P05915:Opioid proenkephalin pathway	12	0.0112419	ADCY7, GNAI2, GNB2, VAMP8, GNB1, GNG10, VAMP3, GNG2, VAMP2, SNAP23, VAMP1, GNG5	2.24872	12.1883
PANTHER_PATHWAY	P00016:Cytoskeletal regulation by Rho GTPase	28	0.0117817	RHOQ, ARPC4, DSTN, TTLL3, PFN1, PRR5, RAC2, ARPC3, ARPC2, ACTR1A, RAC1, ARHGAP1, ACTR1B, RHOA, TUBB6, RHOB, RHOC, PAK1, ARHGEF2, ARHGEF1, ARHGEF18, MYH9, WAS, ARPC1A, ARHGAP30, ARPC1B, ARPC5L, CFL1, STMN1	1.58855	12.7378
PANTHER_PATHWAY	P00059:p53 pathway	30	0.0130803	YWHAZ, ZMAT2, PML, CCNG2, NFATC2IP, SUMO3, AKT1, SUMO2, SUMO1, SIN3B, PPP2CA, THBS1, AKT2, KAT2A, PIK3CD, YWHAB, SIRT7, CDK3, CDKN1A, YWHAG, HDAC3, TNFRSF10B, YWHAH, HDAC1, BAX, YWHAQ, DDB2, MDM4, GADD45B, GADD45A, IGFBP3	1.546	14.0471
PANTHER_PATHWAY	P05917:Opioid proopiomelanocortin pathway	12	0.0142743	ADCY7, GNAI2, GNB2, VAMP8, GNB1, GNG10, VAMP3, GNG2, VAMP2, SNAP23, VAMP1, GNG5	2.18258	15.235
PANTHER_PATHWAY	P04380:Cortocotropin releasing factor receptor signaling pathway	11	0.0244758	GNB2, VAMP8, GNB1, GNG10, GNAS, VAMP3, GNG2, VAMP2, SNAP23, VAMP1, GNG5	2.12574	24.7902
PANTHER_PATHWAY	P00021:FGF signaling pathway	31	0.0327635	YWHAZ, GRAP, PPP2R5A, GRB2, PPP2R5C, RHOQ, AKT1, RAC2, PPP2CA, RAC1, RRAS, MRPL38, SHC1, MAP2K7, AKT2, PTPN6, MAP2K1, MAP2K2, MAP2K3, PIK3CD, YWHAB, RAF1, PRKCD, YWHAG, YWHAH, PLCG1, MAPK14, ARAF, YWHAQ, PEBP1, PPP2R2A	1.43062	31.8171
PANTHER_PATHWAY	P00006:Apoptosis signaling pathway	30	0.0337075	MCL1, NFKBIA, BCL2L1, NFKB2, AKT1, FOS, TNFRSF1A, TNFRSF1B, PRKRA, HSPA7, HSPA5, MAP2K7, HSPA8, AKT2, CFLAR, TMBIM6, MAP2K3, RELA, RELB, PIK3CD, BCL2A1, BIRC3, PRKCD, ATF4, TNFSF10, TNFRSF10B, ATF3, JUN, BAX, IKBKB	1.43814	32.5783
PANTHER_PATHWAY	P00060:Ubiquitin proteasome pathway	21	0.0369787	UBE2A, UBE2G2, UBA7, UBE2V1, UBE2L6, BAP1, UBE2B, PSMB5, UBE2E3, UBE2D3, PSMC6, PSMD13, PSMC5, UBE2D2, PSMC3, UBA1, UBA3, PSMD4, PSMD7, PSMD8, UBE2E1	1.56462	35.1562
PANTHER_PATHWAY	P00056:VEGF signaling pathway	20	0.037389	SPHK1, PIK3CD, RAF1, MAPKAPK2, PRKCD, PXN, HSH2D, AKT1, PRKD2, LPXN, PRR5, PLCG1, PTK2B, ETS1, MAPK14, ARAF, ARHGAP1, RRAS, PLA2G4B, AKT2	1.58564	35.473
PANTHER_PATHWAY	P00046:Oxidative stress response	17	0.0431559	FUS, UBXN1, MAP2K3, MKNK2, MKNK1, DUSP22, MAPKAPK2, STAT1, DUSP5, MAX, DUSP2, DUSP1, MAPK14, JUN, TXN, PLA2G4B, DUSP6	1.64262	39.7802
PANTHER_PATHWAY	P00024:Glycolysis	9	0.0462757	ALDOA, GPI, PFKL, HK3, PGAM1, ENO2, HK1, PGK1, ENO1	2.14061	41.9993
PANTHER_PATHWAY	P04378:Beta2 adrenergic receptor signaling pathway	13	0.0480167	ADCY7, GNB2, GNB1, VAMP8, GNG10, GNAS, VAMP3, GNG2, SNAP23, PRKACB, VAMP2, VAMP1, GNG5	1.78648	43.205
PANTHER_PATHWAY	P05918:p38 MAPK pathway	15	0.0492504	MEF2B, MAP2K3, MKNK2, MKNK1, RHOQ, MAPKAPK2, SRF, DUSP2, RAC2, DUSP1, MAPK14, RAC1, HSPB1, GADD45A, MAP3K11	1.68654	44.0454
